# Supplementary material for: DEPDC1B Promotes Melanoma Angiogenesis and Metastasis through Sequestration of Ubiquitin Ligase CDC16 to Stabilize Secreted SCUBE3
Source: Adv Sci (Weinh). 2022 Jan 27;9(10):2105226. doi: 10.1002/advs.202105226 (PMC8981904; doi:10.1002/advs.202105226)
Supplement: Supplementary file 3 — Supplemental Table 2 [file ADVS-9-2105226-s001.xlsx]

## Sheet: CheungM_ID_CPOS-200904-FH-4092_
Confidence criteria= Unique peptides (1), Score >5 and MS/MS counts (2)
LFQ= Log2-transformed, normalized intensities against total protein in each sample
Majority protein IDs	Protein names	Gene names	LFQ intensity Veh	LFQ intensity OE	Unique peptides	MS/MS count	GOBP name	GOMF name	GOCC name	KEGG name	Peptides	Razor + unique peptides	Sequence coverage [%]	Unique + razor sequence coverage [%]	Unique sequence coverage [%]	Mol. weight [kDa]	Q-value	Score	Intensity	iBAQ peptides	Protein IDs	id	Intensity Veh	Intensity OE	Only identified by site	Reverse	Potential contaminant
Q00341;A0A024R4E5;H0Y394;H7C0A4	Vigilin	HDLBP	27.0182	28.4844	9	22	alcohol metabolic process;cholesterol metabolic process;establishment of localization;lipid metabolic process;lipid transport;metabolic process;organic substance transport;primary metabolic process;small molecule metabolic process;steroid metabolic process;sterol metabolic process;transport	binding;lipid binding;nucleic acid binding;RNA binding	cell part;cytoplasm;extracellular region part;high-density lipoprotein particle;intracellular membrane-bounded organelle;intracellular organelle;intracellular part;macromolecular complex;membrane;membrane-bounded organelle;nucleus;organelle;plasma lipoprotein particle;plasma membrane;protein-lipid complex		9	9	8.2	8.2	8.2	141.45	0	208.89	41292000	66	Q00341;A0A024R4E5;H0Y394;H7C0A4;C9JIZ1;C9J5E5;C9J739;C9JZI8;C9JES8;C9JHZ8;C9JHS9;C9JHS7;C9JT62;C9JHN6;C9JEJ8;C9JBS3;C9JQ82;C9JMQ6;C9JK79	0	21.8268	24.3585
A0A024RA52;P25787	Proteasome subunit alpha type;Proteasome subunit alpha type-2	PSMA2	NaN	NaN	3	5	activation of immune response;activation of innate immune response;anaphase-promoting complex-dependent proteasomal ubiquitin-dependent protein catabolic process;antigen processing and presentation;antigen processing and presentation of exogenous antigen;antigen processing and presentation of exogenous peptide antigen;antigen processing and presentation of exogenous peptide antigen via MHC class …	catalytic activity;endopeptidase activity;hydrolase activity;peptidase activity;peptidase activity, acting on L-amino acid peptides;threonine-type endopeptidase activity;threonine-type peptidase activity	cell part;cytoplasm;cytoplasmic mRNA processing body;cytoplasmic part;cytosol;extracellular membrane-bounded organelle;extracellular organelle;extracellular region part;extracellular vesicular exosome;intracellular membrane-bounded organelle;intracellular non-membrane-bounded organelle;intracellular organelle;intracellular organelle part;intracellular part;macromolecular complex;membrane-bounded …	Proteasome	3	3	22.6	22.6	22.6	25.898	0	29.797	1068000000	13	A0A024RA52;P25787;H7C402;H3BT36;C9JCK5	1	28.3769	NaN
A0A0G2JLK6;G8JLL2;A0A0G2JK02;A0A0G2JIU6;A0A0G2JHB6;A0A0G2JKR3;A0A140T9Y1;A0A0G2JLL3;A0A0G2JLA3;A0A0G2JH76;A0A024RCQ8;A0A140T8X7;Q9UMR5	Lysosomal thioesterase PPT2	PPT2;hCG_1999928	NaN	NaN	1	3	metabolic process	catalytic activity;hydrolase activity;hydrolase activity, acting on ester bonds;palmitoyl-(protein) hydrolase activity;thiolester hydrolase activity	cell part;cytoplasmic part;extracellular membrane-bounded organelle;extracellular organelle;extracellular region part;extracellular vesicular exosome;intracellular membrane-bounded organelle;intracellular organelle;intracellular part;lysosome;lytic vacuole;membrane-bounded organelle;membrane-bounded vesicle;organelle;vacuole;vesicle	Fatty acid elongation in mitochondria;Lysosome	1	1	10.6	10.6	10.6	14.786	0.0012195	7.4786	74598000	8	A0A0G2JLK6;G8JLL2;A0A0G2JK02;A0A0G2JIU6;A0A0G2JHB6;A0A0G2JKR3;A0A140T9Y1;A0A0G2JLL3;A0A0G2JLA3;A0A0G2JH76;A0A024RCQ8;A0A140T8X7;Q9UMR5	2	NaN	NaN
P46379;A0A0G2JK23;A0A024RCR6;F6UR09;A0A0G2JL47;X6REW1;A0A0G2JJM1;F6S6P2;F6U341;F6TC96;F6VEM6;F6WML8;A0A1B0GX79;A0A0G2JJR8;F6XTU0;F6U1F2;F6X9W3	Large proline-rich protein BAG6	BAG6;BAT3	26.5435	27.0039	3	11	anatomical structure development;apoptosis;apoptosis in response to endoplasmic reticulum stress;biological regulation;brain development;catabolic process;cell cycle process;cell death;cell differentiation;cellular catabolic process;cellular component assembly;cellular component assembly at cellular level;cellular component organization;cellular component organization at cellular level;cellular c…	binding;enzyme binding;polyubiquitin binding;proteasome binding;protein binding;protein complex binding;ribonucleoprotein binding;ribosome binding;small conjugating protein binding;ubiquitin binding;ubiquitin protein ligase binding	BAT3 complex;cell part;cytoplasm;cytoplasmic part;cytosol;cytosolic part;ER membrane insertion complex;intracellular membrane-bounded organelle;intracellular organelle;intracellular organelle part;intracellular part;macromolecular complex;membrane-bounded organelle;nuclear part;nucleoplasm;nucleus;organelle;organelle part;protein complex		3	3	6.3	6.3	6.3	119.41	0	35.595	18957000	33	P46379;A0A0G2JK23;A0A024RCR6;F6UR09;A0A0G2JL47;X6REW1;A0A0G2JJM1;F6S6P2;F6U341;F6TC96;F6VEM6;F6WML8;A0A1B0GX79;A0A0G2JJR8;F6XTU0;F6U1F2;F6X9W3	3	21.3021	23.4035
Q16881;E2QRB9;A0A087WSY9;A0A182DWI3;A0A087WSW9;F8W809;E9PIR7;E7EWK1;A0A096LPD9;A0A096LPK7;E9PKI4;A0A182DWF2;E9PKD3;D3YTF8;A0A182DWF3;E9PIZ5;A0A0B4J225;Q9NNW7;E9PLT3	Thioredoxin reductase 1, cytoplasmic;Thioredoxin reductase 2, mitochondrial	TXNRD1;TXNRD2	NaN	NaN	2	4	anatomical structure formation involved in morphogenesis;biological regulation;biosynthetic process;cell proliferation;cell redox homeostasis;cellular biosynthetic process;cellular homeostasis;cellular lipid metabolic process;cellular macromolecule metabolic process;cellular metabolic process;cellular nitrogen compound metabolic process;cellular process;cellular response to stimulus;developmental…	antioxidant activity;binding;catalytic activity;coenzyme binding;cofactor binding;disulfide oxidoreductase activity;electron carrier activity;flavin adenine dinucleotide binding;oxidoreductase activity;oxidoreductase activity, acting on a sulfur group of donors;oxidoreductase activity, acting on a sulfur group of donors, NAD or NADP as acceptor;oxidoreductase activity, acting on NADH or NADPH;pro…	cell part;cytoplasmic part;cytosol;extracellular membrane-bounded organelle;extracellular organelle;extracellular region part;extracellular vesicular exosome;intracellular membrane-bounded organelle;intracellular non-membrane-bounded organelle;intracellular organelle;intracellular organelle lumen;intracellular organelle part;intracellular part;membrane-bounded organelle;membrane-bounded vesicle;m…	Pyrimidine metabolism;Selenocompound metabolism	2	2	5.9	5.9	5.9	70.905	0	70.041	81039000	32	Q16881;E2QRB9;A0A087WSY9;A0A182DWI3;A0A087WSW9;F8W809;E9PIR7;E7EWK1;A0A096LPD9;A0A096LPK7;E9PKI4;A0A182DWF2;E9PKD3;D3YTF8;A0A182DWF3;E9PIZ5;A0A0B4J225;Q9NNW7;E9PLT3	4	NaN	NaN
A0A087WT99;Q9H0W9	Ester hydrolase C11orf54	C11orf54	NaN	NaN	1	0	metabolic process	binding;catalytic activity;cation binding;hydrolase activity;hydrolase activity, acting on ester bonds;ion binding;metal ion binding;transition metal ion binding;zinc ion binding	cell part;extracellular membrane-bounded organelle;extracellular organelle;extracellular region part;extracellular vesicular exosome;intracellular membrane-bounded organelle;intracellular organelle;intracellular part;membrane-bounded organelle;membrane-bounded vesicle;nucleus;organelle;vesicle		1	1	11.7	11.7	11.7	28.683	0.01	6.3537	779080	14	A0A087WT99;Q9H0W9	5	NaN	NaN
A0A087WTA8;P08123	Collagen alpha-2(I) chain	COL1A2	36.4387	36.9209	52	622	anatomical structure development;anatomical structure morphogenesis;biological regulation;blood coagulation;blood vessel development;cell activation;cell migration;cell motility;cell surface receptor linked signaling pathway;cellular component assembly;cellular component disassembly;cellular component disassembly at cellular level;cellular component movement;cellular component organization;cellul…	binding;binding, bridging;cation binding;extracellular matrix structural constituent;growth factor binding;identical protein binding;ion binding;metal ion binding;platelet-derived growth factor binding;protein binding;protein binding, bridging;structural molecule activity	cell part;collagen;collagen type I;cytoplasmic part;endoplasmic reticulum lumen;endoplasmic reticulum part;extracellular matrix;extracellular matrix part;extracellular membrane-bounded organelle;extracellular organelle;extracellular region;extracellular region part;extracellular space;extracellular vesicular exosome;fibrillar collagen;intracellular organelle lumen;intracellular organelle part;int…	Amoebiasis;ECM-receptor interaction;Focal adhesion;Protein digestion and absorption	52	52	56.6	56.6	56.6	129.15	0	323.31	89048000000	69	A0A087WTA8;P08123	6	33.2117	34.1084
A0A087WTM1;Q9Y6N7;A0A087WZ85;A0A0A0MSX4	Roundabout homolog 1	ROBO1	30.9266	30.231	21	90	activation of caspase activity;anatomical structure development;axon choice point recognition;axon guidance;axon midline choice point recognition;biological adhesion;biological regulation;blood vessel endothelial cell migration;cell adhesion;cell migration;cell migration involved in sprouting angiogenesis;cell motility;cell recognition;cell surface receptor linked signaling pathway;cell-cell adhe…	axon guidance receptor activity;binding;identical protein binding;LRR domain binding;molecular transducer activity;protein binding;protein domain specific binding;receptor activity;signal transducer activity;signaling receptor activity;transmembrane signaling receptor activity	axolemma;axon part;cell part;cell projection membrane;cell projection part;cell surface;cytoplasm;integral to membrane;integral to plasma membrane;intracellular part;intrinsic to membrane;intrinsic to plasma membrane;leading edge membrane;membrane;membrane part;neuron projection membrane;plasma membrane;plasma membrane part	Axon guidance	21	21	15.9	15.9	15.9	175.85	0	323.31	4262900000	70	A0A087WTM1;Q9Y6N7;A0A087WZ85;A0A0A0MSX4;H7C4Y7;F8WBR3;R4GMM8;F8W703;Q9HCK4	7	28.5548	29.2176
A0A087WTP3;Q92945	Far upstream element-binding protein 2	KHSRP	26.282	NaN	2	5	biological regulation;biosynthetic process;catabolic process;cellular biosynthetic process;cellular catabolic process;cellular macromolecule biosynthetic process;cellular macromolecule catabolic process;cellular macromolecule metabolic process;cellular metabolic process;cellular nitrogen compound metabolic process;cellular process;establishment of localization;establishment of RNA localization;ge…	binding;DNA binding;mRNA binding;nucleic acid binding;RNA binding	cell part;cytoplasmic part;cytosol;intracellular non-membrane-bounded organelle;intracellular organelle;intracellular organelle part;intracellular part;macromolecular complex;membrane;non-membrane-bounded organelle;nuclear part;nucleoplasm;organelle;organelle part;ribonucleoprotein complex;RNA granule;stress granule		2	2	9.7	9.7	9.7	73.027	0	48.071	110550000	34	A0A087WTP3;Q92945	8	24.6878	NaN
Q1JUQ3;A0A087WTS4;A0A087WV48;A0A087WZM5;P62942	Peptidyl-prolyl cis-trans isomerase;Peptidyl-prolyl cis-trans isomerase FKBP1A	FKBP12-Exin;FKBP1A	24.8322	NaN	1	4	anatomical structure formation involved in morphogenesis;anatomical structure morphogenesis;biological regulation;calcium ion transmembrane transport;calcium ion transport;cardiac muscle tissue morphogenesis;cation transport;cell activation;cell surface receptor linked signaling pathway;cellular component assembly;cellular component assembly at cellular level;cellular component organization;cellu…	activin binding;binding;catalytic activity;cis-trans isomerase activity;cytokine receptor binding;drug binding;FK506 binding;ion channel binding;isomerase activity;macrolide binding;molecular transducer activity;peptidyl-prolyl cis-trans isomerase activity;protein binding;protein complex binding;receptor binding;signal transducer activity;SMAD binding;transforming growth factor beta receptor bind…	cell part;contractile fiber part;cytoplasm;cytoplasmic part;cytosol;endoplasmic reticulum membrane;endoplasmic reticulum part;extracellular membrane-bounded organelle;extracellular organelle;extracellular region part;extracellular vesicular exosome;intracellular organelle part;intracellular part;membrane;membrane part;membrane-bounded organelle;membrane-bounded vesicle;organelle;organelle membran…		1	1	35.1	35.1	35.1	3.9655	0	18.469	273590000	2	Q1JUQ3;A0A087WTS4;A0A087WV48;A0A087WZM5;P62942	9	20.3233	NaN
E5RHG7;E5RGH3;E5RH24;E5RJB9;B1ANR1;H0YBN4;A0A087WTT1;E7EQV3;E7ERJ7;B1ANR0;P11940;Q13310	Polyadenylate-binding protein;Polyadenylate-binding protein 1;Polyadenylate-binding protein 4	PABPC1;PABPC4	NaN	25.5134	1	1	biological regulation;biosynthetic process;blood coagulation;catabolic process;cellular biosynthetic process;cellular catabolic process;cellular macromolecule biosynthetic process;cellular macromolecule catabolic process;cellular macromolecule metabolic process;cellular metabolic process;cellular nitrogen compound metabolic process;cellular process;cellular protein metabolic process;coagulation;g…	binding;mRNA binding;nucleic acid binding;nucleotide binding;poly(A) RNA binding;poly(U) RNA binding;poly-purine tract binding;poly-pyrimidine tract binding;protein binding;protein C-terminus binding;RNA binding;single-stranded RNA binding;translation activator activity;translation regulator activity;translation regulator activity, nucleic acid binding	adherens junction;anchoring junction;catalytic step 2 spliceosome;cell junction;cell part;cell-substrate adherens junction;cell-substrate junction;cytoplasm;cytoplasmic part;cytosol;extracellular membrane-bounded organelle;extracellular organelle;extracellular region part;extracellular vesicular exosome;focal adhesion;intracellular membrane-bounded organelle;intracellular non-membrane-bounded org…	mRNA surveillance pathway;RNA degradation;RNA transport	1	1	22.7	22.7	22.7	8.4175	0	19.074	40842000	4	E5RHG7;E5RGH3;E5RH24;E5RJB9;B1ANR1;H0YBN4;A0A087WTT1;E7EQV3;E7ERJ7;B1ANR0;P11940;Q13310	10	NaN	25.2836
A0A087WU08;A0A0C4DGL8;J3QLC9;J3QR68;H0Y300;P00738	Haptoglobin;Haptoglobin alpha chain;Haptoglobin beta chain	HP	NaN	23.9177	1	4	acute inflammatory response;acute-phase response;biological regulation;cellular component organization;cellular component organization or biogenesis;cellular membrane organization;cellular process;defense response;defense response to bacterium;endocytosis;establishment of localization;immune system process;inflammatory response;membrane invagination;membrane organization;multi-organism process;ne…	antioxidant activity;binding;catalytic activity;endopeptidase activity;hemoglobin binding;hydrolase activity;peptidase activity;peptidase activity, acting on L-amino acid peptides;protein binding;serine hydrolase activity;serine-type endopeptidase activity;serine-type peptidase activity	blood microparticle;cell part;cytoplasmic membrane-bounded vesicle lumen;cytoplasmic part;cytoplasmic vesicle part;endocytic vesicle lumen;extracellular membrane-bounded organelle;extracellular organelle;extracellular region;extracellular region part;extracellular space;extracellular vesicular exosome;haptoglobin-hemoglobin complex;intracellular organelle part;intracellular part;macromolecular co…		1	1	12.1	12.1	12.1	31.408	0	84.685	5113400	17	A0A087WU08;A0A0C4DGL8;J3QLC9;J3QR68;H0Y300;P00738	11	NaN	20.2556
A0A087WUT6;O60841	Eukaryotic translation initiation factor 5B	EIF5B	26.0695	26.4667	2	5	biological regulation;biosynthetic process;cellular biosynthetic process;cellular macromolecule biosynthetic process;cellular macromolecule metabolic process;cellular metabolic process;cellular process;cellular protein metabolic process;gene expression;macromolecule biosynthetic process;macromolecule metabolic process;metabolic process;posttranscriptional regulation of gene expression;primary met…	binding;catalytic activity;GTP binding;GTPase activity;guanyl nucleotide binding;guanyl ribonucleotide binding;hydrolase activity;hydrolase activity, acting on acid anhydrides;hydrolase activity, acting on acid anhydrides, in phosphorus-containing anhydrides;nucleic acid binding;nucleoside-triphosphatase activity;nucleotide binding;purine nucleotide binding;purine ribonucleoside triphosphate bind…	cell part;cytoplasm;cytoplasmic part;cytosol;intracellular part	RNA transport	2	2	2.3	2.3	2.3	138.68	0	45.727	10485000	52	A0A087WUT6;O60841	12	21.5209	22.8339
H0YCU6;A0A087WUV6;H0Y488;A0A1B0GTU5;O14497	AT-rich interactive domain-containing protein 1A	ARID1A	NaN	NaN	1	1	anatomical structure development;anatomical structure formation involved in morphogenesis;androgen receptor signaling pathway;ATP-dependent chromatin remodeling;biological regulation;biosynthetic process;blood vessel development;cardiac chamber development;cellular biosynthetic process;cellular component disassembly;cellular component disassembly at cellular level;cellular component organization;…	binding;DNA binding;ligand-dependent nuclear receptor binding;nucleic acid binding;protein binding;protein binding transcription factor activity;receptor binding;transcription coactivator activity;transcription cofactor activity;transcription factor binding transcription factor activity	cell part;chromatin;chromatin remodeling complex;chromosomal part;intracellular membrane-bounded organelle;intracellular organelle;intracellular organelle part;intracellular part;macromolecular complex;membrane-bounded organelle;nBAF complex;npBAF complex;nuclear chromatin;nuclear chromosome part;nuclear part;nucleoplasm;nucleus;organelle;organelle part;protein complex;SWI/SNF complex;SWI/SNF-typ…		1	1	9.7	9.7	9.7	15.388	0.0099668	6.3311	680660	4	H0YCU6;A0A087WUV6;H0Y488;A0A1B0GTU5;O14497	13	NaN	NaN
A0A087WUX6;A0A087WX59;Q16186	Proteasomal ubiquitin receptor ADRM1	ADRM1	NaN	NaN	1	2	biological regulation;biosynthetic process;cellular biosynthetic process;cellular component assembly;cellular component assembly at cellular level;cellular component organization;cellular component organization at cellular level;cellular component organization or biogenesis;cellular component organization or biogenesis at cellular level;cellular macromolecular complex assembly;cellular macromolec…	binding;endopeptidase activator activity;endopeptidase regulator activity;enzyme activator activity;enzyme binding;enzyme regulator activity;peptidase activator activity;peptidase regulator activity;protease binding;proteasome binding;protein binding;protein complex binding	cell part;cytoplasm;integral to membrane;integral to plasma membrane;intracellular membrane-bounded organelle;intracellular organelle;intracellular organelle part;intracellular part;intrinsic to membrane;intrinsic to plasma membrane;macromolecular complex;membrane;membrane part;membrane-bounded organelle;nuclear part;nucleoplasm;nucleus;organelle;organelle part;plasma membrane;plasma membrane par…		1	1	10.6	10.6	10.6	14.946	0.0099228	6.3136	29347000	5	A0A087WUX6;A0A087WX59;Q16186	14	NaN	NaN
Q14517;A0A087WVP1	Protocadherin Fat 1;Protocadherin Fat 1, nuclear form	FAT1	30.3417	30.3265	28	109	actin cytoskeleton organization;actin filament organization;actin filament-based process;anatomical structure morphogenesis;biological adhesion;cell adhesion;cell communication;cell migration;cell motility;cell-cell adhesion;cell-cell signaling;cellular component movement;cellular component organization;cellular component organization at cellular level;cellular component organization or biogenesi…	binding;calcium ion binding;cation binding;ion binding;metal ion binding	adherens junction;anchoring junction;cell junction;cell part;cell projection;cell-cell junction;cell-substrate adherens junction;cell-substrate junction;cytoplasmic part;extracellular membrane-bounded organelle;extracellular organelle;extracellular region part;extracellular vesicular exosome;filopodium;focal adhesion;integral to membrane;integral to plasma membrane;intracellular membrane-bounded …		28	28	7.2	7.2	7.2	506.27	0	323.31	317000000	192	Q14517;A0A087WVP1;D6RCE4	15	25.7902	26.186
A0A087WVQ6;Q00610	Clathrin heavy chain;Clathrin heavy chain 1	CLTC	33.6096	33.83	53	229	antigen processing and presentation;antigen processing and presentation of exogenous antigen;antigen processing and presentation of exogenous peptide antigen;antigen processing and presentation of exogenous peptide antigen via MHC class II;antigen processing and presentation of peptide antigen;antigen processing and presentation of peptide antigen via MHC class II;antigen processing and presentat…	binding;clathrin binding;clathrin light chain binding;double-stranded RNA binding;enzyme binding;kinase binding;nucleic acid binding;protein binding;protein kinase binding;RNA binding;structural molecule activity	adherens junction;anchoring junction;cell junction;cell part;cell-substrate adherens junction;cell-substrate junction;clathrin coat;clathrin coat of coated pit;clathrin coat of trans-Golgi network vesicle;clathrin coated vesicle membrane;clathrin complex;clathrin vesicle coat;clathrin-coated endocytic vesicle membrane;clathrin-coated vesicle;coated vesicle;coated vesicle membrane;cytoplasm;cytopl…	Bacterial invasion of epithelial cells;Endocrine and other factor-regulated calcium reabsorption;Endocytosis;Huntington's disease;Lysosome	53	53	31.5	31.5	31.5	192.06	0	323.31	4367400000	90	A0A087WVQ6;Q00610;J3KS13;P53675;A0A087WX41;J3KSQ2;K7EJJ5;J3QL20;F5H5N6;A0A087WV74;A0A087WXH4;J3KRF5	16	29.0125	30.1877
A0A087WVQ9;Q5VTE0;P68104;A0A087WV01	Putative elongation factor 1-alpha-like 3;Elongation factor 1-alpha 1;Elongation factor 1-alpha	EEF1A1;EEF1A1P5	28.4106	28.7752	7	41	biological regulation;biosynthetic process;cellular biosynthetic process;cellular macromolecule biosynthetic process;cellular macromolecule metabolic process;cellular metabolic process;cellular nitrogen compound metabolic process;cellular process;cellular protein metabolic process;cellular response to chemical stimulus;cellular response to endogenous stimulus;cellular response to epidermal growth…	binding;catalytic activity;enzyme binding;GTP binding;GTPase activity;guanyl nucleotide binding;guanyl ribonucleotide binding;hydrolase activity;hydrolase activity, acting on acid anhydrides;hydrolase activity, acting on acid anhydrides, in phosphorus-containing anhydrides;kinase binding;nucleic acid binding;nucleoside-triphosphatase activity;nucleotide binding;protein binding;protein kinase bind…	cell cortex part;cell part;cell projection membrane;cell projection part;cortical actin cytoskeleton;cortical cytoskeleton;cytoplasm;cytoplasmic part;cytoskeletal part;cytoskeleton;cytosol;eukaryotic translation elongation factor 1 complex;extracellular membrane-bounded organelle;extracellular organelle;extracellular region part;extracellular space;extracellular vesicular exosome;intracellular me…	RNA transport	7	7	37.2	37.2	37.2	47.883	0	84.571	657350000	19	A0A087WVQ9;Q5VTE0;P68104;A0A087WV01;Q5JR01;A0A2U3TZH3;Q05639;A6PW80;A0A2R8Y660;A0A2R8Y488	17	23.0667	27.9204
A0A087WVV2;Q9P2E9;F8W7S5	Ribosome-binding protein 1	RRBP1	25.1156	NaN	3	7	biosynthetic process;cell differentiation;cellular biosynthetic process;cellular developmental process;cellular macromolecule biosynthetic process;cellular macromolecule metabolic process;cellular metabolic process;cellular process;cellular protein metabolic process;developmental process;establishment of localization;establishment of protein localization;macromolecule biosynthetic process;macromo…	receptor activity	cell part;cytoplasmic part;endoplasmic reticulum;endoplasmic reticulum part;integral to endoplasmic reticulum membrane;integral to membrane;integral to organelle membrane;intracellular membrane-bounded organelle;intracellular non-membrane-bounded organelle;intracellular organelle;intracellular organelle part;intracellular part;intrinsic to endoplasmic reticulum membrane;intrinsic to membrane;intr…	Protein processing in endoplasmic reticulum	3	3	5.4	5.4	5.4	102.77	0	36.227	5583700	61	A0A087WVV2;Q9P2E9;F8W7S5;V9GY78	18	19.9604	NaN
A0A087WWA2;E9PQQ5;H0YEA7;Q9UJJ9	N-acetylglucosamine-1-phosphotransferase subunit gamma	GNPTG	NaN	26.879	1	4	carbohydrate metabolic process;carbohydrate phosphorylation;cellular carbohydrate metabolic process;cellular metabolic process;cellular process;metabolic process;N-glycan processing;N-glycan processing to lysosome;oligosaccharide metabolic process;phosphate-containing compound metabolic process;phosphorus metabolic process;phosphorylation;primary metabolic process	binding;catalytic activity;identical protein binding;phosphotransferase activity, for other substituted phosphate groups;protein binding;protein dimerization activity;protein homodimerization activity;transferase activity;transferase activity, transferring phosphorus-containing groups;UDP-N-acetylglucosamine-lysosomal-enzyme N-acetylglucosaminephosphotransferase activity	cell part;cytoplasmic part;extracellular membrane-bounded organelle;extracellular organelle;extracellular region part;extracellular vesicular exosome;Golgi apparatus;Golgi apparatus part;Golgi membrane;intracellular membrane-bounded organelle;intracellular organelle;intracellular organelle part;intracellular part;membrane;membrane-bounded organelle;membrane-bounded vesicle;organelle;organelle mem…	Lysosome	1	1	32.8	32.8	32.8	6.1531	0	104.57	359430000	4	A0A087WWA2;E9PQQ5;H0YEA7;Q9UJJ9	19	NaN	26.428
D6R904;A0A087WWU8;Q5VU61		TPM3	NaN	29.1553	3	16				Cardiac muscle contraction;Dilated cardiomyopathy;Hypertrophic cardiomyopathy (HCM);Pathways in cancer;Thyroid cancer	4	4	36.8	36.8	26.3	11.017	0	163.31	2605800000	6	D6R904;A0A087WWU8;Q5VU61;H0YKJ4;A0A2R2Y2Q3;J3KN67;Q5TCU3;A0A0S2Z4G6;CON__Q3SX28;A7XZE4;B7Z596;A0A494BZZ2;H0YK48;H7BYY1;H0YL80;K7ENT6;A0A2R8YHD2;F5H7S3;A0A2R8YE05;A0A2R8YH90;A0A494C0P6;A0A2R8YEU4;H0YKP3;H0YKX5;A0A494C0G0;Q6ZN40;P07951;P09493;P06753	20	NaN	28.1915
C9JWJ3;C9J480;A0A087WXB8;Q9Y274;C9JXM2;C9IZL6;C9J0E2	Type 2 lactosamine alpha-2,3-sialyltransferase	ST3GAL6	NaN	NaN	2	3	amine metabolic process;aminoglycan biosynthetic process;aminoglycan metabolic process;biosynthetic process;carbohydrate biosynthetic process;carbohydrate metabolic process;cellular biosynthetic process;cellular carbohydrate metabolic process;cellular lipid metabolic process;cellular macromolecule metabolic process;cellular metabolic process;cellular process;cellular protein metabolic process;cel…	catalytic activity;sialyltransferase activity;transferase activity;transferase activity, transferring glycosyl groups	cell part;cytoplasmic part;extracellular membrane-bounded organelle;extracellular organelle;extracellular region part;extracellular vesicular exosome;Golgi apparatus;Golgi apparatus part;Golgi membrane;integral to Golgi membrane;integral to membrane;integral to organelle membrane;intracellular membrane-bounded organelle;intracellular organelle;intracellular organelle part;intracellular part;intri…	Glycosphingolipid biosynthesis - lacto and neolacto series	2	2	10.8	10.8	10.8	18.118	0	12.266	136070000	11	C9JWJ3;C9J480;A0A087WXB8;Q9Y274;C9JXM2;C9IZL6;C9J0E2	21	NaN	NaN
A0A087WY00;G3V394;F8WE88;F8W6H6;Q9Y4I1	Unconventional myosin-Va	MYO5A	26.2677	26.2887	5	16	actin filament-based movement;actin filament-based process;anatomical structure morphogenesis;axon ensheathment;biological regulation;biosynthetic process;carboxylic acid biosynthetic process;carboxylic acid metabolic process;cell communication;cell differentiation;cell-cell signaling;cellular biosynthetic process;cellular component movement;cellular component organization;cellular component orga…	adenyl nucleotide binding;adenyl ribonucleotide binding;ATP binding;binding;calcium ion binding;catalytic activity;cation binding;enzyme binding;GTPase binding;hydrolase activity;hydrolase activity, acting on acid anhydrides;hydrolase activity, acting on acid anhydrides, in phosphorus-containing anhydrides;ion binding;metal ion binding;microfilament motor activity;motor activity;nucleoside-tripho…	actomyosin;cell body;cell part;cell projection;cell projection part;cilium;cytoplasm;cytoplasmic membrane-bounded vesicle;cytoplasmic part;cytoplasmic vesicle;cytoskeletal part;cytosol;extracellular membrane-bounded organelle;extracellular organelle;extracellular region part;extracellular vesicular exosome;filopodium tip;Golgi apparatus;growth cone;insulin-responsive compartment;intermediate fila…		5	5	3.1	3.1	3.1	212.2	0	46.052	20188000	96	A0A087WY00;G3V394;F8WE88;F8W6H6;Q9Y4I1;Q9UES5;O95317;E7ERV5	22	21.75	22.7424
A0A087WY61;Q14980	Nuclear mitotic apparatus protein 1	NUMA1	25.9318	26.8353	5	9	cell cycle;cell cycle phase;cell cycle process;cell differentiation;cell division;cellular component organization;cellular component organization at cellular level;cellular component organization or biogenesis;cellular component organization or biogenesis at cellular level;cellular developmental process;cellular process;cytoskeleton organization;developmental process;epithelial cell differentiati…	structural molecule activity	apical part of cell;cell body;cell part;cell projection;chromosome;cytoplasm;cytoplasmic part;cytoskeletal part;cytosol;dendrite;extracellular membrane-bounded organelle;extracellular organelle;extracellular region part;extracellular vesicular exosome;Golgi apparatus part;Golgi membrane;intracellular membrane-bounded organelle;intracellular non-membrane-bounded organelle;intracellular organelle;i…		5	5	4	4	4	236.16	0	31.387	16038000	117	A0A087WY61;Q14980;F5H6Y5;F5H4J1;K4DIE0;H0YFY6	23	21.1983	23.487
H7BXT3;H0Y3Q0;A0A087WZR0;A0A087WY68;P29122	Proprotein convertase subtilisin/kexin type 6	PCSK6	25.6545	25.0922	3	11	anterior/posterior axis specification;anterior/posterior axis specification, embryo;axis specification;biological regulation;cell surface receptor linked signaling pathway;cellular macromolecule metabolic process;cellular metabolic process;cellular process;cellular response to stimulus;determination of bilateral symmetry;determination of left/right symmetry;developmental process;embryonic axis sp…	binding;carbohydrate binding;catalytic activity;endopeptidase activity;glycosaminoglycan binding;growth factor binding;heparin binding;hydrolase activity;nerve growth factor binding;neurotrophin binding;pattern binding;peptidase activity;peptidase activity, acting on L-amino acid peptides;polysaccharide binding;protein binding;serine hydrolase activity;serine-type endopeptidase activity;serine-ty…	cell part;cell surface;cytoplasmic part;endoplasmic reticulum;extracellular matrix;extracellular region part;extracellular space;Golgi apparatus part;Golgi lumen;intracellular membrane-bounded organelle;intracellular organelle;intracellular organelle lumen;intracellular organelle part;intracellular part;membrane;membrane-bounded organelle;membrane-enclosed lumen;organelle;organelle lumen;organell…		3	3	6.5	6.5	6.5	72.998	0	18.744	64555000	34	H7BXT3;H0Y3Q0;A0A087WZR0;A0A087WY68;P29122;H0YMW5;A0A087X025;H0YKZ4	24	20.4275	21.97
A0A087WYL5;Q6UXD5;H3BN26	Seizure 6-like protein 2	SEZ6L2	30.4061	30.1971	9	36	adult behavior;adult locomotory behavior;anatomical structure development;behavior;biological regulation;cellular component organization;cellular component organization or biogenesis;cerebellar Purkinje cell layer development;developmental maturation;developmental process;locomotory behavior;multicellular organismal process;regulation of biological process;regulation of cellular process;regulatio…		cell body;cell part;cytoplasmic part;endoplasmic reticulum;endoplasmic reticulum membrane;endoplasmic reticulum part;integral to membrane;intracellular membrane-bounded organelle;intracellular organelle;intracellular organelle part;intracellular part;intrinsic to membrane;membrane;membrane part;membrane-bounded organelle;neuronal cell body;organelle;organelle membrane;organelle part;plasma membra…		9	9	12.1	12.1	12.1	99.133	0	100.4	215040000	28	A0A087WYL5;Q6UXD5;H3BN26	25	25.6453	26.2191
B4DDC6;A0A087WYT3;Q15185	Prostaglandin E synthase 3	PTGES3	23.6539	NaN	1	4	anatomical structure development;anatomical structure homeostasis;arachidonic acid metabolic process;biological regulation;biosynthetic process;carbohydrate biosynthetic process;carbohydrate metabolic process;carboxylic acid biosynthetic process;carboxylic acid metabolic process;cell proliferation;cellular biosynthetic process;cellular carbohydrate biosynthetic process;cellular carbohydrate metab…	binding;catalytic activity;DNA polymerase activity;intramolecular oxidoreductase activity;isomerase activity;nucleotidyltransferase activity;prostaglandin-E synthase activity;protein binding;RNA-directed DNA polymerase activity;telomerase activity;transferase activity;transferase activity, transferring phosphorus-containing groups;unfolded protein binding	cell part;chromosomal part;chromosome, telomeric region;cytoplasm;cytoplasmic part;cytosol;extracellular membrane-bounded organelle;extracellular organelle;extracellular region part;extracellular vesicular exosome;intracellular membrane-bounded organelle;intracellular organelle;intracellular organelle part;intracellular part;macromolecular complex;membrane-bounded organelle;membrane-bounded vesic…		1	1	16.9	16.9	16.9	14.573	0.0011862	6.954	2047200	7	B4DDC6;A0A087WYT3;Q15185	26	19.145	NaN
A0A087WZL4;A0A087WTE3;F8WCM8;A0A0G2JNH7;O15197	Ephrin type-B receptor 6	EPHB6	30.6224	NaN	2	7	axon guidance;biological regulation;calcium ion homeostasis;cation homeostasis;cell surface receptor linked signaling pathway;cellular process;cellular response to stimulus;chemical homeostasis;chemotaxis;divalent inorganic cation homeostasis;endocrine hormone secretion;enzyme linked receptor protein signaling pathway;ephrin receptor signaling pathway;establishment of localization;establishment o…	adenyl nucleotide binding;adenyl ribonucleotide binding;ATP binding;binding;catalytic activity;ephrin receptor activity;kinase activity;molecular transducer activity;nucleotide binding;phosphotransferase activity, alcohol group as acceptor;protein kinase activity;protein tyrosine kinase activity;purine nucleotide binding;purine ribonucleoside triphosphate binding;purine ribonucleotide binding;rec…	cell part;cytoplasmic part;cytosol;extracellular region;integral to membrane;integral to plasma membrane;intracellular part;intrinsic to membrane;intrinsic to plasma membrane;membrane;membrane part;plasma membrane;plasma membrane part	Axon guidance	2	2	84	84	84	5.1019	0	11.229	1374700000	3	A0A087WZL4;A0A087WTE3;F8WCM8;A0A0G2JNH7;O15197	27	29.2889	NaN
D6REQ6;D6RHI9;A0A087WZM2;O00584;H0YAE9	Ribonuclease T2	RNASET2	NaN	NaN	2	2	catabolic process;cellular catabolic process;cellular macromolecule catabolic process;cellular macromolecule metabolic process;cellular metabolic process;cellular nitrogen compound metabolic process;cellular process;macromolecule catabolic process;macromolecule metabolic process;metabolic process;nitrogen compound metabolic process;nucleic acid metabolic process;nucleobase-containing compound met…	binding;catalytic activity;endonuclease activity;endonuclease activity, active with either ribo- or deoxyribonucleic acids and producing 3'-phosphomonoesters;endoribonuclease activity;endoribonuclease activity, producing 3'-phosphomonoesters;hydrolase activity;hydrolase activity, acting on ester bonds;nuclease activity;nucleic acid binding;ribonuclease activity;ribonuclease T2 activity;RNA binding	cell part;cytoplasmic part;endoplasmic reticulum lumen;endoplasmic reticulum part;extracellular membrane-bounded organelle;extracellular organelle;extracellular region;extracellular region part;extracellular space;extracellular vesicular exosome;intracellular membrane-bounded organelle;intracellular organelle;intracellular organelle lumen;intracellular organelle part;intracellular part;lysosomal …		2	2	11.9	11.9	11.9	25.308	0	12.252	188910000	13	D6REQ6;D6RHI9;A0A087WZM2;O00584;H0YAE9	28	NaN	NaN
A0A087X054;A0A494C039;Q9Y4L1;E9PJ21;A0A087WWI4;K7EQK2	Hypoxia up-regulated protein 1	HYOU1	31.493	31.0513	19	86	biological regulation;cellular component organization;cellular component organization or biogenesis;cellular macromolecule metabolic process;cellular membrane organization;cellular metabolic process;cellular process;cellular protein metabolic process;cellular response to chemical stimulus;cellular response to hypoxia;cellular response to organic substance;cellular response to oxygen levels;cellul…	adenyl nucleotide binding;adenyl ribonucleotide binding;ATP binding;binding;chaperone binding;nucleotide binding;protein binding;purine nucleotide binding;purine ribonucleoside triphosphate binding;purine ribonucleotide binding;ribonucleotide binding	adherens junction;anchoring junction;cell junction;cell part;cell-substrate adherens junction;cell-substrate junction;cytoplasmic membrane-bounded vesicle lumen;cytoplasmic part;cytoplasmic vesicle part;endocytic vesicle lumen;endoplasmic reticulum;endoplasmic reticulum lumen;endoplasmic reticulum part;extracellular membrane-bounded organelle;extracellular organelle;extracellular region;extracell…	Protein processing in endoplasmic reticulum	19	19	22.2	22.2	22.2	104.78	0	235.16	529990000	48	A0A087X054;A0A494C039;Q9Y4L1;E9PJ21;A0A087WWI4;K7EQK2;J3KTF1;Q9BST8;J3QQH7;J3QLE9;J3QL06;A0A087WW13;A0A087X214	29	26.5195	26.8713
A0A087X0K0;P39059	Collagen alpha-1(XV) chain;Restin;Restin-2;Restin-3;Restin-4	COL15A1	32.1382	32.662	13	110	anatomical structure formation involved in morphogenesis;angiogenesis;biological adhesion;biological regulation;cell adhesion;cell differentiation;cellular component disassembly;cellular component disassembly at cellular level;cellular component organization;cellular component organization at cellular level;cellular component organization or biogenesis;cellular component organization or biogenesi…	extracellular matrix structural constituent;structural molecule activity	cell part;collagen;collagen type XV;cytoplasmic part;endoplasmic reticulum lumen;endoplasmic reticulum part;extracellular matrix;extracellular matrix part;extracellular membrane-bounded organelle;extracellular organelle;extracellular region;extracellular region part;extracellular space;extracellular vesicular exosome;integral to membrane;intracellular organelle lumen;intracellular organelle part;…	Protein digestion and absorption	13	13	11.1	11.1	11.1	140.06	0	323.31	5696900000	44	A0A087X0K0;P39059	30	27.6827	30.4223
A0A087X0M8		CHL1	36.494	36.6219	3	433					41	41	34	34	3.2	130.79	0	323.31	27166000000	46	A0A087X0M8;H7C0J0;C9J905;C9JH37;C9JW79;C9JEY3	31	32.3911	33.097
A0A087X0S5;P12109	Collagen alpha-1(VI) chain	COL6A1	39.6964	38.6482	46	842	axon guidance;biological adhesion;cell adhesion;cell differentiation;cellular component assembly;cellular component disassembly;cellular component disassembly at cellular level;cellular component organization;cellular component organization at cellular level;cellular component organization or biogenesis;cellular component organization or biogenesis at cellular level;cellular developmental process…	binding;growth factor binding;platelet-derived growth factor binding;protein binding	anchoring collagen;cell part;collagen;collagen type VI;cytoplasmic part;endoplasmic reticulum lumen;endoplasmic reticulum part;extracellular matrix;extracellular matrix part;extracellular membrane-bounded organelle;extracellular organelle;extracellular region;extracellular region part;extracellular vesicular exosome;intracellular organelle lumen;intracellular organelle part;intracellular part;lys…	ECM-receptor interaction;Focal adhesion;Protein digestion and absorption	46	46	43.4	43.4	43.4	108.34	0	323.31	160060000000	53	A0A087X0S5;P12109	32	35.1832	34.4741
F5H125;H0YG94;A0A087X0T8;A0A087X1W8;A0A0A0MTJ8;X5DQS5;Q9BY67	Cell adhesion molecule 1	CADM1	28.0327	28.2493	1	14	adherens junction organization;anatomical structure development;anatomical structure morphogenesis;apoptosis;biological adhesion;biological regulation;bone development;brain development;calcium-independent cell-cell adhesion;cell adhesion;cell death;cell differentiation;cell growth;cell junction assembly;cell junction organization;cell morphogenesis;cell recognition;cell-cell adhesion;cell-cell j…	binding;identical protein binding;PDZ domain binding;protein binding;protein dimerization activity;protein domain specific binding;protein homodimerization activity;receptor binding	axon;basolateral plasma membrane;cell junction;cell part;cell projection;cell-cell junction;clathrin-coated vesicle;coated vesicle;cytoplasmic membrane-bounded vesicle;cytoplasmic part;cytoplasmic vesicle;dendrite;extracellular membrane-bounded organelle;extracellular organelle;extracellular region part;extracellular vesicular exosome;integral to membrane;intracellular membrane-bounded organelle;…	Cell adhesion molecules (CAMs)	1	1	7.1	7.1	7.1	20.514	0	92.981	1122600000	9	F5H125;H0YG94;A0A087X0T8;A0A087X1W8;A0A0A0MTJ8;X5DQS5;Q9BY67	33	26.6092	27.5459
M0QYQ7;M0R0N3;M0R019;M0R2T0;A0A087X0X3;P52272;M0R0Y6;M0QZM1	Heterogeneous nuclear ribonucleoprotein M	HNRNPM	NaN	NaN	2	11	alternative nuclear mRNA splicing, via spliceosome;cellular macromolecule metabolic process;cellular metabolic process;cellular nitrogen compound metabolic process;cellular process;gene expression;macromolecule metabolic process;metabolic process;mRNA metabolic process;mRNA processing;nitrogen compound metabolic process;nuclear mRNA splicing, via spliceosome;nucleic acid metabolic process;nucleob…	binding;nucleic acid binding;nucleotide binding;protein binding;protein domain specific binding;RNA binding	catalytic step 2 spliceosome;cell part;extracellular matrix;extracellular membrane-bounded organelle;extracellular organelle;extracellular region part;extracellular vesicular exosome;integral to membrane;integral to plasma membrane;intracellular non-membrane-bounded organelle;intracellular organelle;intracellular organelle part;intracellular part;intrinsic to membrane;intrinsic to plasma membrane…	Spliceosome	2	2	22.4	22.4	22.4	24.113	0	308.56	510620000	11	M0QYQ7;M0R0N3;M0R019;M0R2T0;A0A087X0X3;P52272;M0R0Y6;M0QZM1	34	NaN	NaN
J3KN36;A0A0G2JN29;A0A087X117;Q15155;P69849;Q5JPE7;A0A0G2JP90;A0A087WW46	Nodal modulator 1;Nodal modulator 3;Nodal modulator 2	NOMO3;NOMO1;NOMO2	30.4965	30.3625	4	16	biological regulation;posttranscriptional regulation of gene expression;protein destabilization;regulation of biological process;regulation of biological quality;regulation of gene expression;regulation of macromolecule metabolic process;regulation of metabolic process;regulation of protein stability	binding;carbohydrate binding	cell part;cytoplasmic part;endoplasmic reticulum membrane;endoplasmic reticulum part;integral to membrane;intracellular organelle part;intracellular part;intrinsic to membrane;membrane;membrane part;organelle membrane;organelle part		4	4	4.3	4.3	4.3	139.38	0	103.23	214530000	67	J3KN36;A0A0G2JN29;A0A087X117;Q15155;P69849;Q5JPE7;A0A0G2JP90;A0A087WW46	35	25.9219	26.2905
A0A087X1A5;Q5JW30;O95793	Double-stranded RNA-binding protein Staufen homolog 1	STAU1	27.9922	26.6808	3	10	biological regulation;cellular localization;cellular macromolecule localization;cellular process;chemical homeostasis;homeostatic process;interaction with host;interspecies interaction between organisms;intracellular mRNA localization;localization;macromolecule localization;multi-organism process;positive regulation of biological process;positive regulation of reproductive process;positive regula…	binding;double-stranded RNA binding;nucleic acid binding;RNA binding	cell body;cell part;cell projection;cytoplasm;cytoplasmic part;cytoskeletal part;dendrite;endoplasmic reticulum;extracellular membrane-bounded organelle;extracellular organelle;extracellular region part;extracellular vesicular exosome;intracellular membrane-bounded organelle;intracellular non-membrane-bounded organelle;intracellular organelle;intracellular organelle part;intracellular part;macrom…		3	3	7.7	7.7	7.7	54.945	0	28.687	34789000	29	A0A087X1A5;Q5JW30;O95793;Q5JW28	36	23.1318	23.166
P29692;E9PRY8;A0A087X1X7;E9PK01;E9PN91;E9PQZ1;H0YCK7;E9PI39;E9PQ49;E9PQC9;E9PL12;E9PPR1;H0YE72;E9PIZ1;E9PMW7;H0YE58;E9PL71	Elongation factor 1-delta	EEF1D	NaN	NaN	2	2	biological regulation;biosynthetic process;cellular biosynthetic process;cellular macromolecule biosynthetic process;cellular macromolecule metabolic process;cellular metabolic process;cellular nitrogen compound metabolic process;cellular process;cellular protein metabolic process;cellular response to abiotic stimulus;cellular response to ionizing radiation;cellular response to radiation;cellular…	activating transcription factor binding;binding;DNA binding;heat shock protein binding;molecular transducer activity;nucleic acid binding;protein binding;RNA binding;signal transducer activity;transcription factor binding;translation elongation factor activity;translation factor activity, nucleic acid binding	cell part;cytoplasm;cytoplasmic part;cytosol;eukaryotic translation elongation factor 1 complex;intracellular membrane-bounded organelle;intracellular non-membrane-bounded organelle;intracellular organelle;intracellular organelle part;intracellular part;macromolecular complex;membrane-bounded organelle;non-membrane-bounded organelle;nuclear part;nucleolus;nucleus;organelle;organelle part;protein …		2	2	8.9	8.9	8.9	31.121	0	11.827	274070000	16	P29692;E9PRY8;A0A087X1X7;E9PK01;E9PN91;E9PQZ1;H0YCK7;E9PI39;E9PQ49;E9PQC9;E9PL12;E9PPR1;H0YE72;E9PIZ1;E9PMW7;H0YE58;E9PL71	37	NaN	NaN
A0A087X208;A0A494C0G5;A0A494C1I6;O00468	Agrin;Agrin N-terminal 110 kDa subunit;Agrin C-terminal 110 kDa subunit;Agrin C-terminal 90 kDa fragment;Agrin C-terminal 22 kDa fragment	AGRN	28.6126	27.9111	22	88	amine metabolic process;aminoglycan biosynthetic process;aminoglycan catabolic process;aminoglycan metabolic process;axon guidance;biological regulation;biosynthetic process;carbohydrate biosynthetic process;carbohydrate catabolic process;carbohydrate metabolic process;catabolic process;cell surface receptor linked signaling pathway;cellular component organization;cellular component organization …	acetylcholine receptor regulator activity;binding;calcium ion binding;carbohydrate binding;cation binding;chondroitin sulfate binding;dystroglycan binding;extracellular matrix binding;glycoprotein binding;glycosaminoglycan binding;heparan sulfate proteoglycan binding;ion binding;laminin binding;metal ion binding;monosaccharide binding;pattern binding;polysaccharide binding;protein binding;proteog…	basal lamina;cell junction;cell part;cell surface;cytoplasm;cytoplasmic part;extracellular matrix;extracellular matrix part;extracellular membrane-bounded organelle;extracellular organelle;extracellular region;extracellular region part;extracellular space;extracellular vesicular exosome;Golgi apparatus part;Golgi lumen;integral to membrane;intracellular organelle lumen;intracellular organelle par…	ECM-receptor interaction	22	22	16.4	16.4	16.4	202.29	0	323.31	507810000	83	A0A087X208;A0A494C0G5;A0A494C1I6;O00468	38	23.6027	25.376
A0A087X240;D6RDV5;P52803	Ephrin-A5	EFNA5	27.2952	27.824	1	6	anatomical structure development;axon guidance;biological regulation;cell surface receptor linked signaling pathway;cellular process;cellular response to stimulus;chemotaxis;developmental process;enzyme linked receptor protein signaling pathway;ephrin receptor signaling pathway;locomotion;nervous system development;positive regulation of biological process;positive regulation of cellular metaboli…	binding;chemorepellent activity;ephrin receptor binding;protein binding;receptor binding	anchored to external side of plasma membrane;anchored to membrane;anchored to plasma membrane;caveola;cell part;extracellular region;intrinsic to external side of plasma membrane;intrinsic to membrane;intrinsic to plasma membrane;membrane;membrane part;membrane raft;plasma membrane;plasma membrane part	Axon guidance	1	1	7.4	7.4	7.4	21.709	0	24.286	528660000	11	A0A087X240;D6RDV5;P52803	39	25.1748	27.3203
A0A087X2D8;O60271	C-Jun-amino-terminal kinase-interacting protein 4	SPAG9	26.571	26.0653	4	13	activation of JUN kinase activity;activation of MAPK activity;biological regulation;cell differentiation;cellular component assembly;cellular component organization;cellular component organization or biogenesis;cellular developmental process;cellular macromolecule metabolic process;cellular metabolic process;cellular process;cellular protein metabolic process;developmental process;endosome transp…	binding;binding, bridging;cytoskeletal protein binding;enzyme binding;JUN kinase binding;kinase binding;kinesin binding;MAP-kinase scaffold activity;protein binding;protein complex scaffold;protein kinase binding;receptor signaling complex scaffold activity;signaling adaptor activity;structural molecule activity	acrosomal vesicle;cell part;cytoplasm;cytoplasmic membrane-bounded vesicle;cytoplasmic part;cytoplasmic vesicle;cytosol;extracellular membrane-bounded organelle;extracellular organelle;extracellular region part;extracellular vesicular exosome;integral to membrane;intracellular membrane-bounded organelle;intracellular organelle;intracellular part;intrinsic to membrane;membrane part;membrane-bounde…		4	4	4.3	4.3	4.3	145.17	0	39.674	25829000	66	A0A087X2D8;O60271;E9PFH7;A0A087WYG2;Q9UPT6	40	21.9832	22.6677
A0A096LNH6;Q14185;Q9H7D0	Dedicator of cytokinesis protein 1;Dedicator of cytokinesis protein 5	DOCK1;DOCK5	NaN	25.1883	2	4	apoptosis;axon guidance;biological regulation;blood coagulation;cell death;cell differentiation;cell migration;cell motility;cell surface receptor linked signaling pathway;cellular component movement;cellular component organization;cellular component organization or biogenesis;cellular developmental process;cellular membrane organization;cellular process;cellular response to chemical stimulus;cel…	enzyme activator activity;enzyme regulator activity;GTPase activator activity;GTPase regulator activity;guanyl-nucleotide exchange factor activity;nucleoside-triphosphatase regulator activity	cell part;cytoplasm;cytoplasmic part;cytosol;intracellular membrane-bounded organelle;intracellular organelle;intracellular organelle part;intracellular part;membrane;membrane-bounded organelle;nuclear part;nucleoplasm;nucleus;organelle;organelle part	Bacterial invasion of epithelial cells;Focal adhesion;Regulation of actin cytoskeleton;Shigellosis	2	2	1	1	1	217.75	0	11.49	5192700	103	A0A096LNH6;Q14185;Q9H7D0	41	NaN	21.8576
A0A0A0MTC7;A0A0A0MQS9;Q16363;A0A494C139	Laminin subunit alpha-4	LAMA4	36.9109	36.8368	91	989	anatomical structure development;biological adhesion;biological regulation;blood vessel development;brown fat cell differentiation;cell adhesion;cell differentiation;cellular component organization;cellular component organization at cellular level;cellular component organization or biogenesis;cellular component organization or biogenesis at cellular level;cellular developmental process;cellular p…	extracellular matrix structural constituent;structural molecule activity	basal lamina;basement membrane;extracellular matrix part;extracellular membrane-bounded organelle;extracellular organelle;extracellular region;extracellular region part;extracellular vesicular exosome;laminin complex;laminin-1 complex;macromolecular complex;membrane-bounded organelle;membrane-bounded vesicle;organelle;protein complex;vesicle	African trypanosomiasis;Amoebiasis;ECM-receptor interaction;Focal adhesion;Pathways in cancer;Small cell lung cancer;Toxoplasmosis	91	91	51.2	51.2	51.2	201.82	0	323.31	43046000000	90	A0A0A0MTC7;A0A0A0MQS9;Q16363;A0A494C139;E5RFQ2;H0YAQ5;H0Y351;A0A494C1K8;H0YAP9;E5RK79;E5RFD7;E5RHF3;Q6LET9	42	32.6468	32.5041
Q5VU97;A0A0A0MQY7;A0A3B3ISH2	VWFA and cache domain-containing protein 1	CACHD1	30.0121	29.6869	12	43	calcium ion transport;cation transport;divalent inorganic cation transport;divalent metal ion transport;establishment of localization;ion transport;metal ion transport;transport		cell part;integral to membrane;intrinsic to membrane;membrane part		12	12	9.3	9.3	9.3	142.29	0	115.91	150110000	59	Q5VU97;A0A0A0MQY7;A0A3B3ISH2	43	25.31	25.7385
G8JL96;A0A0A0MR60	Protein-tyrosine-phosphatase	PTPRS	NaN	26.6764	1	1		catalytic activity;hydrolase activity;hydrolase activity, acting on ester bonds;phosphatase activity;phosphoprotein phosphatase activity;phosphoric ester hydrolase activity;protein tyrosine phosphatase activity			19	1	17.7	1.9	1.9	168.43	0	323.31	8471900	63	G8JL96;A0A0A0MR60	44	NaN	23.0143
A0A0C4DGK3;G3V5X4;A0A0A0MRE3;Q8WXH0	Nesprin-2	SYNE2	NaN	NaN	2	2	actin filament-based movement;actin filament-based process;ameboidal cell migration;biological regulation;cell migration;cell motility;cellular component movement;cellular component organization;cellular component organization at cellular level;cellular component organization or biogenesis;cellular component organization or biogenesis at cellular level;cellular localization;cellular macromolecule…	actin binding;binding;cytoskeletal protein binding;protein binding	adherens junction;aggresome;anchoring junction;cell junction;cell part;cell projection membrane;cell projection part;cell-substrate adherens junction;cell-substrate junction;contractile fiber part;cytoplasm;cytoplasmic part;cytoskeleton;endoplasmic reticulum;endoplasmic reticulum membrane;endoplasmic reticulum part;envelope;extracellular membrane-bounded organelle;extracellular organelle;extracel…		2	2	0.8	0.8	0.8	408.72	0.0013072	10.847	6315700	191	A0A0C4DGK3;G3V5X4;A0A0A0MRE3;Q8WXH0	45	22.4328	NaN
A0A0A0MRF6;Q99996	A-kinase anchor protein 9	AKAP9	NaN	NaN	1	1	anatomical structure development;biological regulation;cell communication;cell cycle;cell cycle process;cell development;cell-cell signaling;cellular chemical homeostasis;cellular component organization;cellular component organization at cellular level;cellular component organization or biogenesis;cellular component organization or biogenesis at cellular level;cellular developmental process;cellu…	binding;channel regulator activity;ion channel binding;potassium channel regulator activity;protein binding;protein complex scaffold;receptor binding;structural molecule activity	cation channel complex;cell part;centrosome;cytoplasmic part;cytoskeletal part;cytoskeleton;cytosol;Golgi apparatus;intracellular membrane-bounded organelle;intracellular non-membrane-bounded organelle;intracellular organelle;intracellular organelle part;intracellular part;ion channel complex;macromolecular complex;membrane part;membrane-bounded organelle;microtubule organizing center;microtubule…		1	1	0.4	0.4	0.4	453.49	0.0056243	6.4466	609880	237	A0A0A0MRF6;Q99996	46	NaN	NaN
C9J0F2;A0A3F2YNX8;A0A0A0MRJ6;H7BY58;P22061;F6S8N6	Protein-L-isoaspartate O-methyltransferase;Protein-L-isoaspartate(D-aspartate) O-methyltransferase	PCMT1	NaN	NaN	2	4	amine metabolic process;carboxylic acid metabolic process;cellular amine metabolic process;cellular amino acid metabolic process;cellular ketone metabolic process;cellular macromolecule metabolic process;cellular metabolic process;cellular modified amino acid metabolic process;cellular nitrogen compound metabolic process;cellular process;cellular protein metabolic process;coenzyme metabolic proce…	carboxyl-O-methyltransferase activity;catalytic activity;methyltransferase activity;O-methyltransferase activity;protein carboxyl O-methyltransferase activity;protein methyltransferase activity;protein-L-isoaspartate (D-aspartate) O-methyltransferase activity;S-adenosylmethionine-dependent methyltransferase activity;transferase activity;transferase activity, transferring one-carbon groups	cell part;cytoplasm;cytoplasmic part;endoplasmic reticulum;extracellular membrane-bounded organelle;extracellular organelle;extracellular region part;extracellular vesicular exosome;intracellular membrane-bounded organelle;intracellular organelle;intracellular part;membrane-bounded organelle;membrane-bounded vesicle;organelle;vesicle		2	2	29.2	29.2	29.2	10.38	0	17.706	639980000	4	C9J0F2;A0A3F2YNX8;A0A0A0MRJ6;H7BY58;P22061;F6S8N6	47	NaN	NaN
A0A0A0MRJ7;P12259	Coagulation factor V;Coagulation factor V heavy chain;Coagulation factor V light chain	F5	29.5457	28.7027	12	39	biological regulation;blood circulation;blood coagulation;cell activation;cellular process;circulatory system process;coagulation;establishment of localization;establishment of localization in cell;exocytosis;hemostasis;multicellular organismal process;platelet activation;platelet degranulation;regulation of biological quality;regulation of body fluid levels;secretion;secretion by cell;system pro…	binding;catalytic activity;cation binding;copper ion binding;endopeptidase activity;hydrolase activity;ion binding;metal ion binding;peptidase activity;peptidase activity, acting on L-amino acid peptides;serine hydrolase activity;serine-type endopeptidase activity;serine-type peptidase activity;transition metal ion binding	cell part;cytoplasmic membrane-bounded vesicle lumen;cytoplasmic part;cytoplasmic vesicle part;endoplasmic reticulum;extracellular region;extracellular region part;extracellular space;Golgi apparatus;intracellular membrane-bounded organelle;intracellular organelle;intracellular organelle part;intracellular part;membrane;membrane-bounded organelle;membrane-enclosed lumen;organelle;organelle lumen;…	Complement and coagulation cascades	14	14	7	7	6.2	252.23	0	211.52	132260000	91	A0A0A0MRJ7;P12259	48	24.8804	25.0676
A0A0A0MS51;A0A0A0MT01;P06396;CON__Q3SX14	Gelsolin	GSN	30.2365	29.8051	7	43	actin cytoskeleton organization;actin filament capping;actin filament organization;actin filament polymerization;actin filament severing;actin filament-based process;actin nucleation;actin polymerization or depolymerization;aging;anatomical structure development;anatomical structure morphogenesis;apoptosis;barbed-end actin filament capping;biological regulation;cell death;cell development;cell pa…	actin binding;binding;calcium ion binding;cation binding;cytoskeletal protein binding;ion binding;metal ion binding;myosin binding;myosin II binding;protein binding;protein domain specific binding	actin cap;actin cytoskeleton;adherens junction;anchoring junction;blood microparticle;cell cortex part;cell junction;cell part;cell projection;cell-substrate adherens junction;cell-substrate junction;cortical actin cytoskeleton;cortical cytoskeleton;cytoplasm;cytoplasmic part;cytoskeletal part;cytoskeleton;cytosol;extracellular membrane-bounded organelle;extracellular organelle;extracellular regi…	Fc gamma R-mediated phagocytosis;Regulation of actin cytoskeleton	7	7	13.9	13.9	13.9	82.525	0	323.31	5674200000	33	A0A0A0MS51;A0A0A0MT01;P06396;CON__Q3SX14;A0A0U1RQL8;Q5T0I0	49	28.6441	28.5891			+
Q06830;A0A0A0MSI0;A0A0A0MRQ5	Peroxiredoxin-1	PRDX1	NaN	NaN	2	5	anatomical structure development;anatomical structure homeostasis;biological regulation;biosynthetic process;catabolic process;cell killing;cell proliferation;cellular biosynthetic process;cellular catabolic process;cellular macromolecule metabolic process;cellular metabolic process;cellular nitrogen compound metabolic process;cellular process;cellular response to chemical stimulus;cellular respo…	antioxidant activity;binding;catalytic activity;cation binding;heme binding;ion binding;iron ion binding;metal ion binding;oxidoreductase activity;oxidoreductase activity, acting on paired donors, with incorporation or reduction of molecular oxygen;oxidoreductase activity, acting on peroxide as acceptor;peroxidase activity;peroxiredoxin activity;tetrapyrrole binding;thioredoxin peroxidase activit…	cell part;chromatin;chromosomal part;cytoplasm;cytoplasmic membrane-bounded vesicle;cytoplasmic part;cytoplasmic vesicle;cytosol;euchromatin;extracellular membrane-bounded organelle;extracellular organelle;extracellular region part;extracellular space;extracellular vesicular exosome;intracellular membrane-bounded organelle;intracellular non-membrane-bounded organelle;intracellular organelle;intra…	Peroxisome	3	2	23.1	17.6	17.6	22.11	0	26.806	5050000	15	Q06830;A0A0A0MSI0;A0A0A0MRQ5	50	NaN	NaN
A0A0A0MSN4;P12821;F6X3S4	Angiotensin-converting enzyme;Angiotensin-converting enzyme, soluble form	ACE	30.6071	30.5265	8	37	acid secretion;anatomical structure development;angiotensin catabolic process in blood;angiotensin maturation;antigen processing and presentation;antigen processing and presentation of peptide antigen;antigen processing and presentation of peptide antigen via MHC class I;arachidonic acid secretion;beta-amyloid metabolic process;biological regulation;blood vessel remodeling;carboxylic acid transpo…	actin binding;anion binding;binding;bradykinin receptor binding;carboxypeptidase activity;catalytic activity;cation binding;chloride ion binding;cytoskeletal protein binding;drug binding;endopeptidase activity;enzyme binding;exopeptidase activity;G-protein-coupled receptor binding;hydrolase activity;ion binding;kinase binding;metal ion binding;metallopeptidase activity;mitogen-activated protein k…	cell part;cytoplasmic part;endosome;external side of plasma membrane;extracellular membrane-bounded organelle;extracellular organelle;extracellular region;extracellular region part;extracellular space;extracellular vesicular exosome;integral to membrane;intracellular membrane-bounded organelle;intracellular organelle;intracellular part;intrinsic to membrane;lysosome;lytic vacuole;membrane;membran…	Chagas disease (American trypanosomiasis);Hypertrophic cardiomyopathy (HCM);Renin-angiotensin system	8	8	6.4	6.4	6.4	142.42	0	55.781	352520000	57	A0A0A0MSN4;P12821;F6X3S4;J3KTB8;J3KS28;J3KTH9;J3KSQ5	51	26.054	26.1542
A0A0A0MSQ0;P13797	Plastin-3	PLS3	28.2195	27.6934	4	20	anatomical structure development;bone development;developmental process	binding;calcium ion binding;cation binding;ion binding;metal ion binding	cell part;cytoplasm;intracellular part		4	4	9.6	9.6	9.6	69.334	0	40.576	908470000	36	A0A0A0MSQ0;P13797;U3KQI3;H7C4N2;Q14651	52	26.0243	26.8341
A0A0A0MT32;P38571;Q5T073	Lysosomal acid lipase/cholesteryl ester hydrolase	LIPA	NaN	NaN	3	5	anatomical structure development;anatomical structure homeostasis;anatomical structure morphogenesis;biological regulation;catabolic process;cell morphogenesis;cell proliferation;cellular component morphogenesis;cellular component organization;cellular component organization or biogenesis;cellular developmental process;cellular process;cytokine production;defense response;developmental process;ho…	carboxylic ester hydrolase activity;catalytic activity;hydrolase activity;hydrolase activity, acting on ester bonds;lipase activity;sterol esterase activity	cell part;cytoplasmic part;extracellular membrane-bounded organelle;extracellular organelle;extracellular region part;extracellular vesicular exosome;intracellular membrane-bounded organelle;intracellular organelle;intracellular part;lysosome;lytic vacuole;membrane-bounded organelle;membrane-bounded vesicle;organelle;vacuole;vesicle	Lysosome;Steroid biosynthesis	3	3	15.2	15.2	15.2	32.57	0	20.59	1579700000	11	A0A0A0MT32;P38571;Q5T073	53	NaN	NaN
A0A0A0MT71;Q6UX73	UPF0764 protein C16orf89	C16orf89	NaN	25.8113	1	4		binding;identical protein binding;protein binding;protein dimerization activity;protein homodimerization activity	cell part;cytoplasmic part;cytosol;extracellular membrane-bounded organelle;extracellular organelle;extracellular region part;extracellular vesicular exosome;intracellular part;membrane;membrane-bounded organelle;membrane-bounded vesicle;organelle;vesicle		1	1	3	3	3	48.819	0	25.814	145650000	22	A0A0A0MT71;Q6UX73	54	NaN	25.5814
F8WDD7;F8WCF6;A0A0A6YYG9;P59998;R4GN08;H7C0A3	Actin-related protein 2/3 complex subunit 4	ARPC4;ARPC4-TTLL3	NaN	27.5107	2	5	actin cytoskeleton organization;actin filament organization;actin filament polymerization;actin filament-based process;actin nucleation;actin polymerization or depolymerization;Arp2/3 complex-mediated actin nucleation;axon guidance;biological regulation;cell surface receptor linked signaling pathway;cellular component assembly;cellular component assembly at cellular level;cellular component organ…	binding;enzyme binding;protein binding;structural constituent of cytoskeleton;structural molecule activity	Arp2/3 protein complex;cell part;cell projection;cytoplasmic part;cytoskeletal part;cytosol;extracellular membrane-bounded organelle;extracellular organelle;extracellular region part;extracellular vesicular exosome;intracellular organelle part;intracellular part;macromolecular complex;membrane-bounded organelle;membrane-bounded vesicle;organelle;organelle part;protein complex;vesicle	Bacterial invasion of epithelial cells;Fc gamma R-mediated phagocytosis;Pathogenic Escherichia coli infection;Regulation of actin cytoskeleton;Shigellosis	2	2	16.8	16.8	16.8	13.057	0	14.553	561610000	6	F8WDD7;F8WCF6;A0A0A6YYG9;P59998;R4GN08;H7C0A3	55	NaN	27.6365
A0A0B4J1Z1;C9JAB2;Q16629	Serine/arginine-rich splicing factor 7	SRSF7	NaN	NaN	1	1	biological regulation;biosynthetic process;cellular biosynthetic process;cellular macromolecule biosynthetic process;cellular macromolecule metabolic process;cellular metabolic process;cellular nitrogen compound metabolic process;cellular process;establishment of localization;establishment of localization in cell;establishment of RNA localization;gene expression;intracellular transport;macromolec…	binding;cation binding;ion binding;metal ion binding;nucleic acid binding;nucleotide binding;transition metal ion binding;zinc ion binding	cell part;cytoplasm;extracellular membrane-bounded organelle;extracellular organelle;extracellular region part;extracellular vesicular exosome;intracellular membrane-bounded organelle;intracellular organelle;intracellular organelle part;intracellular part;membrane-bounded organelle;membrane-bounded vesicle;nuclear part;nucleoplasm;nucleus;organelle;organelle part;vesicle	Spliceosome	1	1	12.4	12.4	12.4	15.763	0.0012048	7.1889	0	8	A0A0B4J1Z1;C9JAB2;Q16629	56	NaN	NaN
A0A0B4J213;A0A0C4DH44;E5RI99;P62888	60S ribosomal protein L30	RPL30	NaN	NaN	1	1	biosynthetic process;catabolic process;cellular biosynthetic process;cellular catabolic process;cellular component disassembly;cellular component disassembly at cellular level;cellular component organization;cellular component organization at cellular level;cellular component organization or biogenesis;cellular component organization or biogenesis at cellular level;cellular macromolecular complex…	binding;nucleic acid binding;RNA binding;structural constituent of ribosome;structural molecule activity	adherens junction;anchoring junction;cell junction;cell part;cell-substrate adherens junction;cell-substrate junction;cytoplasm;cytoplasmic part;cytosol;cytosolic large ribosomal subunit;extracellular membrane-bounded organelle;extracellular organelle;extracellular region part;extracellular vesicular exosome;focal adhesion;intracellular membrane-bounded organelle;intracellular non-membrane-bounde…	Ribosome	1	1	31.4	31.4	31.4	5.5553	0.0067039	6.4049	0	3	A0A0B4J213;A0A0C4DH44;E5RI99;P62888	57	NaN	NaN
A0A0C4DFV9;Q01105;A0A087X027;P0DME0	Protein SET;Protein SETSIP	SET;SETSIP	NaN	26.6898	3	13	biological regulation;biosynthetic process;cell cycle;cell differentiation;cellular biosynthetic process;cellular component assembly;cellular component assembly at cellular level;cellular component disassembly;cellular component disassembly at cellular level;cellular component organization;cellular component organization at cellular level;cellular component organization or biogenesis;cellular com…	binding;chromatin binding;DNA binding;enzyme inhibitor activity;enzyme regulator activity;histone binding;nucleic acid binding;phosphatase inhibitor activity;phosphatase regulator activity;protein binding;protein phosphatase inhibitor activity;protein phosphatase regulator activity;protein phosphatase type 2A regulator activity	cell part;cytoplasm;cytoplasmic part;cytosol;endoplasmic reticulum;intracellular membrane-bounded organelle;intracellular organelle;intracellular organelle part;intracellular part;macromolecular complex;membrane-bounded organelle;nuclear part;nucleoplasm;nucleus;organelle;organelle part;perinuclear region of cytoplasm;protein complex		3	3	21.1	21.1	21.1	31.124	0	179.69	337740000	8	A0A0C4DFV9;Q01105;A0A087X027;P0DME0	58	NaN	26.2211
A0A0C4DFZ2;P15289	Arylsulfatase A;Arylsulfatase A component B;Arylsulfatase A component C	ARSA	NaN	NaN	2	3	anatomical structure development;autophagy;binding of sperm to zona pellucida;catabolic process;cell recognition;cell-cell recognition;cellular catabolic process;cellular lipid metabolic process;cellular macromolecule metabolic process;cellular metabolic process;cellular process;cellular process involved in reproduction;cellular protein metabolic process;central nervous system development;develop…	arylsulfatase activity;binding;calcium ion binding;catalytic activity;cation binding;cerebroside-sulfatase activity;hydrolase activity;hydrolase activity, acting on ester bonds;ion binding;metal ion binding;sulfuric ester hydrolase activity	acrosomal vesicle;cell part;cytoplasmic membrane-bounded vesicle;cytoplasmic part;cytoplasmic vesicle;endoplasmic reticulum lumen;endoplasmic reticulum part;endosome;extracellular membrane-bounded organelle;extracellular organelle;extracellular region part;extracellular space;extracellular vesicular exosome;extrinsic to external side of plasma membrane;extrinsic to membrane;extrinsic to plasma me…	Lysosome;Sphingolipid metabolism	2	2	5.9	5.9	5.9	53.806	0	13.556	96622000	17	A0A0C4DFZ2;P15289	59	NaN	NaN
C9J9K3;A0A0C4DG17;P08865;F8WD59	40S ribosomal protein SA	RPSA	NaN	26.7279	3	7	biological adhesion;biosynthetic process;catabolic process;cell adhesion;cellular biosynthetic process;cellular catabolic process;cellular component assembly;cellular component assembly at cellular level;cellular component disassembly;cellular component disassembly at cellular level;cellular component organization;cellular component organization at cellular level;cellular component organization o…	binding;laminin receptor activity;receptor activity;ribonucleoprotein binding;ribosome binding;structural constituent of ribosome;structural molecule activity	90S preribosome;cell part;cytoplasm;cytoplasmic part;cytosol;cytosolic small ribosomal subunit;extracellular membrane-bounded organelle;extracellular organelle;extracellular region part;extracellular vesicular exosome;intracellular membrane-bounded organelle;intracellular organelle;intracellular organelle part;intracellular part;macromolecular complex;membrane;membrane-bounded organelle;membrane-…	Ribosome	3	3	17.1	17.1	17.1	29.404	0	51.738	171910000	13	C9J9K3;A0A0C4DG17;P08865;F8WD59	60	NaN	26.0934
A0A0C4DGB6;CON__P02768-1;P02768;H0YA55;B7WNR0;A0A087WWT3;D6RHD5;C9JKR2	Serum albumin	ALB	33.1767	32.5337	18	175	anatomical structure homeostasis;anion transport;behavior;bile acid and bile salt transport;bile acid metabolic process;biological regulation;blood coagulation;carboxylic acid metabolic process;carboxylic acid transport;cell activation;cell communication;cell killing;cellular component organization;cellular component organization or biogenesis;cellular ketone metabolic process;cellular macromolec…	antioxidant activity;binding;carboxylic acid binding;cation binding;chaperone binding;cofactor binding;copper ion binding;DNA binding;drug binding;fatty acid binding;ion binding;lipid binding;metal ion binding;monocarboxylic acid binding;nucleic acid binding;protein binding;pyridoxal phosphate binding;toxin binding;transition metal ion binding;vitamin B6 binding;vitamin binding;zinc ion binding	basement membrane;blood microparticle;cell part;cytoplasmic membrane-bounded vesicle lumen;cytoplasmic part;cytoplasmic vesicle part;extracellular matrix part;extracellular membrane-bounded organelle;extracellular organelle;extracellular region;extracellular region part;extracellular space;extracellular vesicular exosome;intracellular membrane-bounded organelle;intracellular organelle;intracellul…		23	18	34.4	29.3	29.3	69.226	0	323.31	3165700000	35	A0A0C4DGB6;CON__P02768-1;P02768;H0YA55;B7WNR0;A0A087WWT3;D6RHD5;C9JKR2;H7C013	61	27.6338	28.9837			+
A0A0C4DH07;Q8N2S1	Latent-transforming growth factor beta-binding protein 4	LTBP4	35.2005	35.5728	45	520	biological regulation;cell surface receptor linked signaling pathway;cellular component organization;cellular component organization at cellular level;cellular component organization or biogenesis;cellular component organization or biogenesis at cellular level;cellular macromolecule metabolic process;cellular metabolic process;cellular process;cellular protein metabolic process;cellular response …	binding;calcium ion binding;carbohydrate binding;catalytic activity;cation binding;cytokine binding;glycosaminoglycan binding;growth factor binding;integrin binding;ion binding;kinase activity;metal ion binding;molecular transducer activity;pattern binding;phosphotransferase activity, alcohol group as acceptor;polysaccharide binding;protein binding;protein complex binding;protein kinase activity;…	extracellular matrix;extracellular membrane-bounded organelle;extracellular organelle;extracellular region;extracellular region part;extracellular space;extracellular vesicular exosome;membrane-bounded organelle;membrane-bounded vesicle;organelle;proteinaceous extracellular matrix;vesicle		45	45	33.9	33.9	33.9	169.46	0	323.31	21176000000	73	A0A0C4DH07;Q8N2S1;F8WAA0;M0QZX0;M0QXV3;M0R351;M0QYE9;A0A087WXC2;A0A087WVV5;A0A087WVR1;A0A087WXJ2	62	31.251	32.4317
C9J840;E7EX83;A0A0D9SG62;E7ENQ1;G3XAA2;H7C360;G5E948;E7EN19;A0A0D9SEY1;O95819;C9J338;I3L2I2;A0A590UJE1;H7C0P6;Q8N4C8	Mitogen-activated protein kinase kinase kinase kinase 4;Misshapen-like kinase 1	MAP4K4;TNIK;MINK1	NaN	25.6708	1	2	actin cytoskeleton organization;actin cytoskeleton reorganization;actin filament-based process;activation of protein kinase activity;anatomical structure morphogenesis;biological regulation;cell communication;cell part morphogenesis;cell projection morphogenesis;cell projection organization;cell-cell signaling;cellular component morphogenesis;cellular component organization;cellular component org…	adenyl nucleotide binding;adenyl ribonucleotide binding;ATP binding;binding;catalytic activity;creatine kinase activity;kinase activity;nucleotide binding;phosphotransferase activity, alcohol group as acceptor;phosphotransferase activity, nitrogenous group as acceptor;protein kinase activity;protein serine/threonine kinase activity;purine nucleotide binding;purine ribonucleoside triphosphate bind…	axon;cell junction;cell part;cell projection;cytoplasm;cytoplasmic part;cytoskeletal part;cytosol;dendrite;extracellular membrane-bounded organelle;extracellular organelle;extracellular region part;extracellular vesicular exosome;Golgi apparatus;intracellular membrane-bounded organelle;intracellular organelle;intracellular organelle part;intracellular part;membrane;membrane-bounded organelle;memb…	MAPK signaling pathway	2	1	3.3	1.7	1.7	113.56	0.0012987	10.255	5442700	42	C9J840;E7EX83;A0A0D9SG62;E7ENQ1;G3XAA2;H7C360;G5E948;E7EN19;A0A0D9SEY1;O95819;C9J338;I3L2I2;A0A590UJE1;H7C0P6;Q8N4C8	63	NaN	22.0086
A0A0D9SFK2;Q92614	Unconventional myosin-XVIIIa	MYO18A	26.9684	27.4074	9	19	actin cytoskeleton organization;actin filament-based process;actomyosin structure organization;asymmetric Golgi ribbon formation;biological regulation;cell migration;cell motility;cellular component movement;cellular component organization;cellular component organization at cellular level;cellular component organization or biogenesis;cellular component organization or biogenesis at cellular level…	actin binding;actin filament binding;adenyl nucleotide binding;adenyl ribonucleotide binding;ADP binding;ATP binding;binding;catalytic activity;cytoskeletal protein binding;DNA binding;hydrolase activity;hydrolase activity, acting on acid anhydrides;hydrolase activity, acting on acid anhydrides, in phosphorus-containing anhydrides;motor activity;nucleic acid binding;nucleoside-triphosphatase acti…	actomyosin;cell part;cytoplasmic part;cytoskeletal part;endoplasmic reticulum-Golgi intermediate compartment;Golgi apparatus part;Golgi membrane;intracellular membrane-bounded organelle;intracellular organelle;intracellular organelle part;intracellular part;macromolecular complex;membrane;membrane-bounded organelle;myosin complex;organelle;organelle membrane;organelle part;protein complex;trans-G…		9	9	5.7	5.7	5.7	231.1	0	88.112	30128000	101	A0A0D9SFK2;Q92614	64	22.5767	23.7903
A0A0D9SFL3;B0QYK0;C9JGE3;Q01844	RNA-binding protein EWS	EWSR1	NaN	NaN	1	1	biological regulation;biosynthetic process;cellular biosynthetic process;cellular macromolecule biosynthetic process;cellular macromolecule metabolic process;cellular metabolic process;cellular nitrogen compound metabolic process;cellular process;macromolecule biosynthetic process;macromolecule metabolic process;metabolic process;nitrogen compound metabolic process;nucleic acid metabolic process;…	binding;cation binding;identical protein binding;ion binding;metal ion binding;nucleic acid binding;nucleotide binding;protein binding;RNA binding;transition metal ion binding;zinc ion binding	cell part;cytoplasm;intracellular membrane-bounded organelle;intracellular non-membrane-bounded organelle;intracellular organelle;intracellular organelle part;intracellular part;membrane;membrane-bounded organelle;non-membrane-bounded organelle;nuclear part;nucleolus;nucleoplasm;nucleus;organelle;organelle part;plasma membrane		1	1	3.3	3.3	3.3	61.414	0	52.149	70971000	14	A0A0D9SFL3;B0QYK0;C9JGE3;Q01844	65	NaN	NaN
A0A0G2JIW1;P0DMV9;P0DMV8;V9GZ37	Heat shock 70 kDa protein 1B;Heat shock 70 kDa protein 1A	HSPA1B;HSPA1A	NaN	NaN	2	7					6	5	16.4	14.3	8.4	70.108	0	47.159	287240000	32	A0A0G2JIW1;P0DMV9;P0DMV8;V9GZ37;P48741	66	NaN	25.2237
A0A0G2JNZ5;A0A0G2JLB3;P04062;A0A0G2JNZ0	Glucosylceramidase	GBA	NaN	27.4248	3	9	alcohol biosynthetic process;alcohol metabolic process;amine metabolic process;anatomical structure morphogenesis;biological regulation;biosynthetic process;carbohydrate metabolic process;catabolic process;cellular biosynthetic process;cellular catabolic process;cellular lipid catabolic process;cellular lipid metabolic process;cellular metabolic process;cellular nitrogen compound biosynthetic pro…	binding;catalytic activity;ceramidase activity;glucosylceramidase activity;hydrolase activity;hydrolase activity, acting on carbon-nitrogen (but not peptide) bonds;hydrolase activity, acting on carbon-nitrogen (but not peptide) bonds, in linear amides;hydrolase activity, acting on glycosyl bonds;hydrolase activity, hydrolyzing O-glycosyl compounds;protein binding;receptor binding	cell part;cytoplasmic part;extracellular membrane-bounded organelle;extracellular organelle;extracellular region part;extracellular vesicular exosome;intracellular organelle lumen;intracellular organelle part;intracellular part;lysosomal lumen;lysosomal membrane;membrane;membrane-bounded organelle;membrane-bounded vesicle;membrane-enclosed lumen;organelle;organelle lumen;organelle membrane;organe…	Lysosome;Other glycan degradation;Sphingolipid metabolism	3	3	11.1	11.1	11.1	50.263	0	19.91	928350000	25	A0A0G2JNZ5;A0A0G2JLB3;P04062;A0A0G2JNZ0	67	NaN	25.8209
A0A0J9YX77;A0A0J9YVZ3;E7ER45;O43451	Maltase-glucoamylase, intestinal;Maltase;Glucoamylase	MGAM	24.9408	24.8777	2	8	carbohydrate catabolic process;carbohydrate metabolic process;catabolic process;cellular carbohydrate catabolic process;cellular carbohydrate metabolic process;cellular glucan metabolic process;cellular macromolecule metabolic process;cellular metabolic process;cellular polysaccharide catabolic process;cellular polysaccharide metabolic process;cellular process;digestion;glucan catabolic process;g…	alpha-glucosidase activity;amylase activity;binding;carbohydrate binding;catalytic activity;glucan 1,4-alpha-glucosidase activity;glucosidase activity;hydrolase activity;hydrolase activity, acting on glycosyl bonds;hydrolase activity, hydrolyzing O-glycosyl compounds;maltose alpha-glucosidase activity	apical plasma membrane;cell part;extracellular membrane-bounded organelle;extracellular organelle;extracellular region part;extracellular vesicular exosome;integral to membrane;intrinsic to membrane;membrane;membrane part;membrane-bounded organelle;membrane-bounded vesicle;organelle;plasma membrane;plasma membrane part;vesicle	Carbohydrate digestion and absorption;Galactose metabolism;Starch and sucrose metabolism	2	2	2.2	2.2	2.2	126.49	0	220.59	15723000	47	A0A0J9YX77;A0A0J9YVZ3;E7ER45;O43451	68	20.3806	21.9208
H0Y7F9;A0A0J9YXZ3;X6RFI8;A0A0J9YWV4		RAB11FIP3	NaN	NaN	1	1		binding;calcium ion binding;cation binding;ion binding;metal ion binding			1	1	11.8	11.8	11.8	14.624	0.0056054	6.4245	0	4	H0Y7F9;A0A0J9YXZ3;X6RFI8;A0A0J9YWV4	69	NaN	NaN
Q562E7;A0A0J9YXM6	WD repeat-containing protein 81	WDR81	NaN	25.4399	5	7	biological regulation;negative regulation of catalytic activity;negative regulation of hydrolase activity;negative regulation of molecular function;negative regulation of phosphatase activity;regulation of biological process;regulation of catalytic activity;regulation of cellular metabolic process;regulation of cellular process;regulation of dephosphorylation;regulation of hydrolase activity;regu…	catalytic activity;transferase activity;transferase activity, transferring phosphorus-containing groups			5	5	3.4	3.4	3.4	211.69	0	28.899	3995600	90	Q562E7;A0A0J9YXM6;E9PDG3	70	NaN	21.7776
H0Y8D1;A6XMV8;CON__P07477;A0A0J9YYC8;E7EQ64;A6XMV9;Q8NHM4;P07478;P07477	Putative trypsin-6;Trypsin-2;Trypsin-1;Alpha-trypsin chain 1;Alpha-trypsin chain 2	PRSS1;PRSS3P2;PRSS2	NaN	NaN	1	1	biological regulation;cell migration;cell motility;cellular component disassembly;cellular component disassembly at cellular level;cellular component movement;cellular component organization;cellular component organization at cellular level;cellular component organization or biogenesis;cellular component organization or biogenesis at cellular level;cellular metabolic process;cellular process;coba…	binding;calcium ion binding;catalytic activity;cation binding;endopeptidase activity;hydrolase activity;ion binding;metal ion binding;peptidase activity;peptidase activity, acting on L-amino acid peptides;serine hydrolase activity;serine-type endopeptidase activity;serine-type peptidase activity	blood microparticle;extracellular matrix;extracellular membrane-bounded organelle;extracellular organelle;extracellular region;extracellular region part;extracellular space;extracellular vesicular exosome;membrane-bounded organelle;membrane-bounded vesicle;organelle;vesicle	Neuroactive ligand-receptor interaction;Pancreatic secretion;Protein digestion and absorption	1	1	14.1	14.1	14.1	15.421	0.0012255	7.6819	0	6	H0Y8D1;A6XMV8;CON__P07477;A0A0J9YYC8;E7EQ64;A6XMV9;Q8NHM4;P07478;P07477	71	NaN	NaN			+
A0A3B3ISJ1;A0A0S2Z4L3;P07225;G5E9F8;A0A3B3IRK9	Vitamin K-dependent protein S	PROS1	32.3712	32.0827	10	86	biological regulation;blood coagulation;cell activation;cell migration;cell motility;cellular component movement;cellular macromolecule metabolic process;cellular metabolic process;cellular process;cellular protein metabolic process;coagulation;defense response;establishment of localization;establishment of localization in cell;exocytosis;fibrinolysis;hemostasis;immune response;immune system proc…	binding;calcium ion binding;cation binding;endopeptidase inhibitor activity;endopeptidase regulator activity;enzyme inhibitor activity;enzyme regulator activity;ion binding;metal ion binding;peptidase inhibitor activity;peptidase regulator activity	blood microparticle;cell part;cytoplasmic membrane-bounded vesicle lumen;cytoplasmic part;cytoplasmic vesicle part;endoplasmic reticulum membrane;endoplasmic reticulum part;extracellular membrane-bounded organelle;extracellular organelle;extracellular region;extracellular region part;extracellular space;extracellular vesicular exosome;Golgi apparatus part;Golgi lumen;Golgi membrane;intracellular …	Complement and coagulation cascades	10	10	20.2	20.2	20.2	73.757	0	323.31	14712000000	33	A0A3B3ISJ1;A0A0S2Z4L3;P07225;G5E9F8;A0A3B3IRK9;A0A3B3IUA6;CON__P07224	72	30.7385	30.5365
Q9UNN8;A0A0U1RQQ4	Endothelial protein C receptor	PROCR	30.0247	30.0734	3	20	antigen processing and presentation;biological regulation;blood coagulation;cell migration;cell motility;cellular component movement;cellular process;coagulation;hemostasis;immune response;immune system process;leukocyte migration;locomotion;multicellular organismal process;negative regulation of biological process;negative regulation of coagulation;negative regulation of multicellular organismal…	receptor activity	adherens junction;anchoring junction;cell junction;cell part;cell surface;cell-substrate adherens junction;cell-substrate junction;centrosome;cytoplasmic part;cytoskeletal part;extracellular membrane-bounded organelle;extracellular organelle;extracellular region;extracellular region part;extracellular vesicular exosome;focal adhesion;integral to membrane;integral to plasma membrane;intracellular …		3	3	16.4	16.4	16.4	26.671	0	46.17	3112800000	10	Q9UNN8;A0A0U1RQQ4;A0A0U1RRC4	73	28.6671	29.3783
A0A0U1RQV4;Q13464	Rho-associated protein kinase 1	ROCK1	27.8863	27.4322	6	14	actin cytoskeleton organization;actin filament-based process;actin-mediated cell contraction;apical constriction;apoptosis;axon guidance;biological adhesion;biological regulation;bleb assembly;cell adhesion;cell death;cell migration;cell motility;cell projection assembly;cell projection organization;cell surface receptor linked signaling pathway;cell-cell adhesion;cellular component assembly;cell…	adenyl nucleotide binding;adenyl ribonucleotide binding;ATP binding;binding;catalytic activity;cation binding;ion binding;kinase activity;metal ion binding;nucleotide binding;phosphotransferase activity, alcohol group as acceptor;protein kinase activity;protein serine/threonine kinase activity;purine nucleotide binding;purine ribonucleoside triphosphate binding;purine ribonucleotide binding;ribon…	bleb;cell part;cell projection;centriole;cytoplasmic part;cytoskeletal part;cytoskeleton;cytosol;Golgi apparatus part;Golgi membrane;intracellular non-membrane-bounded organelle;intracellular organelle;intracellular organelle part;intracellular part;lamellipodium;membrane;microtubule organizing center part;non-membrane-bounded organelle;organelle;organelle membrane;organelle part;plasma membrane;…	Axon guidance;Chemokine signaling pathway;Focal adhesion;Leukocyte transendothelial migration;Pathogenic Escherichia coli infection;Regulation of actin cytoskeleton;Shigellosis;TGF-beta signaling pathway;Vascular smooth muscle contraction;Wnt signaling pathway	7	6	8.6	7.7	7.7	133.07	0	323.31	34533000	65	A0A0U1RQV4;Q13464	74	22.6512	23.5989
E7EPU2;A0A0U1RQW6;Q9Y2E4	Disco-interacting protein 2 homolog C	DIP2C	25.6469	NaN	2	5		catalytic activity	cell part;intracellular membrane-bounded organelle;intracellular organelle;intracellular part;membrane-bounded organelle;nucleus;organelle		2	2	2	2	2	168.64	0	16.593	2307600	74	E7EPU2;A0A0U1RQW6;Q9Y2E4	75	21.138	NaN
A0A0U1RR32;A0A0U1RRH7;Q99878;Q96KK5;Q9BTM1;Q93077;Q7L7L0;P20671;P0C0S8;P04908;H0YFX9;A0A3B3IS11	Histone H2A type 1-J;Histone H2A type 1-H;Histone H2A.J;Histone H2A type 1-C;Histone H2A type 3;Histone H2A type 1-D;Histone H2A type 1;Histone H2A type 1-B/E;Histone H2A	HIST1H2AJ;HIST1H2AH;H2AFJ;HIST1H2AC;HIST3H2A;HIST1H2AD;HIST1H2AG;HIST1H2AB	26.4086	25.1717	0	9	biological regulation;cellular component disassembly;cellular component disassembly at cellular level;cellular component organization;cellular component organization at cellular level;cellular component organization or biogenesis;cellular component organization or biogenesis at cellular level;cellular macromolecular complex disassembly;cellular macromolecular complex subunit organization;cellular…	binding;DNA binding;enzyme binding;nucleic acid binding;protein binding	cell part;chromosomal part;extracellular membrane-bounded organelle;extracellular organelle;extracellular region part;extracellular vesicular exosome;intracellular membrane-bounded organelle;intracellular organelle;intracellular organelle part;intracellular part;macromolecular complex;membrane-bounded organelle;membrane-bounded vesicle;nuclear chromosome part;nuclear nucleosome;nuclear part;nucle…	Systemic lupus erythematosus	3	1	33.7	17.2	0	18.481	0	70.811	26869000	8	A0A0U1RR32;A0A0U1RRH7;Q99878;Q96KK5;Q9BTM1;Q93077;Q7L7L0;P20671;P0C0S8;P04908;H0YFX9;A0A3B3IS11	76	21.721	21.3308
A0A0U1RR80			NaN	25.352	1	2					1	1	100	100	100	2.4335	0.0012346	7.8634	3382900	1	A0A0U1RR80	77	NaN	21.6898
A0A0U1RRD1;A0A5F9ZGZ7;E7ES33;E7EPK1;Q16181	Septin-7	2020-09-07	NaN	25.5312	1	2	anatomical structure morphogenesis;biological regulation;cell cycle phase;cell cycle process;cell part morphogenesis;cell projection morphogenesis;cell projection organization;cellular component assembly;cellular component morphogenesis;cellular component organization;cellular component organization at cellular level;cellular component organization or biogenesis;cellular component organization or…	binding;GTP binding;guanyl nucleotide binding;guanyl ribonucleotide binding;identical protein binding;nucleotide binding;protein binding;purine nucleotide binding;purine ribonucleoside triphosphate binding;purine ribonucleotide binding;ribonucleotide binding;structural molecule activity	actin cytoskeleton;actin filament bundle;actomyosin;axon part;axon terminus;axoneme;cell cortex part;cell division site part;cell part;cell projection part;chromosomal part;cleavage furrow;condensed chromosome kinetochore;cytoplasm;cytoplasmic part;cytoskeletal part;cytoskeleton;extracellular membrane-bounded organelle;extracellular organelle;extracellular region part;extracellular vesicular exos…		1	1	22.1	22.1	22.1	8.3824	0	11.858	111370000	5	A0A0U1RRD1;A0A5F9ZGZ7;E7ES33;E7EPK1;Q16181	78	NaN	25.3014
A6NLN1;A0A0U1RRM4;P26599;K7EK45	Polypyrimidine tract-binding protein 1	PTBP1	NaN	27.2709	4	7	alternative nuclear mRNA splicing, via spliceosome;biological regulation;cellular macromolecule metabolic process;cellular metabolic process;cellular nitrogen compound metabolic process;cellular process;gene expression;macromolecule metabolic process;metabolic process;mRNA metabolic process;mRNA processing;negative regulation of biological process;negative regulation of cell differentiation;negat…	binding;nucleic acid binding;nucleotide binding;poly-pyrimidine tract binding;pre-mRNA binding;RNA binding;single-stranded RNA binding	cell part;extracellular membrane-bounded organelle;extracellular organelle;extracellular region part;extracellular vesicular exosome;intracellular membrane-bounded organelle;intracellular non-membrane-bounded organelle;intracellular organelle;intracellular organelle part;intracellular part;membrane;membrane-bounded organelle;membrane-bounded vesicle;non-membrane-bounded organelle;nuclear part;nuc…		4	4	14.6	14.6	14.6	56.51	0	120.04	289880000	19	A6NLN1;A0A0U1RRM4;P26599;K7EK45;K7ELW5;K7ES59;A0A0D9SF20;A0A087WU68;K7EKJ7	79	NaN	26.7802
A0A140T937;A0A140T930;A0A140T912;O78179;A0A1W2PRZ0;A0A1W2PRX1;A0A1W2PP77;A0A0G2JIF0;Q5RIP0;A0A140T9M5;A0A0G2JH50;A2BF26;A0A1W2PQD0;A0A140T941;Q9GJ45;Q5SRN7;A0A1W2PQS8;P04439;A0A1W2PS39;A0A140T9Z6;A0A0G2JI36;Q5SUL5;B0UXQ0;A0A1W2PSE7;Q5SRN5;A0A0G2JIF2;A0A0G2JL56;Q5RJ27;A0A1W2PS24;A0A140T951;A0A1W2PS56;A0A140T975	HLA class I histocompatibility antigen, A-3 alpha chain	HLA-C;HLA-Cw;HLA-A	31.7433	32.2833	0	72	antigen processing and presentation;antigen processing and presentation of exogenous antigen;antigen processing and presentation of exogenous peptide antigen;antigen processing and presentation of exogenous peptide antigen via MHC class I;antigen processing and presentation of exogenous peptide antigen via MHC class I, TAP-dependent;antigen processing and presentation of exogenous peptide antigen…	antigen binding;beta-2-microglobulin binding;binding;peptide antigen binding;peptide binding;protein binding;TAP binding	cell part;cell surface;coated vesicle membrane;cytoplasmic part;cytoplasmic vesicle membrane;cytoplasmic vesicle part;early endosome membrane;endocytic vesicle membrane;endoplasmic reticulum;endoplasmic reticulum part;endosomal part;endosome membrane;ER to Golgi transport vesicle membrane;Golgi apparatus;Golgi apparatus part;Golgi membrane;integral to endoplasmic reticulum membrane;integral to lu…	Allograft rejection;Antigen processing and presentation;Autoimmune thyroid disease;Cell adhesion molecules (CAMs);Endocytosis;Graft-versus-host disease;Natural killer cell mediated cytotoxicity;Phagosome;Type I diabetes mellitus;Viral myocarditis	8	8	32.7	32.7	0	38.331	0	323.31	14955000000	16	A0A140T937;A0A140T930;A0A140T912;O78179;A0A1W2PRZ0;A0A1W2PRX1;A0A1W2PP77;A0A0G2JIF0;Q5RIP0;A0A140T9M5;A0A0G2JH50;A2BF26;A0A1W2PQD0;A0A140T941;Q9GJ45;Q5SRN7;A0A1W2PQS8;P04439;A0A1W2PS39;A0A140T9Z6;A0A0G2JI36;Q5SUL5;B0UXQ0;A0A1W2PSE7;Q5SRN5;A0A0G2JIF2;A0A0G2JL56;Q5RJ27;A0A1W2PS24;A0A140T951;A0A1W2PS56;A0A140T975;D9J307;A0A1W2PR61;S6AU73;A0A140T9S9;A0A1W2PPF8;Q53YP1;Q5SPM2;A0A140T9U0;A0A140T8Y4;A0A1…	80	30.3121	31.3917
A0A140T955;A0A140T933;A0A1W2PPQ2;A0A1W2PRT9;Q53Z42;A0A140T9I0;A0A140T9X5;A0A140T913		HLA-A	NaN	NaN	1	6	antigen processing and presentation;antigen processing and presentation of peptide antigen;antigen processing and presentation of peptide antigen via MHC class I;biological regulation;immune response;immune system process;positive regulation of adaptive immune response;positive regulation of adaptive immune response based on somatic recombination of immune receptors built from immunoglobulin supe…	antigen binding;binding;peptide antigen binding;peptide binding	cell part;integral to membrane;intrinsic to membrane;macromolecular complex;membrane part;MHC class I protein complex;MHC protein complex;plasma membrane part;protein complex	Allograft rejection;Antigen processing and presentation;Autoimmune thyroid disease;Cell adhesion molecules (CAMs);Endocytosis;Graft-versus-host disease;Natural killer cell mediated cytotoxicity;Phagosome;Type I diabetes mellitus;Viral myocarditis	6	1	26.8	5.7	5.7	34.288	0	132.63	201870000	20	A0A140T955;A0A140T933;A0A1W2PPQ2;A0A1W2PRT9;Q53Z42;A0A140T9I0;A0A140T9X5;A0A140T913	81	NaN	NaN
O19617;A0A140T921;A2AEA2;A0A140T9H5;A0A140T9U8;P10321;A0A1W2PRU9;A0A140TA05;A0A140T9L3;A0A140T9E1;A0A140T942	HLA class I histocompatibility antigen, Cw-7 alpha chain	HLA-C	NaN	NaN	0	3	antigen processing and presentation;antigen processing and presentation of exogenous antigen;antigen processing and presentation of exogenous peptide antigen;antigen processing and presentation of exogenous peptide antigen via MHC class I;antigen processing and presentation of exogenous peptide antigen via MHC class I, TAP-dependent;antigen processing and presentation of exogenous peptide antigen…	antigen binding;binding;peptide antigen binding;peptide binding	cell part;cell surface;coated vesicle membrane;cytoplasmic part;cytoplasmic vesicle membrane;cytoplasmic vesicle part;early endosome membrane;endocytic vesicle membrane;endoplasmic reticulum;endoplasmic reticulum part;endosomal part;endosome membrane;ER to Golgi transport vesicle membrane;extracellular membrane-bounded organelle;extracellular organelle;extracellular region part;extracellular vesi…	Allograft rejection;Antigen processing and presentation;Autoimmune thyroid disease;Cell adhesion molecules (CAMs);Endocytosis;Graft-versus-host disease;Natural killer cell mediated cytotoxicity;Phagosome;Type I diabetes mellitus;Viral myocarditis	8	1	30.3	3.6	0	40.71	0	15.33	163220000	17	O19617;A0A140T921;A2AEA2;A0A140T9H5;A0A140T9U8;P10321;A0A1W2PRU9;A0A140TA05;A0A140T9L3;A0A140T9E1;A0A140T942;A0A140TA21;A0A140T9D4;F8W9Z8;A0A140TA12;A0A140T9Z7	82	NaN	NaN
A0A1W2PR11;Q5QT33;A0A140T962;A0A140T9J9;A0A140T9B3;Q5SS57;P01893	Putative HLA class I histocompatibility antigen, alpha chain H	HLA-C;HLA-B;HLA-H	28.0319	28.1518	0	13	antigen processing and presentation;antigen processing and presentation of peptide antigen;antigen processing and presentation of peptide antigen via MHC class I;biological regulation;immune response;immune system process;positive regulation of adaptive immune response;positive regulation of adaptive immune response based on somatic recombination of immune receptors built from immunoglobulin supe…	antigen binding;beta-2-microglobulin binding;binding;peptide antigen binding;peptide binding;protein binding	cell part;cell surface;integral to membrane;integral to plasma membrane;intrinsic to membrane;intrinsic to plasma membrane;macromolecular complex;membrane part;MHC class I protein complex;MHC protein complex;plasma membrane part;protein complex		8	1	34.2	4.3	0	36.848	0	11.657	847730000	17	A0A1W2PR11;Q5QT33;A0A140T962;A0A140T9J9;A0A140T9B3;Q5SS57;P01893;P13747	83	26.1044	27.7806
H7C469;A0A1B0GW44;A0A1B0GV23;A0A1B0GVD5;A0A1B0GWE8;A0A1B0GU92;A0A1B0GU03;P07339;H7C1V0;F8WD96;C9JH19;A0A1B0GVP3	Cathepsin D;Cathepsin D light chain;Cathepsin D heavy chain	CTSD	NaN	NaN	2	6	antigen processing and presentation;antigen processing and presentation of exogenous antigen;antigen processing and presentation of exogenous peptide antigen;antigen processing and presentation of exogenous peptide antigen via MHC class II;antigen processing and presentation of peptide antigen;antigen processing and presentation of peptide antigen via MHC class II;antigen processing and presentat…	aspartic-type endopeptidase activity;aspartic-type peptidase activity;catalytic activity;endopeptidase activity;hydrolase activity;peptidase activity;peptidase activity, acting on L-amino acid peptides	cell part;cytoplasmic membrane-bounded vesicle;cytoplasmic part;cytoplasmic vesicle;extracellular membrane-bounded organelle;extracellular organelle;extracellular region;extracellular region part;extracellular space;extracellular vesicular exosome;intracellular membrane-bounded organelle;intracellular organelle;intracellular organelle lumen;intracellular organelle part;intracellular part;lysosoma…	ko05152;Lysosome	2	2	6.8	6.8	6.8	35.785	0	13.121	713670000	19	H7C469;A0A1B0GW44;A0A1B0GV23;A0A1B0GVD5;A0A1B0GWE8;A0A1B0GU92;A0A1B0GU03;P07339;H7C1V0;F8WD96;C9JH19;A0A1B0GVP3	84	NaN	NaN
Q9H1H9;A0A1B0GUA8;H0Y307	Kinesin-like protein KIF13A	KIF13A	NaN	NaN	2	2	cargo loading into vesicle;cellular component assembly;cellular component assembly at cellular level;cellular component movement;cellular component organization;cellular component organization at cellular level;cellular component organization or biogenesis;cellular component organization or biogenesis at cellular level;cellular localization;cellular macromolecular complex assembly;cellular macrom…	adenyl nucleotide binding;adenyl ribonucleotide binding;ATP binding;ATPase activity;binding;catalytic activity;hydrolase activity;hydrolase activity, acting on acid anhydrides;hydrolase activity, acting on acid anhydrides, in phosphorus-containing anhydrides;microtubule motor activity;motor activity;nucleoside-triphosphatase activity;nucleotide binding;purine nucleotide binding;purine ribonucleos…	cell part;centrosome;cytoplasmic part;cytoskeletal part;endosomal part;endosome membrane;Golgi apparatus part;Golgi membrane;intracellular non-membrane-bounded organelle;intracellular organelle;intracellular organelle part;intracellular part;kinesin complex;macromolecular complex;membrane;microtubule;microtubule associated complex;microtubule organizing center;midbody;non-membrane-bounded organel…		2	2	1.3	1.3	1.3	202.31	0.0013004	10.426	645880	84	Q9H1H9;A0A1B0GUA8;H0Y307	85	NaN	NaN
A0A1B0GVI3			NaN	NaN	1	2					1	1	10.3	10.3	10.3	10.03	0.001261	8.7378	5748400	4	A0A1B0GVI3	86	NaN	NaN
H0YMT1;A0A1B0GVU7;Q9Y4G6	Talin-2	TLN2	25.9534	26.1662	4	13	biological adhesion;biological regulation;cell adhesion;cell junction assembly;cell junction organization;cell-cell junction assembly;cell-cell junction organization;cellular component assembly;cellular component assembly at cellular level;cellular component organization;cellular component organization at cellular level;cellular component organization or biogenesis;cellular component organization…	actin binding;binding;cytoskeletal protein binding;protein binding;structural constituent of cytoskeleton;structural molecule activity	actin cytoskeleton;adherens junction;anchoring junction;cell junction;cell part;cell projection;cell-cell adherens junction;cell-cell junction;cell-substrate adherens junction;cell-substrate junction;cytoplasm;cytoskeleton;fascia adherens;focal adhesion;intracellular non-membrane-bounded organelle;intracellular organelle;intracellular part;membrane;non-membrane-bounded organelle;organelle;plasma …	Focal adhesion	9	4	7.2	3.3	3.3	154.73	0	23.535	16426000	81	H0YMT1;A0A1B0GVU7;Q9Y4G6;H0YN01	87	20.6823	22.6132
R4GMM6;R4GN77;R4GNG6;R4GND1;A0A1B0GX65;Q969T4	Ubiquitin-conjugating enzyme E2 E3	UBE2E3	NaN	NaN	1	2	biological regulation;cellular macromolecule metabolic process;cellular metabolic process;cellular process;cellular protein metabolic process;macromolecule metabolic process;macromolecule modification;metabolic process;primary metabolic process;protein K11-linked ubiquitination;protein K48-linked ubiquitination;protein K63-linked ubiquitination;protein metabolic process;protein modification by sm…	acid-amino acid ligase activity;adenyl nucleotide binding;adenyl ribonucleotide binding;ATP binding;binding;catalytic activity;ligase activity;ligase activity, forming carbon-nitrogen bonds;nucleotide binding;purine nucleotide binding;purine ribonucleoside triphosphate binding;purine ribonucleotide binding;ribonucleotide binding;small conjugating protein ligase activity;ubiquitin-protein ligase a…	cell part;cytoplasm;intracellular membrane-bounded organelle;intracellular organelle;intracellular part;membrane-bounded organelle;nucleus;organelle	Protein processing in endoplasmic reticulum;Ubiquitin mediated proteolysis	1	1	27.9	27.9	27.9	12.165	0	76.489	6549500	5	R4GMM6;R4GN77;R4GNG6;R4GND1;A0A1B0GX65;Q969T4	88	NaN	NaN
A0A1C7CYX9;Q16555	Dihydropyrimidinase-related protein 2	DPYSL2	NaN	NaN	1	1	anatomical structure development;axon guidance;biological regulation;cellular component organization;cellular component organization at cellular level;cellular component organization or biogenesis;cellular component organization or biogenesis at cellular level;cellular membrane organization;cellular metabolic process;cellular nitrogen compound metabolic process;cellular process;cellular response …	catalytic activity;dihydropyrimidinase activity;hydrolase activity;hydrolase activity, acting on carbon-nitrogen (but not peptide) bonds;hydrolase activity, acting on carbon-nitrogen (but not peptide) bonds, in cyclic amides	axon part;cell body;cell part;cell projection;cell projection part;cytoplasmic part;cytoskeleton;cytosol;dendrite;extracellular membrane-bounded organelle;extracellular organelle;extracellular region part;extracellular vesicular exosome;growth cone;intracellular membrane-bounded organelle;intracellular non-membrane-bounded organelle;intracellular organelle;intracellular part;macromolecular comple…	Axon guidance	1	1	2.4	2.4	2.4	73.502	0.001287	9.5205	42547000	39	A0A1C7CYX9;Q16555	89	NaN	NaN
A0A1W2PP35;A0A1X7SBS1;A0A1W2PPS1;Q00839;A0A1W2PQ74;A0A1W2PQL0;A0A1W2PP34;A0A1W2PPH7;Q5RI18;A0A1W2PRZ7;A0A1W2PPL4	Heterogeneous nuclear ribonucleoprotein U	HNRNPU	25.3616	25.6703	4	16	biological regulation;cell differentiation;cellular developmental process;cellular macromolecule metabolic process;cellular metabolic process;cellular nitrogen compound metabolic process;cellular process;circadian regulation of gene expression;circadian rhythm;CRD-mediated mRNA stabilization;developmental process;gene expression;macromolecule metabolic process;metabolic process;mRNA metabolic pro…	adenyl nucleotide binding;adenyl ribonucleotide binding;ATP binding;binding;core promoter binding;DNA binding;nucleic acid binding;nucleotide binding;purine nucleotide binding;purine ribonucleoside triphosphate binding;purine ribonucleotide binding;regulatory region DNA binding;regulatory region nucleic acid binding;ribonucleotide binding;RNA binding;transcription regulatory region DNA binding	catalytic step 2 spliceosome;cell part;cell surface;CRD-mediated mRNA stability complex;cytoplasmic part;intracellular membrane-bounded organelle;intracellular organelle;intracellular organelle part;intracellular part;macromolecular complex;membrane;membrane-bounded organelle;nuclear part;nucleoplasm;nucleus;organelle;organelle part;protein complex;ribonucleoprotein complex;spliceosomal complex	Spliceosome	4	4	10.9	10.9	10.9	80.648	0	39.973	153650000	32	A0A1W2PP35;A0A1X7SBS1;A0A1W2PPS1;Q00839;A0A1W2PQ74;A0A1W2PQL0;A0A1W2PP34;A0A1W2PPH7;Q5RI18;A0A1W2PRZ7;A0A1W2PPL4;A0A1W2PNG3;A0A1W2PRI6;A0A1W2PP22;A0A1W2PQD4	90	21.8545	25.3691
C9J4M6;A0A1W2PPT5;C9J2Y9;P30876	DNA-directed RNA polymerase;DNA-directed RNA polymerase II subunit RPB2	POLR2B	26.7724	25.3017	3	7	biological regulation;biosynthetic process;cellular biosynthetic process;cellular macromolecule biosynthetic process;cellular macromolecule metabolic process;cellular metabolic process;cellular nitrogen compound metabolic process;cellular process;cellular response to stimulus;cellular response to stress;developmental process;DNA metabolic process;DNA repair;gene expression;macromolecule biosynthe…	binding;catalytic activity;cation binding;chromatin binding;DNA binding;DNA-directed RNA polymerase activity;ion binding;metal ion binding;nucleic acid binding;nucleoside binding;nucleotidyltransferase activity;ribonucleoside binding;RNA polymerase activity;transferase activity;transferase activity, transferring phosphorus-containing groups	cell part;DNA-directed RNA polymerase complex;DNA-directed RNA polymerase II, core complex;intracellular membrane-bounded organelle;intracellular organelle;intracellular organelle part;intracellular part;macromolecular complex;membrane;membrane-bounded organelle;nuclear DNA-directed RNA polymerase complex;nuclear part;nucleoplasm;nucleoplasm part;nucleus;organelle;organelle part;protein complex;R…	Huntington's disease;Purine metabolism;Pyrimidine metabolism;RNA polymerase	3	3	4.6	4.6	4.6	121.37	0	25.699	12656000	56	C9J4M6;A0A1W2PPT5;C9J2Y9;P30876	91	21.7515	22.5096
A0A1W2PQ90;Q92878;A0A494C1B7	DNA repair protein RAD50	RAD50	NaN	25.7601	3	2	anatomical structure homeostasis;biological regulation;biosynthetic process;cell cycle process;cellular biosynthetic process;cellular component organization;cellular component organization at cellular level;cellular component organization or biogenesis;cellular component organization or biogenesis at cellular level;cellular macromolecule biosynthetic process;cellular macromolecule metabolic proce…	adenyl nucleotide binding;adenyl ribonucleotide binding;ATP binding;ATPase activity;binding;binding, bridging;catalytic activity;cation binding;DNA binding;hydrolase activity;hydrolase activity, acting on acid anhydrides;hydrolase activity, acting on acid anhydrides, in phosphorus-containing anhydrides;ion binding;metal ion binding;nucleic acid binding;nucleoside-triphosphatase activity;nucleotid…	cell part;chromosomal part;chromosome, telomeric region;intracellular membrane-bounded organelle;intracellular organelle;intracellular organelle part;intracellular part;macromolecular complex;membrane;membrane-bounded organelle;Mre11 complex;nuclear chromosome part;nuclear chromosome, telomeric region;nuclear part;nucleoplasm;nucleus;organelle;organelle part;pronucleus;protein complex;site of dou…	Homologous recombination;Non-homologous end-joining	3	3	3.4	3.4	3.4	142.94	0	18.15	4488900	64	A0A1W2PQ90;Q92878;A0A494C1B7;A0A494C0Y7;E7ESD9;A0A494BZX5;A0A494C122;E7EN38	92	NaN	22.0979
A0A2R8Y6L3;F6U211;A0A2R8Y7H1;S4R435;A0A2R8YFH6;A0A1W2PQS6;P46783	40S ribosomal protein S10	RPS10;RPS10-NUDT3	NaN	NaN	1	1	biosynthetic process;catabolic process;cellular biosynthetic process;cellular catabolic process;cellular component disassembly;cellular component disassembly at cellular level;cellular component organization;cellular component organization at cellular level;cellular component organization or biogenesis;cellular component organization or biogenesis at cellular level;cellular macromolecular complex…	catalytic activity;hydrolase activity	adherens junction;anchoring junction;cell junction;cell part;cell-substrate adherens junction;cell-substrate junction;cytoplasm;cytoplasmic part;cytosol;cytosolic small ribosomal subunit;extracellular membrane-bounded organelle;extracellular organelle;extracellular region part;extracellular vesicular exosome;focal adhesion;intracellular non-membrane-bounded organelle;intracellular organelle;intra…	Ribosome	1	1	12.4	12.4	12.4	14.294	0.002331	6.7577	542470	6	A0A2R8Y6L3;F6U211;A0A2R8Y7H1;S4R435;A0A2R8YFH6;A0A1W2PQS6;P46783	93	NaN	NaN
A0A1W2PS52;P04080	Cystatin-B	CSTB	NaN	NaN	1	2	adult behavior;adult locomotory behavior;behavior;biological regulation;locomotory behavior;multicellular organismal process;negative regulation of biological process;negative regulation of catalytic activity;negative regulation of cellular metabolic process;negative regulation of cellular process;negative regulation of cellular protein metabolic process;negative regulation of endopeptidase activ…	binding;cysteine-type endopeptidase inhibitor activity;endopeptidase inhibitor activity;endopeptidase regulator activity;enzyme binding;enzyme inhibitor activity;enzyme regulator activity;peptidase inhibitor activity;peptidase regulator activity;protease binding;protein binding	cell part;cytoplasm;extracellular membrane-bounded organelle;extracellular organelle;extracellular region part;extracellular space;extracellular vesicular exosome;intracellular non-membrane-bounded organelle;intracellular organelle;intracellular organelle part;intracellular part;membrane-bounded organelle;membrane-bounded vesicle;non-membrane-bounded organelle;nuclear part;nucleolus;organelle;org…		1	1	14.5	14.5	14.5	9.0182	0.0099558	6.3284	184030000	3	A0A1W2PS52;P04080	94	NaN	NaN
A0A286YER3;A0A286YFC8;A0A286YFB2;A0A286YFM8;A0A286YFL2;A0A286YFA2;A0A286YF22;A0A2C9F2M7;O43175	D-3-phosphoglycerate dehydrogenase	PHGDH	NaN	NaN	1	3	amine biosynthetic process;amine metabolic process;anatomical structure development;aspartate family amino acid metabolic process;biological regulation;biosynthetic process;brain development;carboxylic acid biosynthetic process;carboxylic acid metabolic process;cell cycle arrest;cell cycle process;cell development;cell projection organization;cellular amine metabolic process;cellular amino acid b…	binding;catalytic activity;coenzyme binding;cofactor binding;electron carrier activity;NAD binding;nucleotide binding;oxidoreductase activity;oxidoreductase activity, acting on CH-OH group of donors;oxidoreductase activity, acting on the CH-OH group of donors, NAD or NADP as acceptor;phosphoglycerate dehydrogenase activity	cell part;cytoplasmic part;cytosol;extracellular membrane-bounded organelle;extracellular organelle;extracellular region part;extracellular vesicular exosome;intracellular part;membrane-bounded organelle;membrane-bounded vesicle;organelle;vesicle	Glycine, serine and threonine metabolism;Methane metabolism	1	1	15.5	15.5	15.5	10.437	0.0011947	7.0872	284460000	6	A0A286YER3;A0A286YFC8;A0A286YFB2;A0A286YFM8;A0A286YFL2;A0A286YFA2;A0A286YF22;A0A2C9F2M7;O43175	95	NaN	NaN
E9PSE5;E9PIA8;A0A2C9F2P4;A0A286YFF7;P50897	Palmitoyl-protein thioesterase 1	PPT1	28.451	28.4805	1	11	adult behavior;adult locomotory behavior;anatomical structure development;associative learning;behavior;biological regulation;brain development;catabolic process;cation homeostasis;cell development;cellular catabolic process;cellular cation homeostasis;cellular chemical homeostasis;cellular component organization;cellular component organization or biogenesis;cellular developmental process;cellula…	acyl-CoA thioesterase activity;catalytic activity;CoA hydrolase activity;hydrolase activity;hydrolase activity, acting on ester bonds;palmitoyl-(protein) hydrolase activity;palmitoyl-CoA hydrolase activity;thiolester hydrolase activity	axon;cell body;cell part;cell projection;clathrin-coated vesicle;coated vesicle;cytoplasmic membrane-bounded vesicle;cytoplasmic part;cytoplasmic vesicle;cytosol;dendrite;extracellular membrane-bounded organelle;extracellular organelle;extracellular region;extracellular region part;extracellular space;extracellular vesicular exosome;Golgi apparatus;intracellular membrane-bounded organelle;intrace…	Fatty acid elongation in mitochondria;Lysosome	1	1	17.2	17.2	17.2	10.016	0	61.495	2032600000	2	E9PSE5;E9PIA8;A0A2C9F2P4;A0A286YFF7;P50897	96	27.1653	27.6024
O43556;A0A2R8Y5J3;A0A2R8YFA5;A0A2R8Y5Q3;A0A2R8Y4E3;A0A2R8Y4X1;A0A2R8Y6U6;A0A2R8YH84;A0A2R8Y5X5;A0A2R8Y4P8;B7Z2R4;A0A2R8Y5P8;A0A2R8Y652;A0A2R8YEY2;A0A2R8Y5J6;A0A2R8Y5X0;A0A2R8Y638;A0A2R8Y5R7;A0A2R8Y5M2;A0A2R8YE48;A0A2R8Y7J1;A0A2R8Y2R1;A0A2R8Y504;A0A2R8Y6G8;A0A2U3TZN7;A0A2R8Y6V3;C9JR67;A0A2R8Y628;A0A2R8Y416;A0A2R8Y821;A0A2R8Y621;A0A2R8YE16;A0A2R8YGQ3;A0A2R8Y5H7;A0A2R8Y6Y5;A0A2R8Y696;A0A2R8Y7Q5;A0A2…	Epsilon-sarcoglycan	SGCE	NaN	NaN	3	6	anatomical structure development;biological adhesion;cell adhesion;cell-matrix adhesion;cell-substrate adhesion;cellular process;developmental process;muscle organ development;muscle structure development;organ development	binding;calcium ion binding;cation binding;ion binding;metal ion binding	cell part;cell projection;cell projection membrane;cell projection part;cytoplasmic part;cytoskeleton;dendrite;dendrite membrane;dystrophin-associated glycoprotein complex;Golgi apparatus;integral to membrane;integral to plasma membrane;intracellular membrane-bounded organelle;intracellular non-membrane-bounded organelle;intracellular organelle;intracellular part;intrinsic to membrane;intrinsic t…		3	3	12.6	12.6	12.6	49.85	0	26.951	176830000	20	O43556;A0A2R8Y5J3;A0A2R8YFA5;A0A2R8Y5Q3;A0A2R8Y4E3;A0A2R8Y4X1;A0A2R8Y6U6;A0A2R8YH84;A0A2R8Y5X5;A0A2R8Y4P8;B7Z2R4;A0A2R8Y5P8;A0A2R8Y652;A0A2R8YEY2;A0A2R8Y5J6;A0A2R8Y5X0;A0A2R8Y638;A0A2R8Y5R7;A0A2R8Y5M2;A0A2R8YE48;A0A2R8Y7J1;A0A2R8Y2R1;A0A2R8Y504;A0A2R8Y6G8;A0A2U3TZN7;A0A2R8Y6V3;C9JR67;A0A2R8Y628;A0A2R8Y416;A0A2R8Y821;A0A2R8Y621;A0A2R8YE16;A0A2R8YGQ3;A0A2R8Y5H7;A0A2R8Y6Y5;A0A2R8Y696;A0A2R8Y7Q5;A0A2…	97	NaN	NaN
A0A2R8Y4Z1			24.3335	25.8969	2	10					6	2	24.2	12	12	36.315	0	117.3	40840000	9	A0A2R8Y4Z1	98	19.6015	22.0116
A0A2R8Y5S7;P35241;A0A2R8Y7M3;E7EQR4;P15311	Radixin;Ezrin	RDX;EZR	NaN	28.344	2	6	actin cytoskeleton organization;actin cytoskeleton reorganization;actin filament bundle assembly;actin filament capping;actin filament organization;actin filament-based process;anatomical structure development;apical protein localization;asymmetric protein localization;axon guidance;biological adhesion;biological regulation;cell adhesion;cell development;cell projection assembly;cell projection o…	actin binding;actin filament binding;binding;cell adhesion molecule binding;cytoskeletal protein binding;protein binding	actin cytoskeleton;actin filament;adherens junction;anchoring junction;apical part of cell;apical plasma membrane;basolateral plasma membrane;brush border;cell body;cell cortex part;cell division site part;cell junction;cell part;cell periphery;cell pole;cell projection;cell projection membrane;cell projection part;cell tip;cell-substrate adherens junction;cell-substrate junction;cleavage furrow;…	Gastric acid secretion;Leukocyte transendothelial migration;Pathogenic Escherichia coli infection;Regulation of actin cytoskeleton	5	2	8.8	4.4	4.4	69.335	0	25.679	1234600000	31	A0A2R8Y5S7;P35241;A0A2R8Y7M3;E7EQR4;P15311;E9PQ82;E9PNV3;A0A2R8Y5P0;A0A2R8Y4H6	99	NaN	27.9876
A0A2R8YGX3;A0A2R8Y5V9;P67936;A0A590UJB9;A0A590UK79	Tropomyosin alpha-4 chain	TPM4	27.1784	26.6834	1	8	actin filament-based movement;actin filament-based process;actin-mediated cell contraction;actin-myosin filament sliding;cell differentiation;cellular component movement;cellular developmental process;cellular process;developmental process;multicellular organismal process;muscle contraction;muscle filament sliding;muscle system process;osteoblast differentiation;system process	binding;calcium ion binding;cation binding;ion binding;metal ion binding;structural constituent of muscle;structural molecule activity	actin filament bundle;actomyosin;adherens junction;anchoring junction;cell cortex part;cell junction;cell part;cell-substrate adherens junction;cell-substrate junction;contractile fiber part;cortical cytoskeleton;cytoplasmic part;cytoskeletal part;cytoskeleton;cytosol;extracellular membrane-bounded organelle;extracellular organelle;extracellular region part;extracellular vesicular exosome;filamen…	Cardiac muscle contraction;Dilated cardiomyopathy;Hypertrophic cardiomyopathy (HCM)	2	1	10.9	5.5	5.5	20.985	0	15.01	632160000	13	A0A2R8YGX3;A0A2R8Y5V9;P67936;A0A590UJB9;A0A590UK79	100	25.2045	25.7763
H0Y9V9;A0A2R8Y5Y7;P32969;E7ESE0;D6RAN4	60S ribosomal protein L9	RPL9	NaN	NaN	2	3	biosynthetic process;catabolic process;cellular biosynthetic process;cellular catabolic process;cellular component disassembly;cellular component disassembly at cellular level;cellular component organization;cellular component organization at cellular level;cellular component organization or biogenesis;cellular component organization or biogenesis at cellular level;cellular macromolecular complex…	binding;nucleic acid binding;RNA binding;rRNA binding;structural constituent of ribosome;structural molecule activity	adherens junction;anchoring junction;cell junction;cell part;cell-substrate adherens junction;cell-substrate junction;cytoplasm;cytoplasmic part;cytosol;cytosolic large ribosomal subunit;focal adhesion;intracellular membrane-bounded organelle;intracellular non-membrane-bounded organelle;intracellular organelle;intracellular organelle part;intracellular part;large ribosomal subunit;macromolecular …	Ribosome	2	2	55.8	55.8	55.8	12.747	0	36.597	1507100	6	H0Y9V9;A0A2R8Y5Y7;P32969;E7ESE0;D6RAN4	101	NaN	NaN
A0A2R8Y623;B5MCP9;P62081	40S ribosomal protein S7	RPS7	24.2508	23.7819	2	9	biosynthetic process;catabolic process;cellular biosynthetic process;cellular catabolic process;cellular component biogenesis;cellular component biogenesis at cellular level;cellular component disassembly;cellular component disassembly at cellular level;cellular component organization;cellular component organization at cellular level;cellular component organization or biogenesis;cellular componen…	binding;nucleic acid binding;RNA binding;structural constituent of ribosome;structural molecule activity	90S preribosome;adherens junction;anchoring junction;cell junction;cell part;cell-substrate adherens junction;cell-substrate junction;cytoplasm;cytoplasmic part;cytoskeletal part;cytosol;cytosolic small ribosomal subunit;extracellular membrane-bounded organelle;extracellular organelle;extracellular region part;extracellular vesicular exosome;focal adhesion;intracellular membrane-bounded organelle…	Ribosome	2	2	30.8	30.8	30.8	19.405	0	15.384	7997200	8	A0A2R8Y623;B5MCP9;P62081	102	19.5199	19.8976
P06733;A0A2R8Y6G6	Alpha-enolase	ENO1	31.6697	32.765	16	110	alcohol biosynthetic process;alcohol metabolic process;biological regulation;biosynthetic process;carbohydrate biosynthetic process;carbohydrate metabolic process;cellular biosynthetic process;cellular carbohydrate biosynthetic process;cellular carbohydrate metabolic process;cellular macromolecule biosynthetic process;cellular macromolecule metabolic process;cellular metabolic process;cellular ni…	binding;carbon-oxygen lyase activity;catalytic activity;cation binding;DNA binding;enzyme binding;GTPase binding;hydro-lyase activity;ion binding;lyase activity;magnesium ion binding;metal ion binding;nucleic acid binding;nucleic acid binding transcription factor activity;phosphopyruvate hydratase activity;protein binding;protein binding transcription factor activity;sequence-specific DNA binding…	cell part;contractile fiber part;cytoplasm;cytoplasmic part;cytosol;cytosolic part;extracellular membrane-bounded organelle;extracellular organelle;extracellular region part;extracellular space;extracellular vesicular exosome;intracellular membrane-bounded organelle;intracellular organelle;intracellular part;M band;macromolecular complex;membrane;membrane-bounded organelle;membrane-bounded vesicl…	Glycolysis / Gluconeogenesis;Methane metabolism;RNA degradation	16	16	58.1	58.1	58.1	47.168	0	323.31	26550000000	22	P06733;A0A2R8Y6G6;K7EM90;A0A2R8YEM5;P09104;P13929;A0A2R8Y879;K7EPM1;F5H0C8;E5RGZ4;K7EKN2;A0A2R8Y798;K7ERS8;E5RI09;A0A2R8YEG5;E5RG95;F5H1C3	103	30.1393	32.245
Q5T7N0;A0A2R8Y6J3;P46777	60S ribosomal protein L5	RPL5	NaN	NaN	1	1	biosynthetic process;catabolic process;cellular biosynthetic process;cellular catabolic process;cellular component biogenesis;cellular component biogenesis at cellular level;cellular component disassembly;cellular component disassembly at cellular level;cellular component organization;cellular component organization at cellular level;cellular component organization or biogenesis;cellular componen…	5S rRNA binding;binding;nucleic acid binding;RNA binding;rRNA binding;structural constituent of ribosome;structural molecule activity	adherens junction;anchoring junction;cell junction;cell part;cell-substrate adherens junction;cell-substrate junction;cytoplasm;cytoplasmic part;cytosol;cytosolic large ribosomal subunit;extracellular membrane-bounded organelle;extracellular organelle;extracellular region part;extracellular vesicular exosome;focal adhesion;intracellular membrane-bounded organelle;intracellular non-membrane-bounde…	Ribosome	1	1	26.9	26.9	26.9	14.114	0.0012903	9.5958	778560	4	Q5T7N0;A0A2R8Y6J3;P46777	104	NaN	NaN
E7ETK0;A0A2R8Y849;A0A2R8YD14;P62847;A0A2R8Y8A0	40S ribosomal protein S24	RPS24	25.991	25.9292	2	4	biological regulation;biosynthetic process;catabolic process;cellular biosynthetic process;cellular catabolic process;cellular component biogenesis;cellular component biogenesis at cellular level;cellular component disassembly;cellular component disassembly at cellular level;cellular component organization;cellular component organization at cellular level;cellular component organization or biogen…	binding;nucleotide binding;protein binding;structural constituent of ribosome;structural molecule activity;translation initiation factor binding	cell part;cytoplasm;cytoplasmic part;cytosol;cytosolic small ribosomal subunit;intracellular membrane-bounded organelle;intracellular non-membrane-bounded organelle;intracellular organelle;intracellular organelle part;intracellular part;macromolecular complex;membrane;membrane-bounded organelle;non-membrane-bounded organelle;nuclear part;nucleolus;nucleus;organelle;organelle part;ribonucleoprotei…	Ribosome	2	2	15.3	15.3	15.3	15.197	0	11.365	9244100	6	E7ETK0;A0A2R8Y849;A0A2R8YD14;P62847;A0A2R8Y8A0	105	21.4821	22.2669
A0A2R8YCX5;O15041	Semaphorin-3E	SEMA3E	NaN	NaN	3	4	anatomical structure formation involved in morphogenesis;anatomical structure morphogenesis;angiogenesis;axon guidance;biological regulation;branching morphogenesis of a tube;cell surface receptor linked signaling pathway;cellular component organization;cellular component organization or biogenesis;cellular process;cellular response to stimulus;chemotaxis;developmental process;locomotion;morphoge…	receptor activity	cell part;extracellular region;extracellular region part;extracellular space;membrane	Axon guidance	3	3	6	6	6	71.772	0	23.774	283660000	33	A0A2R8YCX5;O15041	106	NaN	NaN
A0A2R8YD45;O14773;A0A2R8Y7U1;A0A2R8YGD1	Tripeptidyl-peptidase 1	TPP1	31.1602	31.1338	7	67	anatomical structure development;anatomical structure homeostasis;biological regulation;bone resorption;catabolic process;cell differentiation;cellular catabolic process;cellular component organization;cellular component organization at cellular level;cellular component organization or biogenesis;cellular component organization or biogenesis at cellular level;cellular developmental process;cellul…	binding;catalytic activity;cation binding;endopeptidase activity;exopeptidase activity;hydrolase activity;ion binding;metal ion binding;peptidase activity;peptidase activity, acting on L-amino acid peptides;peptide binding;serine hydrolase activity;serine-type endopeptidase activity;serine-type peptidase activity;tripeptidyl-peptidase activity	cell part;cytoplasmic membrane-bounded vesicle;cytoplasmic part;cytoplasmic vesicle;extracellular membrane-bounded organelle;extracellular organelle;extracellular region part;extracellular vesicular exosome;intracellular membrane-bounded organelle;intracellular organelle;intracellular organelle lumen;intracellular organelle part;intracellular part;lysosomal lumen;lysosome;lytic vacuole;melanosome…	Lysosome	7	7	20.8	20.8	20.8	54.262	0	323.31	12573000000	21	A0A2R8YD45;O14773;A0A2R8Y7U1;A0A2R8YGD1;A0A2R8YE64;A0A2R8YCK4;A0A2R8YDY1;A0A2R8Y7I4;E7EV34	107	29.4683	30.4413
A0A2R8YD85;Q96BY6	Dedicator of cytokinesis protein 10	DOCK10	NaN	NaN	5	6	biological regulation;cellular process;cellular response to stimulus;intracellular signal transduction;regulation of biological process;regulation of cell migration;regulation of cell motility;regulation of cellular component movement;regulation of cellular process;regulation of localization;regulation of locomotion;response to stimulus;signal transduction;small GTPase mediated signal transduction	enzyme regulator activity;GTPase regulator activity;guanyl-nucleotide exchange factor activity;nucleoside-triphosphatase regulator activity;Ras guanyl-nucleotide exchange factor activity;Rho guanyl-nucleotide exchange factor activity;small GTPase regulator activity	cell part;extracellular membrane-bounded organelle;extracellular organelle;extracellular region part;extracellular vesicular exosome;membrane;membrane-bounded organelle;membrane-bounded vesicle;organelle;vesicle		5	5	2.4	2.4	2.4	251.31	0	29.159	5333900	113	A0A2R8YD85;Q96BY6;H0YFC5;H7C0I3	108	NaN	NaN
A0A2R8YEC9;O00462;E9PFW2;A0A2R8Y524	Beta-mannosidase	MANBA	29.1418	27.3179	9	21	carbohydrate catabolic process;carbohydrate metabolic process;catabolic process;cell wall macromolecule catabolic process;cell wall macromolecule metabolic process;cell wall organization or biogenesis;cell wall polysaccharide metabolic process;cellodextrin metabolic process;cellular carbohydrate catabolic process;cellular carbohydrate metabolic process;cellular catabolic process;cellular cell wal…	beta-mannosidase activity;catalytic activity;hydrolase activity;hydrolase activity, acting on glycosyl bonds;hydrolase activity, hydrolyzing O-glycosyl compounds;mannosidase activity	cell part;cytoplasmic part;intracellular membrane-bounded organelle;intracellular organelle;intracellular part;lysosome;lytic vacuole;membrane-bounded organelle;organelle;vacuole	Lysosome;Other glycan degradation	9	9	11.8	11.8	11.8	106.05	0	76.944	621580000	42	A0A2R8YEC9;O00462;E9PFW2;A0A2R8Y524;A0A2R8YE79;A0A2R8YCE9;A0A2R8Y4U7;A0A2R8Y211;A0A2R8Y7A0;A0A2R8Y7A7;A0A2R8Y7N1	109	24.6232	23.798
H0YJW4;G3V4C4;A0A2U3TZE7;O43405	Cochlin	COCH	NaN	NaN	1	1	biological regulation;defense response;defense response to bacterium;multicellular organismal process;multi-organism process;neurological system process;positive regulation of biological process;positive regulation of defense response;positive regulation of immune response;positive regulation of immune system process;positive regulation of innate immune response;positive regulation of response to…	binding;collagen binding;protein binding	extracellular matrix;extracellular membrane-bounded organelle;extracellular organelle;extracellular region part;extracellular vesicular exosome;membrane-bounded organelle;membrane-bounded vesicle;organelle;proteinaceous extracellular matrix;vesicle		1	1	3.2	3.2	3.2	48.028	0.0023337	6.7621	73844000	24	H0YJW4;G3V4C4;A0A2U3TZE7;O43405	110	NaN	NaN
A0A2U3TZU2;P06744;K7EQ48;CON__Q3ZBD7;A0A0J9YXP8;A0A0J9YX90;A0A0J9YYH3;A0A2R8Y6C7	Glucose-6-phosphate isomerase	GPI	28.769	28.992	4	16	alcohol biosynthetic process;alcohol catabolic process;alcohol metabolic process;aldehyde biosynthetic process;aldehyde catabolic process;anatomical structure formation involved in morphogenesis;angiogenesis;behavior;biological regulation;biosynthetic process;carbohydrate biosynthetic process;carbohydrate catabolic process;carbohydrate metabolic process;catabolic process;cellular aldehyde metabol…	binding;carbohydrate binding;catalytic activity;glucose-6-phosphate isomerase activity;intramolecular oxidoreductase activity;intramolecular oxidoreductase activity, interconverting aldoses and ketoses;intramolecular transferase activity;isomerase activity;monosaccharide binding;sugar binding	cell part;cell projection;cytoplasm;cytoplasmic part;cytosol;extracellular membrane-bounded organelle;extracellular organelle;extracellular region part;extracellular space;extracellular vesicular exosome;intracellular organelle part;intracellular part;membrane;membrane-bounded organelle;membrane-bounded vesicle;neuron projection;nuclear part;nucleoplasm;organelle;organelle part;plasma membrane;ve…	Amino sugar and nucleotide sugar metabolism;Glycolysis / Gluconeogenesis;Pentose phosphate pathway;Starch and sucrose metabolism	4	4	11.6	11.6	11.6	67.285	0	58.422	2416500000	29	A0A2U3TZU2;P06744;K7EQ48;CON__Q3ZBD7;A0A0J9YXP8;A0A0J9YX90;A0A0J9YYH3;A0A2R8Y6C7	111	25.6527	27.7217			+
A0A3B3IRN5;Q06828	Fibromodulin	FMOD	27.0133	26.2162	2	9	amine metabolic process;aminoglycan biosynthetic process;aminoglycan catabolic process;aminoglycan metabolic process;biosynthetic process;carbohydrate biosynthetic process;carbohydrate catabolic process;carbohydrate metabolic process;catabolic process;cellular biosynthetic process;cellular catabolic process;cellular component assembly;cellular component assembly at cellular level;cellular compone…		cell part;cytoplasmic part;extracellular matrix;extracellular region;extracellular region part;extracellular space;Golgi apparatus part;Golgi lumen;intracellular organelle lumen;intracellular organelle part;intracellular part;lysosomal lumen;membrane-enclosed lumen;organelle lumen;organelle part;proteinaceous extracellular matrix;vacuolar lumen;vacuolar part		2	2	10.8	10.8	10.8	32.768	0	50.283	284130000	12	A0A3B3IRN5;Q06828	112	25.5919	25.1679
H0Y8Y7;A0A3B3IS06;E7ETY2;Q13428	Treacle protein	TCOF1	NaN	24.9115	2	2	anatomical structure development;biosynthetic process;cellular biosynthetic process;cellular macromolecule biosynthetic process;cellular macromolecule metabolic process;cellular metabolic process;cellular nitrogen compound metabolic process;cellular process;developmental process;macromolecule biosynthetic process;macromolecule metabolic process;metabolic process;nitrogen compound metabolic proces…	transporter activity	cell part;cytoplasm;intracellular membrane-bounded organelle;intracellular non-membrane-bounded organelle;intracellular organelle;intracellular organelle part;intracellular part;membrane-bounded organelle;non-membrane-bounded organelle;nuclear part;nucleolus;nucleus;organelle;organelle part	Ribosome biogenesis in eukaryotes	2	2	3.8	3.8	3.8	100.58	0	12.564	3172900	55	H0Y8Y7;A0A3B3IS06;E7ETY2;Q13428	113	NaN	21.2493
A0A3B3ISC6;A0A3B3IS84;P53621;A0A3B3IT15;A0A3B3IU89	Coatomer subunit alpha;Xenin;Proxenin	COPA	30.3417	30.6824	19	59	biological regulation;body fluid secretion;cellular component organization;cellular component organization at cellular level;cellular component organization or biogenesis;cellular component organization or biogenesis at cellular level;cellular process;COPI coating of Golgi vesicle;digestive system process;establishment of localization;establishment of localization in cell;establishment of protein…	structural molecule activity	cell part;COPI vesicle coat;cytoplasm;cytoplasmic part;cytoplasmic vesicle part;cytosol;extracellular membrane-bounded organelle;extracellular organelle;extracellular region part;extracellular space;extracellular vesicular exosome;Golgi apparatus part;intracellular organelle part;intracellular part;macromolecular complex;membrane;membrane coat;membrane part;membrane-bounded organelle;membrane-bou…	Neuroactive ligand-receptor interaction	19	19	20.8	20.8	20.8	114.87	0	207.03	232480000	60	A0A3B3ISC6;A0A3B3IS84;P53621;A0A3B3IT15;A0A3B3IU89;A0A3B3ITV3;A0A3B3ITI7;A0A3B3ISK1;A0A3B3IU78	114	25.5941	26.6707
A0A3B3ISZ7;Q9NQ36	Signal peptide, CUB and EGF-like domain-containing protein 2	SCUBE2	27.0192	27.088	3	6		binding;calcium ion binding;cation binding;ion binding;metal ion binding	extracellular region		3	3	4.7	4.7	4.7	112.93	0	31.593	23247000	44	A0A3B3ISZ7;Q9NQ36;H0YEI5;H0YD28;H0YEB3	115	21.9405	23.554
E5RIX7;A0A3B3ITC2;Q13884	Beta-1-syntrophin	SNTB1	NaN	NaN	1	1	multicellular organismal process;muscle contraction;muscle system process;system process		adherens junction;anchoring junction;cell junction;cell part;cell-substrate adherens junction;cell-substrate junction;cytoplasm;cytoskeleton;dystrophin-associated glycoprotein complex;focal adhesion;intracellular non-membrane-bounded organelle;intracellular organelle;intracellular part;macromolecular complex;membrane;membrane part;non-membrane-bounded organelle;organelle;plasma membrane;plasma me…		1	1	64.3	64.3	64.3	2.4518	0.0013021	10.427	0	1	E5RIX7;A0A3B3ITC2;Q13884	117	NaN	NaN
M0QXS5;A0A3B3ITJ4;P14866;M0QYL7;M0R1W6;M0QYT0	Heterogeneous nuclear ribonucleoprotein L	HNRNPL	23.9616	NaN	2	6	cellular macromolecule metabolic process;cellular metabolic process;cellular nitrogen compound metabolic process;cellular process;gene expression;macromolecule metabolic process;metabolic process;mRNA metabolic process;mRNA processing;nitrogen compound metabolic process;nuclear mRNA splicing, via spliceosome;nucleic acid metabolic process;nucleobase-containing compound metabolic process;primary m…	binding;catalytic activity;DNA binding;nucleic acid binding;nucleotide binding;regulatory region DNA binding;regulatory region nucleic acid binding;RNA binding;transcription regulatory region DNA binding	cell part;cytoplasm;extracellular membrane-bounded organelle;extracellular organelle;extracellular region part;extracellular vesicular exosome;intracellular membrane-bounded organelle;intracellular organelle;intracellular organelle part;intracellular part;macromolecular complex;membrane;membrane-bounded organelle;membrane-bounded vesicle;nuclear part;nucleoplasm;nucleus;organelle;organelle part;r…		2	2	11.5	11.5	11.5	58.362	0	24.368	5405900	19	M0QXS5;A0A3B3ITJ4;P14866;M0QYL7;M0R1W6;M0QYT0	118	19.246	NaN
P35442;A0A3B3ITK0	Thrombospondin-2	THBS2	32.8613	32.67	22	124	biological adhesion;biological regulation;cell adhesion;cellular process;negative regulation of angiogenesis;negative regulation of biological process;negative regulation of developmental process;positive regulation of biological process;positive regulation of cellular component biogenesis;positive regulation of cellular component organization;positive regulation of cellular process;positive regu…	binding;calcium ion binding;carbohydrate binding;cation binding;glycosaminoglycan binding;heparin binding;ion binding;metal ion binding;pattern binding;polysaccharide binding	basement membrane;cell part;cytoplasmic membrane-bounded vesicle;cytoplasmic part;cytoplasmic vesicle;extracellular matrix part;extracellular region;extracellular region part;intracellular membrane-bounded organelle;intracellular organelle;intracellular part;membrane-bounded organelle;membrane-bounded vesicle;organelle;platelet alpha granule;stored secretory granule;vesicle	ECM-receptor interaction;Focal adhesion;Malaria;Phagosome;TGF-beta signaling pathway	24	22	22.1	20.3	20.3	129.99	0	323.31	1213700000	45	P35442;A0A3B3ITK0;Q5RI53	119	28.4262	27.84
A0A3B3ITK7;P36871	Phosphoglucomutase-1	PGM1	NaN	20.6812	1	2	alcohol biosynthetic process;alcohol catabolic process;alcohol metabolic process;biosynthetic process;carbohydrate biosynthetic process;carbohydrate catabolic process;carbohydrate metabolic process;catabolic process;cellular biosynthetic process;cellular carbohydrate biosynthetic process;cellular carbohydrate catabolic process;cellular carbohydrate metabolic process;cellular glucan metabolic proc…	binding;catalytic activity;cation binding;intramolecular transferase activity;intramolecular transferase activity, phosphotransferases;ion binding;isomerase activity;magnesium ion binding;metal ion binding;phosphoglucomutase activity	actin cytoskeleton;cell part;cytoplasm;cytoplasmic part;cytoskeleton;cytosol;extracellular membrane-bounded organelle;extracellular organelle;extracellular region part;extracellular vesicular exosome;intracellular non-membrane-bounded organelle;intracellular organelle;intracellular part;membrane-bounded organelle;membrane-bounded vesicle;non-membrane-bounded organelle;organelle;vesicle	Amino sugar and nucleotide sugar metabolism;Galactose metabolism;Glycolysis / Gluconeogenesis;Pentose phosphate pathway;Purine metabolism;Starch and sucrose metabolism;Streptomycin biosynthesis	1	1	2.1	2.1	2.1	63.957	0	12.615	3129500	33	A0A3B3ITK7;P36871	120	NaN	20.4514
A0A3B3ITT5;P47914	60S ribosomal protein L29	RPL29	26.1302	25.1262	2	7	biosynthetic process;catabolic process;cellular biosynthetic process;cellular catabolic process;cellular component disassembly;cellular component disassembly at cellular level;cellular component organization;cellular component organization at cellular level;cellular component organization or biogenesis;cellular component organization or biogenesis at cellular level;cellular macromolecular complex…	binding;carbohydrate binding;glycosaminoglycan binding;heparin binding;nucleic acid binding;pattern binding;polysaccharide binding;RNA binding;structural constituent of ribosome;structural molecule activity	cell part;cytoplasmic part;cytosol;cytosolic large ribosomal subunit;intracellular organelle part;intracellular part;large ribosomal subunit;macromolecular complex;membrane;organelle part;ribonucleoprotein complex	Ribosome	2	2	9.6	9.6	9.6	18.512	0	13.978	17884000	5	A0A3B3ITT5;P47914	121	21.5264	21.3692
Q9Y287;A0A3B3IUC0	Integral membrane protein 2B;BRI2, membrane form;BRI2 intracellular domain;BRI2C, soluble form;Bri23 peptide	ITM2B	29.747	29.6095	3	16	anatomical structure development;biological regulation;developmental process;negative regulation of amyloid precursor protein biosynthetic process;negative regulation of biological process;negative regulation of biosynthetic process;negative regulation of cellular biosynthetic process;negative regulation of cellular macromolecule biosynthetic process;negative regulation of cellular metabolic proc…	adenyl nucleotide binding;adenyl ribonucleotide binding;ATP binding;beta-amyloid binding;binding;nucleotide binding;protein binding;purine nucleotide binding;purine ribonucleoside triphosphate binding;purine ribonucleotide binding;ribonucleotide binding	cell part;cytoplasmic part;cytoplasmic vesicle membrane;cytoplasmic vesicle part;endosomal part;endosome membrane;extracellular membrane-bounded organelle;extracellular organelle;extracellular region;extracellular region part;extracellular space;extracellular vesicular exosome;Golgi apparatus;Golgi apparatus part;Golgi membrane;Golgi-associated vesicle membrane;integral to membrane;integral to or…		3	3	12.4	12.4	12.4	30.338	0	33.478	3267300000	13	Q9Y287;A0A3B3IUC0;U3KQL7	123	28.3148	29.2937
A0A3B3IUD5			27.2394	27.0073	1	9					3	1	19.7	8.8	8.8	15.723	0.0099778	6.3357	244680000	8	A0A3B3IUD5	124	25.8326	25.9635
H0YAC6;A0A494BZW2;E9PEM5;A0A494C1L5;P50851;A0A3B3IU76	Lipopolysaccharide-responsive and beige-like anchor protein	LRBA	NaN	NaN	2	3	cellular process;endosome transport;establishment of localization;establishment of localization in cell;intracellular transport;transport;vesicle-mediated transport	binding;lipid binding;phospholipid binding	cell part;cytoplasmic membrane-bounded vesicle;cytoplasmic part;cytoplasmic vesicle;endomembrane system;endoplasmic reticulum;extrinsic to membrane;Golgi apparatus;integral to membrane;intracellular membrane-bounded organelle;intracellular organelle;intracellular part;intrinsic to membrane;lysosome;lytic vacuole;membrane;membrane part;membrane-bounded organelle;membrane-bounded vesicle;organelle;…		2	2	1.6	1.6	1.6	166.8	0	11.115	1828200	70	H0YAC6;A0A494BZW2;E9PEM5;A0A494C1L5;P50851;A0A3B3IU76	125	NaN	NaN
A0A494C018;P01133	Pro-epidermal growth factor;Epidermal growth factor	EGF	27.6919	27.619	3	7	activation of MAPKK activity;activation of protein kinase activity;activation of transmembrane receptor protein tyrosine kinase activity;anatomical structure development;anatomical structure formation involved in morphogenesis;anatomical structure morphogenesis;angiogenesis;biological regulation;biosynthetic process;blood coagulation;branching morphogenesis of a tube;cell activation;cell surface …	binding;calcium ion binding;cation binding;enzyme activator activity;enzyme regulator activity;epidermal growth factor receptor binding;growth factor activity;growth factor receptor binding;ion binding;kinase activator activity;kinase regulator activity;metal ion binding;protein binding;protein kinase activator activity;protein kinase regulator activity;protein tyrosine kinase activator activity;…	cell part;cytoplasmic membrane-bounded vesicle lumen;cytoplasmic part;cytoplasmic vesicle part;extracellular membrane-bounded organelle;extracellular organelle;extracellular region;extracellular region part;extracellular space;extracellular vesicular exosome;integral to membrane;intracellular organelle part;intracellular part;intrinsic to membrane;lysosomal membrane;membrane;membrane part;membran…	Bladder cancer;Cytokine-cytokine receptor interaction;Endocytosis;Endometrial cancer;ErbB signaling pathway;Focal adhesion;Gap junction;Glioma;Hepatitis C;MAPK signaling pathway;Melanoma;Non-small cell lung cancer;Pancreatic cancer;Pathways in cancer;Prostate cancer;Regulation of actin cytoskeleton	3	3	2.3	2.3	2.3	112.7	0	35.209	30621000	49	A0A494C018;P01133	126	23.0544	23.7718
A0A494C1B4;A0A494C0U4;A0A494C055;A0A494C087;P23471;A0A494C1R4;A0A494C1H9;A0A494C036	Receptor-type tyrosine-protein phosphatase zeta	PTPRZ1	34.8553	35.4451	19	295	anatomical structure development;anatomical structure morphogenesis;axonogenesis;behavior;biological regulation;cell differentiation;cell part morphogenesis;cell projection morphogenesis;cell projection organization;cellular component morphogenesis;cellular component organization;cellular component organization at cellular level;cellular component organization or biogenesis;cellular component org…	catalytic activity;hydrolase activity;hydrolase activity, acting on ester bonds;molecular transducer activity;phosphatase activity;phosphoprotein phosphatase activity;phosphoric ester hydrolase activity;protein tyrosine phosphatase activity;receptor activity;signal transducer activity;signaling receptor activity;transmembrane receptor protein phosphatase activity;transmembrane receptor protein ty…	cell part;extracellular matrix;extracellular matrix part;extracellular region part;integral to membrane;integral to plasma membrane;intrinsic to membrane;intrinsic to plasma membrane;membrane part;perineuronal net;plasma membrane part;proteinaceous extracellular matrix	Epithelial cell signaling in Helicobacter pylori infection	19	19	9.3	9.3	9.3	211.41	0	323.31	25389000000	75	A0A494C1B4;A0A494C0U4;A0A494C055;A0A494C087;P23471;A0A494C1R4;A0A494C1H9;A0A494C036;A0A494C1F0;A0A494C1J5	128	30.562	30.7739
A0A494C0L2;F8W667;A0A499FI31;Q15020	Squamous cell carcinoma antigen recognized by T-cells 3	SART3	NaN	NaN	1	1	anatomical structure morphogenesis;assembly of spliceosomal tri-snRNP;biological regulation;cell morphogenesis;cell proliferation;cellular component assembly;cellular component assembly at cellular level;cellular component morphogenesis;cellular component organization;cellular component organization at cellular level;cellular component organization or biogenesis;cellular component organization or…	binding;histone binding;nucleic acid binding;nucleotide binding;protein binding;RNA binding;snRNA binding;U4 snRNA binding;U6 snRNA binding;U6atac snRNA binding	Cajal body;cell part;cytoplasm;intracellular;intracellular membrane-bounded organelle;intracellular organelle;intracellular organelle part;intracellular part;membrane-bounded organelle;nuclear body;nuclear part;nuclear speck;nucleoplasm;nucleoplasm part;nucleus;organelle;organelle part		1	1	6.1	6.1	6.1	30.001	0	21.184	0	13	A0A494C0L2;F8W667;A0A499FI31;Q15020	129	NaN	NaN
I3L2B0;A0A494C0R8;K7EIG1;O75153	Clustered mitochondria protein homolog	CLUH	27.0734	27.326	6	18	cellular component organization;cellular component organization at cellular level;cellular component organization or biogenesis;cellular component organization or biogenesis at cellular level;cellular localization;cellular process;intracellular distribution of mitochondria;localization;mitochondrion distribution;mitochondrion localization;mitochondrion organization;organelle localization;organell…	binding;mRNA binding;nucleic acid binding;RNA binding	cell part;cytoplasm;intracellular part		6	6	5.8	5.8	5.8	144.67	0	45.396	26190000	67	I3L2B0;A0A494C0R8;K7EIG1;O75153;I3L318	130	22.2083	23.8136
C9J0D1;A0A494C189;Q71UI9;P0C0S5	Histone H2A;Histone H2A.V;Histone H2A.Z	H2AFV;H2AFZ	NaN	NaN	1	4	biological regulation;cellular process;cellular response to chemical stimulus;cellular response to endogenous stimulus;cellular response to estradiol stimulus;cellular response to estrogen stimulus;cellular response to hormone stimulus;cellular response to organic substance;cellular response to steroid hormone stimulus;cellular response to stimulus;positive regulation of biological process;positi…	binding;chromatin binding;chromatin DNA binding;core promoter binding;core promoter proximal region DNA binding;core promoter proximal region sequence-specific DNA binding;core promoter sequence-specific DNA binding;DNA binding;enhancer binding;enhancer sequence-specific DNA binding;nucleic acid binding;nucleosomal DNA binding;nucleosome binding;regulatory region DNA binding;regulatory region nuc…	cell part;chromatin;chromosomal part;euchromatin;extracellular membrane-bounded organelle;extracellular organelle;extracellular region part;extracellular vesicular exosome;heterochromatin;intracellular membrane-bounded organelle;intracellular organelle;intracellular organelle part;intracellular part;macromolecular complex;membrane-bounded organelle;membrane-bounded vesicle;nuclear chromatin;nucle…	Systemic lupus erythematosus	2	1	31.1	23.8	23.8	13.163	0	91.898	18983000	5	C9J0D1;A0A494C189;Q71UI9;P0C0S5	131	NaN	NaN
A0A499FI48;P13667	Protein disulfide-isomerase A4	PDIA4	29.6607	29.4206	8	25	biological regulation;cell redox homeostasis;cellular homeostasis;cellular macromolecule metabolic process;cellular metabolic process;cellular process;cellular protein metabolic process;cellular response to stimulus;cellular response to stress;chaperone-mediated protein folding;establishment of localization;establishment of localization in cell;establishment of protein localization;homeostatic pr…	catalytic activity;intramolecular oxidoreductase activity;intramolecular oxidoreductase activity, interconverting keto- and enol-groups;intramolecular oxidoreductase activity, transposing S-S bonds;isomerase activity;protein disulfide isomerase activity	cell part;cell surface;cytoplasmic membrane-bounded vesicle;cytoplasmic part;cytoplasmic vesicle;endoplasmic reticulum;endoplasmic reticulum lumen;endoplasmic reticulum part;intracellular membrane-bounded organelle;intracellular organelle;intracellular organelle lumen;intracellular organelle part;intracellular part;melanosome;membrane-bounded organelle;membrane-bounded vesicle;membrane-enclosed l…	Protein processing in endoplasmic reticulum;Vibrio cholerae infection	8	8	18.9	18.9	18.9	73.06	0	217.06	1449300000	38	A0A499FI48;P13667	132	28.5196	26.8931
A0A499FJK2;P01137	Transforming growth factor beta-1;Latency-associated peptide	TGFB1	NaN	28.2205	4	6	active induction of host immune response by virus;adaptive immune response;adaptive immune response based on somatic recombination of immune receptors built from immunoglobulin superfamily domains;aging;amine metabolic process;aminoglycan catabolic process;aminoglycan metabolic process;anatomical structure development;anatomical structure morphogenesis;ATP biosynthetic process;ATP metabolic proce…	antigen binding;binding;cytokine activity;cytokine receptor binding;enzyme binding;glycoprotein binding;protein binding;receptor binding;transforming growth factor beta receptor binding;type I transforming growth factor beta receptor binding;type II transforming growth factor beta receptor binding;type III transforming growth factor beta receptor binding	axon;blood microparticle;cell body;cell part;cell projection;cell surface;cytoplasm;cytoplasmic membrane-bounded vesicle lumen;cytoplasmic part;cytoplasmic vesicle part;extracellular matrix;extracellular region;extracellular region part;extracellular space;Golgi apparatus part;Golgi lumen;intracellular membrane-bounded organelle;intracellular organelle;intracellular organelle lumen;intracellular …	Amoebiasis;Cell cycle;Chagas disease (American trypanosomiasis);Chronic myeloid leukemia;Colorectal cancer;Cytokine-cytokine receptor interaction;Dilated cardiomyopathy;Endocytosis;Hypertrophic cardiomyopathy (HCM);Intestinal immune network for IgA production;ko05152;Leishmaniasis;Malaria;MAPK signaling pathway;Osteoclast differentiation;Pancreatic cancer;Pathways in cancer;Renal cell carcinoma;R…	4	4	15.4	15.4	15.4	44.325	0	85.963	906740000	22	A0A499FJK2;P01137	133	19.4314	27.0697
A0A4W8VYG7;A0A4W8W4R1;Q99674	Cell growth regulator with EF hand domain protein 1	CGREF1	NaN	NaN	1	10	biological adhesion;biological regulation;cell adhesion;cell cycle arrest;cell cycle process;cellular process;negative regulation of biological process;negative regulation of cell cycle;negative regulation of cell growth;negative regulation of cell proliferation;negative regulation of cellular process;negative regulation of growth;regulation of biological process;regulation of cell cycle;regulati…	binding;calcium ion binding;cation binding;ion binding;metal ion binding	extracellular region		1	1	8	8	8	31.905	0	63.256	1043200000	14	A0A4W8VYG7;A0A4W8W4R1;Q99674	134	NaN	NaN
H0Y390;A0A590UJG2;H3BPE1;H3BQK9;Q9UPN3	Microtubule-actin cross-linking factor 1, isoforms 1/2/3/5	MACF1	26.3588	26.855	9	17	anatomical structure formation involved in morphogenesis;biological regulation;cell cycle arrest;cell cycle process;cell surface receptor linked signaling pathway;cellular process;cellular response to stimulus;developmental process;establishment of localization;establishment of localization in cell;establishment of protein localization;establishment of protein localization in endoplasmic reticulu…	actin binding;actin filament binding;ATPase activity;binding;calcium ion binding;catalytic activity;cation binding;cytoskeletal protein binding;hydrolase activity;hydrolase activity, acting on acid anhydrides;hydrolase activity, acting on acid anhydrides, in phosphorus-containing anhydrides;ion binding;metal ion binding;nucleoside-triphosphatase activity;protein binding;pyrophosphatase activity	actin cytoskeleton;cell part;cell projection membrane;cell projection part;cytoplasm;cytoplasmic part;cytoskeletal part;cytoskeleton;Golgi apparatus;intracellular membrane-bounded organelle;intracellular non-membrane-bounded organelle;intracellular organelle;intracellular organelle part;intracellular part;leading edge membrane;macromolecular complex;membrane;membrane part;membrane-bounded organel…		10	9	3.1	2.8	2.8	505.64	0	79.732	24437000	251	H0Y390;A0A590UJG2;H3BPE1;H3BQK9;Q9UPN3;E9PLY5;E9PNZ4;A0A5F9ZGX0	135	20.4565	23.8772
A0A590UJN4;A0A590UKB6;P24928	DNA-directed RNA polymerase II subunit RPB1	POLR2A	25.7224	26.5087	9	16	biological regulation;biosynthetic process;cellular biosynthetic process;cellular macromolecule biosynthetic process;cellular macromolecule metabolic process;cellular metabolic process;cellular nitrogen compound metabolic process;cellular process;cellular response to stimulus;cellular response to stress;developmental process;DNA metabolic process;DNA repair;gene expression;macromolecule biosynthe…	binding;catalytic activity;cation binding;DNA binding;DNA-directed RNA polymerase activity;enzyme binding;ion binding;metal ion binding;nucleic acid binding;nucleotidyltransferase activity;protein binding;RNA polymerase activity;RNA-directed RNA polymerase activity;transferase activity;transferase activity, transferring phosphorus-containing groups;ubiquitin protein ligase binding	cell part;DNA-directed RNA polymerase complex;DNA-directed RNA polymerase II, core complex;intracellular membrane-bounded organelle;intracellular organelle;intracellular organelle part;intracellular part;macromolecular complex;membrane-bounded organelle;nuclear DNA-directed RNA polymerase complex;nuclear part;nucleoplasm;nucleoplasm part;nucleus;organelle;organelle part;protein complex;RNA polyme…	Huntington's disease;Purine metabolism;Pyrimidine metabolism;RNA polymerase	9	9	6.5	6.5	6.5	217.2	0	84.873	14580000	96	A0A590UJN4;A0A590UKB6;P24928	136	20.156	22.6364
H0Y3T6;G3V1E2;A0A5F9UJX7;A0A5F9UP49;Q9BRK5	45 kDa calcium-binding protein	SDF4	27.6527	28.2764	5	15	anatomical structure development;calcium ion-dependent exocytosis;cell differentiation;cellular developmental process;cellular process;cerebellum development;developmental process;establishment of localization;establishment of localization in cell;exocytosis;fat cell differentiation;response to abiotic stimulus;response to chemical stimulus;response to ethanol;response to light stimulus;response …	binding;calcium ion binding;cation binding;identical protein binding;ion binding;metal ion binding;protein binding	bleb;cell part;cell projection;cytoplasm;cytoplasmic part;endosome;extracellular membrane-bounded organelle;extracellular organelle;extracellular region part;extracellular vesicular exosome;Golgi apparatus;Golgi apparatus part;Golgi lumen;intracellular membrane-bounded organelle;intracellular organelle;intracellular organelle lumen;intracellular organelle part;intracellular part;late endosome;mem…		5	5	19.8	19.8	19.8	28.001	0	53.255	1279300000	12	H0Y3T6;G3V1E2;A0A5F9UJX7;A0A5F9UP49;Q9BRK5	137	25.5035	27.3652
A0A5F9ZHM4;P07195;A8MW50;A0A3B3IS95;C9J7H8;F5H793	L-lactate dehydrogenase B chain;L-lactate dehydrogenase	LDHB	NaN	28.3846	6	17	carbohydrate metabolic process;carboxylic acid metabolic process;cellular ketone metabolic process;cellular metabolic process;cellular nitrogen compound metabolic process;cellular process;coenzyme metabolic process;cofactor metabolic process;heterocycle metabolic process;lactate metabolic process;metabolic process;monocarboxylic acid metabolic process;NAD metabolic process;nicotinamide nucleotide…	binding;catalytic activity;coenzyme binding;cofactor binding;lactate dehydrogenase activity;L-lactate dehydrogenase activity;NAD binding;nucleotide binding;oxidoreductase activity;oxidoreductase activity, acting on CH-OH group of donors;oxidoreductase activity, acting on the CH-OH group of donors, NAD or NADP as acceptor	cell part;cytoplasm;cytoplasmic part;cytosol;extracellular membrane-bounded organelle;extracellular organelle;extracellular region part;extracellular vesicular exosome;intracellular membrane-bounded organelle;intracellular organelle;intracellular part;membrane;membrane part;membrane raft;membrane-bounded organelle;membrane-bounded vesicle;mitochondrion;organelle;vesicle	Cysteine and methionine metabolism;Glycolysis / Gluconeogenesis;Propanoate metabolism;Pyruvate metabolism	8	6	34.6	27.3	27.3	37.294	0	180.71	2181100000	17	A0A5F9ZHM4;P07195;A8MW50;A0A3B3IS95;C9J7H8;F5H793;F5H5G7;F5H155;A0A087WUM2;G3XAP5;F5H245;Q6ZMR3;P07864	138	NaN	27.8388
A1L4H1	Soluble scavenger receptor cysteine-rich domain-containing protein SSC5D	SSC5D	32.4677	32.0241	18	83	biological regulation;cellular component organization;cellular component organization or biogenesis;cellular membrane organization;cellular process;defense response;defense response to bacterium;defense response to Gram-negative bacterium;defense response to Gram-positive bacterium;detection of bacterial lipoprotein;detection of biotic stimulus;detection of chemical stimulus;detection of molecule…	binding;cargo receptor activity;extracellular matrix binding;fibronectin binding;laminin binding;protein binding;receptor activity;scavenger receptor activity	cell part;cytoplasm;extracellular matrix;extracellular region part;extracellular space;intracellular;intracellular part;membrane		18	18	19	19	19	165.74	0	323.31	2444900000	62	A1L4H1;M0QZ17	139	27.8359	29.1037
A2A2V1;P04156	Major prion protein	PRNP	25.2306	NaN	1	1	axon guidance;behavior;biological regulation;cation homeostasis;cell cycle arrest;cell cycle process;cellular cation homeostasis;cellular chemical homeostasis;cellular component assembly;cellular component organization;cellular component organization or biogenesis;cellular copper ion homeostasis;cellular homeostasis;cellular ion homeostasis;cellular process;cellular response to chemical stimulus;…	binding;cation binding;copper ion binding;cytoskeletal protein binding;identical protein binding;ion binding;metal ion binding;microtubule binding;protein binding;transition metal ion binding;tubulin binding	anchored to membrane;cell part;cell surface;cytoplasm;cytoplasmic part;endoplasmic reticulum;extracellular membrane-bounded organelle;extracellular organelle;extracellular region part;extracellular vesicular exosome;extrinsic to membrane;Golgi apparatus;intracellular membrane-bounded organelle;intracellular organelle;intracellular part;intrinsic to membrane;membrane;membrane part;membrane raft;me…	Prion diseases	1	1	4.8	4.8	4.8	27.278	0	11.174	1729200	12	A2A2V1;P04156	140	20.7217	NaN
A6H8L4;P78536	Disintegrin and metalloproteinase domain-containing protein 17	ADAM17	NaN	28.4296	1	12	adaptive immune response;adaptive immune response based on somatic recombination of immune receptors built from immunoglobulin superfamily domains;anatomical structure development;B cell activation;B cell differentiation;biological adhesion;biological regulation;cell activation;cell adhesion;cell adhesion mediated by integrin;cell differentiation;cell migration;cell motility;cell surface receptor…	binding;catalytic activity;cation binding;cytokine receptor binding;endopeptidase activity;growth factor receptor binding;hydrolase activity;integrin binding;interleukin-6 receptor binding;ion binding;metal ion binding;metalloendopeptidase activity;metallopeptidase activity;Notch binding;PDZ domain binding;peptidase activity;peptidase activity, acting on L-amino acid peptides;protein binding;prot…	actin cytoskeleton;apical plasma membrane;cell part;cell surface;cytoplasm;cytoskeleton;integral to membrane;integral to plasma membrane;intracellular non-membrane-bounded organelle;intracellular organelle;intracellular part;intrinsic to membrane;intrinsic to plasma membrane;membrane;membrane part;membrane raft;non-membrane-bounded organelle;organelle;plasma membrane;plasma membrane part	Alzheimer's disease;Epithelial cell signaling in Helicobacter pylori infection;Notch signaling pathway	1	1	5.8	5.8	5.8	29.959	0	288.91	947650000	15	A6H8L4;P78536	141	NaN	27.8251
A6NC89;Q9BZ76;A0A087X119;Q96NU0;B1AMA2	Contactin-associated protein-like 3;Contactin-associated protein-like 3B	CNTNAP3;CNTNAP3B	29.9187	30.2111	13	35	biological adhesion;cell adhesion;cell recognition;cellular process		cell part;extracellular region;integral to membrane;intrinsic to membrane;membrane;membrane part;plasma membrane		13	13	12.8	12.8	12.8	132.15	0	323.31	232670000	52	A6NC89;Q9BZ76;A0A087X119;Q96NU0;B1AMA2;B1AM99;A0A087WXL9;A0A087WZ03;F2Z2X6;A0A087X0T4;A0A1B0GTE1;A0A2P0CT92;F2Z2X5;A0A087WUG9	142	25.1099	25.5595
H0YEY4;A6NCQ0;A6NJU6;A6NFX8;Q9UKK9	ADP-sugar pyrophosphatase	NUDT5	NaN	NaN	1	1	alcohol catabolic process;alcohol metabolic process;carbohydrate catabolic process;carbohydrate metabolic process;catabolic process;cellular carbohydrate catabolic process;cellular carbohydrate metabolic process;cellular catabolic process;cellular metabolic process;cellular nitrogen compound catabolic process;cellular nitrogen compound metabolic process;cellular process;D-ribose catabolic process…	ADP-ribose diphosphatase activity;ADP-sugar diphosphatase activity;binding;catalytic activity;cation binding;hydrolase activity;hydrolase activity, acting on acid anhydrides;hydrolase activity, acting on acid anhydrides, in phosphorus-containing anhydrides;ion binding;magnesium ion binding;metal ion binding;nucleic acid binding;nucleoside-diphosphatase activity;pyrophosphatase activity;RNA bindin…	cell part;cytoplasmic part;cytosol;extracellular membrane-bounded organelle;extracellular organelle;extracellular region part;extracellular vesicular exosome;intracellular;intracellular membrane-bounded organelle;intracellular organelle;intracellular part;membrane-bounded organelle;membrane-bounded vesicle;nucleus;organelle;vesicle	Purine metabolism	1	1	10.9	10.9	10.9	14.901	0.0012034	7.1824	30396000	5	H0YEY4;A6NCQ0;A6NJU6;A6NFX8;Q9UKK9	143	NaN	NaN
A6NEM2;P51610	Host cell factor 1;HCF N-terminal chain 1;HCF N-terminal chain 2;HCF N-terminal chain 3;HCF N-terminal chain 4;HCF N-terminal chain 5;HCF N-terminal chain 6;HCF C-terminal chain 1;HCF C-terminal chain 2;HCF C-terminal chain 3;HCF C-terminal chain 4;HCF C-terminal chain 5;HCF C-terminal chain 6	HCFC1	24.9361	25.1092	3	4	biological regulation;biosynthetic process;cell cycle;cellular biosynthetic process;cellular component organization;cellular component organization at cellular level;cellular component organization or biogenesis;cellular component organization or biogenesis at cellular level;cellular macromolecule biosynthetic process;cellular macromolecule metabolic process;cellular metabolic process;cellular ni…	binding;chromatin binding;identical protein binding;nucleic acid binding transcription factor activity;protein binding;protein binding transcription factor activity;sequence-specific DNA binding transcription factor activity;transcription coactivator activity;transcription cofactor activity;transcription factor binding transcription factor activity	cell body;cell part;chromatin remodeling complex;cytoplasm;cytoplasmic part;histone acetyltransferase complex;histone methyltransferase complex;intracellular membrane-bounded organelle;intracellular organelle;intracellular organelle part;intracellular part;macromolecular complex;membrane;membrane-bounded organelle;methyltransferase complex;mitochondrion;MLL1 complex;MLL5-L complex;neuronal cell b…		3	3	2.2	2.2	2.2	213.47	0	29.272	58168000	77	A6NEM2;P51610	144	21.3513	20.0886
A6NHR9;J3KTL8	Structural maintenance of chromosomes flexible hinge domain-containing protein 1	SMCHD1	25.2901	25.7031	4	9	biological regulation;cellular component organization;cellular component organization at cellular level;cellular component organization or biogenesis;cellular component organization or biogenesis at cellular level;cellular process;chromosome organization;dosage compensation;dosage compensation, by inactivation of X chromosome;inactivation of X chromosome by DNA methylation;organelle organization;…	adenyl nucleotide binding;adenyl ribonucleotide binding;ATP binding;binding;nucleotide binding;purine nucleotide binding;purine ribonucleoside triphosphate binding;purine ribonucleotide binding;ribonucleotide binding	Barr body;cell part;chromosome;intracellular non-membrane-bounded organelle;intracellular organelle;intracellular organelle part;intracellular part;non-membrane-bounded organelle;nuclear chromosome;nuclear part;organelle;organelle part;sex chromosome;X chromosome		4	4	2.2	2.2	2.2	226.37	0	60.391	11032000	109	A6NHR9;J3KTL8	145	21.0664	22.65
A6NIZ1;P61224;P62834;F5GZG1;F5H7Y6;E7ESV4;F5GX62;F5GYB5;A0A075B6Q0;F5H004;F5H6R7;F8WBC0;F5H4H0;F5H823;F5H500;F5H0B7;F5H491;F5GWU8;F5H077;F5GYH7;B7ZB78	Ras-related protein Rap-1b-like protein;Ras-related protein Rap-1b;Ras-related protein Rap-1A	RAP1B;RAP1A	NaN	NaN	2	2	activation of MAPKK activity;activation of protein kinase activity;anatomical structure development;biological regulation;blood coagulation;cell activation;cell development;cell proliferation;cell surface receptor linked signaling pathway;cellular developmental process;cellular macromolecule metabolic process;cellular metabolic process;cellular process;cellular protein metabolic process;cellular …	binding;catalytic activity;enzyme regulator activity;GDP binding;GTP binding;GTPase activity;GTPase regulator activity;guanyl nucleotide binding;guanyl ribonucleotide binding;guanyl-nucleotide exchange factor activity;hydrolase activity;hydrolase activity, acting on acid anhydrides;hydrolase activity, acting on acid anhydrides, in phosphorus-containing anhydrides;nucleoside-triphosphatase activit…	cell junction;cell part;cell projection;cell-cell junction;cytoplasm;cytoplasmic part;cytosol;early endosome;endosome;extracellular membrane-bounded organelle;extracellular organelle;extracellular region part;extracellular vesicular exosome;guanyl-nucleotide exchange factor complex;intracellular;intracellular membrane-bounded organelle;intracellular organelle;intracellular part;late endosome;lipi…	Chemokine signaling pathway;Focal adhesion;Leukocyte transendothelial migration;Long-term potentiation;MAPK signaling pathway;Neurotrophin signaling pathway;Pancreatic secretion;Renal cell carcinoma	2	2	14.7	14.7	14.7	20.925	0	13.744	1084000	10	A6NIZ1;P61224;P62834;F5GZG1;F5H7Y6;E7ESV4;F5GX62;F5GYB5;A0A075B6Q0;F5H004;F5H6R7;F8WBC0;F5H4H0;F5H823;F5H500;F5H0B7;F5H491;F5GWU8;F5H077;F5GYH7;B7ZB78	146	NaN	NaN
A6NNK5;Q12888;M0R142	Tumor suppressor p53-binding protein 1	TP53BP1	24.4452	25.2234	3	10	biological regulation;biosynthetic process;cellular biosynthetic process;cellular macromolecule biosynthetic process;cellular macromolecule metabolic process;cellular metabolic process;cellular nitrogen compound metabolic process;cellular process;cellular response to stimulus;cellular response to stress;DNA metabolic process;DNA recombination;DNA repair;double-strand break repair;double-strand br…	activating transcription factor binding;binding;damaged DNA binding;DNA binding;histone binding;methylated histone residue binding;nucleic acid binding;p53 binding;protein binding;protein binding transcription factor activity;RNA polymerase II activating transcription factor binding;RNA polymerase II transcription cofactor activity;RNA polymerase II transcription factor binding;RNA polymerase II …	cell part;chromosomal part;condensed chromosome kinetochore;cytoplasm;intracellular membrane-bounded organelle;intracellular non-membrane-bounded organelle;intracellular organelle;intracellular organelle part;intracellular part;kinetochore;macromolecular complex;membrane-bounded organelle;non-membrane-bounded organelle;nuclear part;nucleoplasm;nucleus;organelle;organelle part;protein complex;repl…		3	3	2.5	2.5	2.5	209.02	0	24.563	8877600	88	A6NNK5;Q12888;M0R142;H7C3N7;C9JXV0	147	18.8029	22.0593
A6PVN7;A6PVN8;C9IZ76;A6PVN6;Q5T949;Q5T948;A6PVN9;F6WIT2;A6PVN5;Q15257	Serine/threonine-protein phosphatase 2A activator	PPP2R4	NaN	NaN	1	1	biological regulation;cell cycle process;cellular component organization;cellular component organization at cellular level;cellular component organization or biogenesis;cellular component organization or biogenesis at cellular level;cellular macromolecule metabolic process;cellular metabolic process;cellular process;cellular protein metabolic process;cytoskeleton organization;macromolecule metabo…	adenyl nucleotide binding;adenyl ribonucleotide binding;ATP binding;binding;catalytic activity;cis-trans isomerase activity;enzyme activator activity;enzyme binding;enzyme regulator activity;identical protein binding;isomerase activity;nucleotide binding;peptidyl-prolyl cis-trans isomerase activity;phosphatase activator activity;phosphatase binding;phosphatase regulator activity;protein binding;p…	calcium channel complex;cation channel complex;cell part;cytoplasm;extracellular membrane-bounded organelle;extracellular organelle;extracellular region part;extracellular vesicular exosome;intracellular membrane-bounded organelle;intracellular organelle;intracellular organelle part;intracellular part;ion channel complex;macromolecular complex;membrane part;membrane-bounded organelle;membrane-bou…		1	1	15.6	15.6	15.6	7.4004	0.0056433	6.4718	39098000	4	A6PVN7;A6PVN8;C9IZ76;A6PVN6;Q5T949;Q5T948;A6PVN9;F6WIT2;A6PVN5;Q15257	148	NaN	NaN
A6XND1;A6XND0;P17936;B3KWK7;H0Y485;H0Y5K2	Insulin-like growth factor-binding protein 3	IGFBP3	34.9973	34.8232	10	155	apoptosis;biological regulation;cell death;cell differentiation;cell proliferation;cellular developmental process;cellular macromolecule metabolic process;cellular metabolic process;cellular process;cellular protein metabolic process;death;developmental process;macromolecule metabolic process;macromolecule modification;metabolic process;negative regulation of biological process;negative regulatio…	binding;cation binding;enzyme activator activity;enzyme regulator activity;fibronectin binding;growth factor binding;insulin-like growth factor binding;insulin-like growth factor I binding;insulin-like growth factor II binding;ion binding;metal ion binding;phosphatase activator activity;phosphatase regulator activity;protein binding;protein phosphatase activator activity;protein phosphatase regul…	cell part;extracellular membrane-bounded organelle;extracellular organelle;extracellular region;extracellular region part;extracellular space;extracellular vesicular exosome;insulin-like growth factor binding protein complex;intracellular membrane-bounded organelle;intracellular organelle;intracellular part;macromolecular complex;membrane-bounded organelle;membrane-bounded vesicle;nucleus;organel…	p53 signaling pathway	10	10	44.5	44.5	44.5	28.98	0	323.31	66816000000	17	A6XND1;A6XND0;P17936;B3KWK7;H0Y485;H0Y5K2;C9JMX4	149	33.4413	33.6763
A8MRB1;P04271	Protein S100-B	S100B	27.6135	28.1559	1	7	anatomical structure development;anatomical structure morphogenesis;astrocyte differentiation;axonogenesis;behavior;biological regulation;cell differentiation;cell part morphogenesis;cell projection morphogenesis;cell projection organization;cell proliferation;cellular component morphogenesis;cellular component organization;cellular component organization at cellular level;cellular component orga…	binding;calcium ion binding;calcium-dependent protein binding;cation binding;cytoskeletal protein binding;identical protein binding;ion binding;metal ion binding;protein binding;protein dimerization activity;protein homodimerization activity;RAGE receptor binding;receptor binding;tau protein binding;transition metal ion binding;zinc ion binding	cell body;cell part;cell projection;cytoplasm;cytoplasmic part;extracellular region;extracellular region part;extracellular space;intracellular membrane-bounded organelle;intracellular organelle;intracellular part;membrane-bounded organelle;neuronal cell body;nucleus;organelle;perinuclear region of cytoplasm;ruffle		1	1	16	16	16	10.343	0.0012723	9.0404	396510000	5	A8MRB1;P04271	150	26.3271	25.7425
A8MUD9;P18124	60S ribosomal protein L7	RPL7	NaN	NaN	2	6	biosynthetic process;catabolic process;cellular biosynthetic process;cellular catabolic process;cellular component biogenesis;cellular component biogenesis at cellular level;cellular component disassembly;cellular component disassembly at cellular level;cellular component organization;cellular component organization at cellular level;cellular component organization or biogenesis;cellular componen…	binding;DNA binding;identical protein binding;mRNA binding;nucleic acid binding;protein binding;protein dimerization activity;protein homodimerization activity;RNA binding;structural constituent of ribosome;structural molecule activity	adherens junction;anchoring junction;cell junction;cell part;cell-substrate adherens junction;cell-substrate junction;cytoplasm;cytoplasmic part;cytosol;cytosolic large ribosomal subunit;extracellular membrane-bounded organelle;extracellular organelle;extracellular region part;extracellular vesicular exosome;focal adhesion;intracellular membrane-bounded organelle;intracellular non-membrane-bounde…	Ribosome	2	2	9.1	9.1	9.1	24.433	0	23.087	2900800	10	A8MUD9;P18124	151	NaN	NaN
K7EKH5;C9J8F3;J3KSV6;J3QKP5;A8MVZ9;P09972	Fructose-bisphosphate aldolase;Fructose-bisphosphate aldolase C	ALDOC	NaN	27.9755	1	11	aging;alcohol biosynthetic process;alcohol catabolic process;alcohol metabolic process;anatomical structure morphogenesis;apoptosis;biosynthetic process;carbohydrate biosynthetic process;carbohydrate catabolic process;carbohydrate metabolic process;catabolic process;cell death;cell differentiation;cellular biosynthetic process;cellular carbohydrate biosynthetic process;cellular carbohydrate catab…	aldehyde-lyase activity;binding;carbon-carbon lyase activity;catalytic activity;cytoskeletal protein binding;fructose-bisphosphate aldolase activity;lyase activity;protein binding	axon;cell part;cell projection;cytoplasmic part;cytoskeleton;cytosol;extracellular membrane-bounded organelle;extracellular organelle;extracellular region part;extracellular vesicular exosome;intracellular membrane-bounded organelle;intracellular non-membrane-bounded organelle;intracellular organelle;intracellular part;membrane-bounded organelle;membrane-bounded vesicle;mitochondrion;neuron proje…	Carbon fixation in photosynthetic organisms;Fructose and mannose metabolism;Glycolysis / Gluconeogenesis;Pentose phosphate pathway	1	1	17	17	17	15.035	0	323.31	831570000	8	K7EKH5;C9J8F3;J3KSV6;J3QKP5;A8MVZ9;P09972	152	NaN	27.4848
A9IYQ1;Q9NTI5	Sister chromatid cohesion protein PDS5 homolog B	PDS5B	NaN	NaN	1	1	biological regulation;cell cycle;cell cycle process;cell division;cell proliferation;cellular component organization;cellular component organization at cellular level;cellular component organization or biogenesis;cellular component organization or biogenesis at cellular level;cellular process;chromosome organization;mitotic cell cycle;mitotic sister chromatid cohesion;negative regulation of biolo…	adenyl nucleotide binding;adenyl ribonucleotide binding;ATP binding;binding;DNA binding;nucleic acid binding;nucleotide binding;purine nucleotide binding;purine ribonucleoside triphosphate binding;purine ribonucleotide binding;ribonucleotide binding	cell part;chromatin;chromosomal part;chromosome;chromosome, centromeric region;cytoplasmic part;cytosol;intracellular membrane-bounded organelle;intracellular non-membrane-bounded organelle;intracellular organelle;intracellular organelle part;intracellular part;membrane-bounded organelle;non-membrane-bounded organelle;nuclear part;nucleoplasm;nucleus;organelle;organelle part		1	1	5.6	5.6	5.6	33.692	0.005618	6.4441	0	19	A9IYQ1;Q9NTI5	153	NaN	NaN
B0YIW2;P02656	Apolipoprotein C-III	APOC3	NaN	NaN	2	6	acylglycerol catabolic process;acylglycerol metabolic process;alcohol metabolic process;biological regulation;carbohydrate homeostasis;catabolic process;cell surface receptor linked signaling pathway;cellular catabolic process;cellular chemical homeostasis;cellular component assembly;cellular component organization;cellular component organization or biogenesis;cellular glucose homeostasis;cellula…	binding;cholesterol binding;enzyme inhibitor activity;enzyme regulator activity;high-density lipoprotein particle receptor binding;lipase inhibitor activity;lipid binding;lipoprotein particle receptor binding;phospholipid binding;protein binding;receptor binding;steroid binding;sterol binding	cell part;chylomicron;cytoplasmic part;early endosome;endosome;extracellular membrane-bounded organelle;extracellular organelle;extracellular region;extracellular region part;extracellular space;extracellular vesicular exosome;high-density lipoprotein particle;intermediate-density lipoprotein particle;intracellular membrane-bounded organelle;intracellular organelle;intracellular part;macromolecul…	PPAR signaling pathway	2	2	23.9	23.9	23.9	12.815	0	27.666	206870000	8	B0YIW2;P02656	154	NaN	21.7301
B1AK87;B1AK85;B1AK88;P47756	F-actin-capping protein subunit beta	CAPZB	NaN	NaN	2	2	actin cytoskeleton organization;actin filament capping;actin filament-based process;anatomical structure development;barbed-end actin filament capping;biological regulation;blood coagulation;cell development;cell projection assembly;cell projection organization;cellular component assembly;cellular component assembly at cellular level;cellular component movement;cellular component organization;cel…	actin binding;actin filament binding;binding;cytoskeletal protein binding;protein binding	acrosomal vesicle;actin cytoskeleton;actin filament;cell cortex part;cell junction;cell part;cell projection;cell-cell contact zone;cell-cell junction;contractile fiber part;cortical cytoskeleton;cytoplasm;cytoplasmic membrane-bounded vesicle;cytoplasmic part;cytoplasmic vesicle;cytoskeletal part;cytoskeleton;cytosol;extracellular membrane-bounded organelle;extracellular organelle;extracellular r…		2	2	15.8	15.8	15.8	29.295	0	13.711	818960	15	B1AK87;B1AK85;B1AK88;P47756	155	NaN	NaN
B1ALD9;Q15063	Periostin	POSTN	NaN	NaN	1	1	anatomical structure development;biological adhesion;biological regulation;cell adhesion;cellular component organization;cellular component organization at cellular level;cellular component organization or biogenesis;cellular component organization or biogenesis at cellular level;cellular process;developmental process;extracellular matrix organization;extracellular structure organization;regulati…	binding;carbohydrate binding;cell adhesion molecule binding;glycosaminoglycan binding;heparin binding;pattern binding;polysaccharide binding;protein binding	cell part;cytoplasmic part;extracellular matrix;extracellular region part;extracellular space;Golgi apparatus part;intracellular organelle part;intracellular part;organelle part;proteinaceous extracellular matrix;trans-Golgi network		1	1	1.7	1.7	1.7	90.142	0.0045403	6.522	96804000	37	B1ALD9;Q15063	156	NaN	NaN
H0Y5C0;B1ALU1;B1ALU3;O95490	Latrophilin-2	ADGRL2;LPHN2	27.1938	NaN	3	3	biological regulation;cell surface receptor linked signaling pathway;cellular process;cellular response to stimulus;G-protein coupled receptor protein signaling pathway;regulation of biological process;regulation of cellular process;response to stimulus;signal transduction	binding;carbohydrate binding;G-protein coupled receptor activity;latrotoxin receptor activity;molecular transducer activity;receptor activity;signal transducer activity;signaling receptor activity;transmembrane signaling receptor activity	cell part;integral to membrane;intrinsic to membrane;membrane;membrane part;plasma membrane		3	3	3.3	3.3	3.3	151.14	0	29.841	6742400	54	H0Y5C0;B1ALU1;B1ALU3;O95490	157	22.6848	NaN
C9JVB2;H0Y4S8;B4DYG9;B1AN15;E7EN73;Q8IZA0	Dyslexia-associated protein KIAA0319-like protein	KIAA0319L	26.8506	NaN	1	7			cell part;cytoplasmic part;cytoplasmic vesicle;extracellular membrane-bounded organelle;extracellular organelle;extracellular region part;extracellular vesicular exosome;integral to membrane;intracellular organelle;intracellular part;intrinsic to membrane;membrane part;membrane-bounded organelle;membrane-bounded vesicle;organelle;vesicle		1	1	6.2	6.2	6.2	30.077	0	50.693	91436000	10	C9JVB2;H0Y4S8;B4DYG9;B1AN15;E7EN73;Q8IZA0	158	24.9196	NaN
P42566;B1AUU8;S4R3U1	Epidermal growth factor receptor substrate 15	EPS15	25.5653	24.9152	2	5	biological regulation;cell proliferation;cell surface receptor linked signaling pathway;cellular component assembly;cellular component assembly at cellular level;cellular component organization;cellular component organization at cellular level;cellular component organization or biogenesis;cellular component organization or biogenesis at cellular level;cellular macromolecular complex assembly;cell…	binding;calcium ion binding;cation binding;ion binding;metal ion binding;polyubiquitin binding;protein binding;small conjugating protein binding;ubiquitin binding	AP-2 adaptor complex;AP-type membrane coat adaptor complex;cell part;cell projection membrane;cell projection part;cilium membrane;cilium part;clathrin adaptor complex;coated pit;cytoplasm;cytoplasmic part;cytoplasmic vesicle part;cytosol;early endosome membrane;endosomal part;endosome membrane;intracellular membrane-bounded organelle;intracellular organelle;intracellular organelle part;intracell…	Endocytosis	2	2	2.9	2.9	2.9	98.655	0	12.011	7802600	46	P42566;B1AUU8;S4R3U1	159	21.0563	21.253
B4DEV8;P25786;F5GX11	Proteasome subunit alpha type;Proteasome subunit alpha type-1	PSMA1	NaN	29.1219	2	12	activation of immune response;activation of innate immune response;anaphase-promoting complex-dependent proteasomal ubiquitin-dependent protein catabolic process;antigen processing and presentation;antigen processing and presentation of exogenous antigen;antigen processing and presentation of exogenous peptide antigen;antigen processing and presentation of exogenous peptide antigen via MHC class …	binding;catalytic activity;endopeptidase activity;hydrolase activity;nucleic acid binding;peptidase activity;peptidase activity, acting on L-amino acid peptides;RNA binding;threonine-type endopeptidase activity;threonine-type peptidase activity	cell part;centrosome;cytoplasm;cytoplasmic part;cytoskeletal part;cytosol;extracellular membrane-bounded organelle;extracellular organelle;extracellular region part;extracellular vesicular exosome;intracellular membrane-bounded organelle;intracellular non-membrane-bounded organelle;intracellular organelle;intracellular organelle part;intracellular part;macromolecular complex;membrane-bounded orga…	Proteasome	2	2	15.9	15.9	15.9	18.457	0	17.055	1132500000	11	B4DEV8;P25786;F5GX11	160	NaN	28.8454
B4DNG0;Q9NRN5	Olfactomedin-like protein 3	OLFML3	30.6327	30.7701	5	36	developmental process;multicellular organismal development;multicellular organismal process		extracellular region;organelle;vesicle		5	5	21.7	21.7	21.7	38.982	0	323.31	4830300000	17	B4DNG0;Q9NRN5	161	29.2691	29.9432
B4DUR8;P49368	T-complex protein 1 subunit gamma	CCT3	25.032	NaN	2	3	binding of sperm to zona pellucida;cell recognition;cell-cell recognition;cellular component assembly;cellular component assembly at cellular level;cellular component organization;cellular component organization at cellular level;cellular component organization or biogenesis;cellular component organization or biogenesis at cellular level;cellular macromolecule metabolic process;cellular metabolic…	adenyl nucleotide binding;adenyl ribonucleotide binding;ATP binding;binding;nucleotide binding;protein binding;purine nucleotide binding;purine ribonucleoside triphosphate binding;purine ribonucleotide binding;ribonucleotide binding;unfolded protein binding	cell body;cell part;chaperonin-containing T-complex;cytoplasm;cytoplasmic part;cytoskeletal part;cytoskeleton;cytosol;cytosolic part;extracellular membrane-bounded organelle;extracellular organelle;extracellular region part;extracellular vesicular exosome;intracellular non-membrane-bounded organelle;intracellular organelle;intracellular organelle part;intracellular part;macromolecular complex;mem…		2	2	4.4	4.4	4.4	55.674	0	11.726	51294000	28	B4DUR8;P49368	162	20.5231	25.5693
P0CG48;F5GYU3;Q96C32;Q5PY61;J3QKN0;F5GXK7;F5H747;F5H388;B4DV12;F5H265;F5H2Z3;F5H6Q2;J3QTR3;J3QS39;P62987;P62979;P0CG47;M0R2S1;M0R1M6;Q49A90;A0A2R8Y422;M0R1V7;F5GZ39	Polyubiquitin-C;Ubiquitin;Ubiquitin-60S ribosomal protein L40;Ubiquitin;60S ribosomal protein L40;Ubiquitin-40S ribosomal protein S27a;Ubiquitin;40S ribosomal protein S27a;Polyubiquitin-B;Ubiquitin	UBC;UBB;RPS27A;UBA52	29.3116	29.233	6	34	activation of immune response;activation of innate immune response;activation of MAPK activity;adipose tissue development;alcohol metabolic process;anaphase-promoting complex-dependent proteasomal ubiquitin-dependent protein catabolic process;anatomical structure development;anatomical structure morphogenesis;antigen processing and presentation;antigen processing and presentation of exogenous ant…	binding;cation binding;enzyme binding;ion binding;metal ion binding;protease binding;protein binding;structural constituent of ribosome;structural molecule activity	cell body;cell part;cell projection;cytoplasm;cytoplasmic part;cytoplasmic vesicle membrane;cytoplasmic vesicle part;cytosol;cytosolic large ribosomal subunit;cytosolic small ribosomal subunit;endocytic vesicle membrane;endosomal part;endosome membrane;extracellular membrane-bounded organelle;extracellular organelle;extracellular region part;extracellular vesicular exosome;intracellular membrane-…	Parkinson's disease;PPAR signaling pathway;Ribosome	6	6	63.1	63.1	63.1	77.038	0	125.22	863700000	44	P0CG48;F5GYU3;Q96C32;Q5PY61;J3QKN0;F5GXK7;F5H747;F5H388;B4DV12;F5H265;F5H2Z3;F5H6Q2;J3QTR3;J3QS39;P62987;P62979;P0CG47;M0R2S1;M0R1M6;Q49A90;A0A2R8Y422;M0R1V7;F5GZ39;J3QSA3	163	24.4117	26.377
E7EU85;E9PFF5;B4DXZ6;P51114	Fragile X mental retardation syndrome-related protein 1	FXR1	NaN	NaN	1	1	anatomical structure development;apoptosis;biological regulation;cell death;cell differentiation;cellular developmental process;cellular process;death;developmental process;muscle organ development;muscle structure development;negative regulation of biological process;negative regulation of biosynthetic process;negative regulation of cellular biosynthetic process;negative regulation of cellular m…	binding;G-quadruplex RNA binding;mRNA 3'-UTR binding;mRNA binding;nucleic acid binding;RNA binding	cell part;contractile fiber part;costamere;cytoplasm;cytoplasmic part;intracellular non-membrane-bounded organelle;intracellular organelle;intracellular organelle part;intracellular part;macromolecular complex;membrane;non-membrane-bounded organelle;nuclear part;nucleolus;organelle;organelle part;polysome;ribonucleoprotein complex		1	1	5.5	5.5	5.5	50.99	0.001292	9.7413	0	19	E7EU85;E9PFF5;B4DXZ6;P51114	164	NaN	NaN
X6R6Z1;B4DY09;Q12905	Interleukin enhancer-binding factor 2	ILF2	NaN	25.6406	1	4	biological regulation;biosynthetic process;cellular biosynthetic process;cellular macromolecule biosynthetic process;cellular macromolecule metabolic process;cellular metabolic process;cellular nitrogen compound metabolic process;cellular process;immune response;immune system process;macromolecule biosynthetic process;macromolecule metabolic process;metabolic process;nitrogen compound metabolic p…	adenyl nucleotide binding;adenyl ribonucleotide binding;ATP binding;binding;catalytic activity;DNA binding;double-stranded RNA binding;nucleic acid binding;nucleotide binding;purine nucleotide binding;purine ribonucleoside triphosphate binding;purine ribonucleotide binding;ribonucleotide binding;RNA binding;transferase activity	cell part;cytoplasm;intracellular membrane-bounded organelle;intracellular non-membrane-bounded organelle;intracellular organelle;intracellular organelle part;intracellular part;macromolecular complex;membrane;membrane-bounded organelle;non-membrane-bounded organelle;nuclear part;nucleolus;nucleoplasm;nucleus;organelle;organelle part;ribonucleoprotein complex		1	1	12.2	12.2	12.2	12.382	0.0011905	7.0342	272150000	5	X6R6Z1;B4DY09;Q12905	165	NaN	25.4108
F8WE86;B5MBX2;P20062	Transcobalamin-2	TCN2	NaN	NaN	1	2	cation transport;cellular metabolic process;cellular process;cobalamin metabolic process;cobalamin transport;cobalt ion transport;cofactor metabolic process;divalent inorganic cation transport;establishment of localization;heterocycle metabolic process;ion transport;metabolic process;metal ion transport;nitrogen compound metabolic process;porphyrin-containing compound metabolic process;small mole…	binding;cation binding;cobalamin binding;ion binding;metal ion binding;tetrapyrrole binding;vitamin binding	cell part;cytoplasmic part;endosome;extracellular membrane-bounded organelle;extracellular organelle;extracellular region;extracellular region part;extracellular space;extracellular vesicular exosome;intracellular membrane-bounded organelle;intracellular organelle;intracellular organelle lumen;intracellular organelle part;intracellular part;lysosomal lumen;membrane-bounded organelle;membrane-boun…	Vitamin digestion and absorption	1	1	3.5	3.5	3.5	44.791	0.0012642	8.8352	205380000	23	F8WE86;B5MBX2;P20062	166	NaN	NaN
F8WCR1;H7C3M2;B5MCW2;H7C422;G5E9G0;P39023	60S ribosomal protein L3	RPL3	NaN	NaN	1	0	biosynthetic process;catabolic process;cellular biosynthetic process;cellular catabolic process;cellular component disassembly;cellular component disassembly at cellular level;cellular component organization;cellular component organization at cellular level;cellular component organization or biogenesis;cellular component organization or biogenesis at cellular level;cellular macromolecular complex…	binding;nucleic acid binding;RNA binding;structural constituent of ribosome;structural molecule activity	adherens junction;anchoring junction;cell junction;cell part;cell-substrate adherens junction;cell-substrate junction;cytoplasm;cytoplasmic part;cytosol;cytosolic large ribosomal subunit;extracellular membrane-bounded organelle;extracellular organelle;extracellular region part;extracellular vesicular exosome;focal adhesion;intracellular membrane-bounded organelle;intracellular non-membrane-bounde…	Ribosome	1	1	15	15	15	19.768	0	11.121	743210	8	F8WCR1;H7C3M2;B5MCW2;H7C422;G5E9G0;P39023	167	NaN	NaN
B5MDF5;J3KQE5;P62826;H0YFC6;B4DV51;F5H018	GTP-binding nuclear protein Ran	RAN	24.3176	NaN	2	4	actin cytoskeleton organization;actin filament-based process;anatomical structure development;androgen receptor signaling pathway;biological regulation;cell cycle phase;cell cycle process;cell development;cell division;cellular component organization;cellular component organization at cellular level;cellular component organization or biogenesis;cellular component organization or biogenesis at cel…	androgen receptor binding;binding;catalytic activity;chromatin binding;GDP binding;GTP binding;GTPase activity;guanyl nucleotide binding;guanyl ribonucleotide binding;hormone receptor binding;hydrolase activity;hydrolase activity, acting on acid anhydrides;hydrolase activity, acting on acid anhydrides, in phosphorus-containing anhydrides;nuclear hormone receptor binding;nucleoside-triphosphatase …	cell part;centriole;cytoplasm;cytoplasmic membrane-bounded vesicle;cytoplasmic part;cytoplasmic vesicle;cytoskeletal part;cytosol;endosome;extracellular membrane-bounded organelle;extracellular organelle;extracellular region part;extracellular vesicular exosome;intracellular;intracellular membrane-bounded organelle;intracellular non-membrane-bounded organelle;intracellular organelle;intracellular…	Ribosome biogenesis in eukaryotes;RNA transport	2	2	10.3	10.3	10.3	26.224	0	12.035	109300000	10	B5MDF5;J3KQE5;P62826;H0YFC6;B4DV51;F5H018	168	19.8087	NaN
E7ENZ3;B7ZAR1;E9PCA1;P48643	T-complex protein 1 subunit epsilon	CCT5	28.633	NaN	2	8	binding of sperm to zona pellucida;cell recognition;cell-cell recognition;cellular macromolecule metabolic process;cellular metabolic process;cellular process;cellular process involved in reproduction;cellular protein metabolic process;'de novo' posttranslational protein folding;'de novo' protein folding;macromolecule metabolic process;metabolic process;multi-organism process;primary metabolic pr…	adenyl nucleotide binding;adenyl ribonucleotide binding;ATP binding;beta-tubulin binding;binding;cytoskeletal protein binding;G-protein beta-subunit binding;nucleotide binding;protein binding;purine nucleotide binding;purine ribonucleoside triphosphate binding;purine ribonucleotide binding;ribonucleotide binding;tubulin binding	cell body;cell part;centrosome;chaperonin-containing T-complex;cytoplasm;cytoplasmic part;cytoskeletal part;cytosol;cytosolic part;extracellular membrane-bounded organelle;extracellular organelle;extracellular region part;extracellular vesicular exosome;intracellular non-membrane-bounded organelle;intracellular organelle;intracellular organelle part;intracellular part;macromolecular complex;membr…		2	2	4.9	4.9	4.9	53.848	0	98.554	77043000	30	E7ENZ3;B7ZAR1;E9PCA1;P48643	169	24.194	NaN
Q5VT82;B7ZM79;Q9HC56	Protocadherin-9	PCDH9	31.037	30.0288	8	32	anatomical structure development;biological adhesion;cell adhesion;cell-cell adhesion;cellular process;developmental process;forebrain development;homophilic cell adhesion	binding;calcium ion binding;cation binding;ion binding;metal ion binding	cell junction;cell part;cell projection part;cell-cell contact zone;cell-cell junction;growth cone;integral to membrane;intrinsic to membrane;membrane;membrane part;plasma membrane;site of polarized growth		8	8	7.4	7.4	7.4	113.71	0	314.59	336100000	54	Q5VT82;B7ZM79;Q9HC56	170	26.5569	26.0129
B8ZZQ6;P06454	Prothymosin alpha;Prothymosin alpha, N-terminally processed;Thymosin alpha-1	PTMA	28.3061	30.7756	1	14	biosynthetic process;cellular biosynthetic process;cellular macromolecule biosynthetic process;cellular macromolecule metabolic process;cellular metabolic process;cellular nitrogen compound metabolic process;cellular process;macromolecule biosynthetic process;macromolecule metabolic process;metabolic process;nitrogen compound metabolic process;nucleic acid metabolic process;nucleobase-containing …		cell part;cytoplasm;extracellular membrane-bounded organelle;extracellular organelle;extracellular region part;extracellular vesicular exosome;intracellular membrane-bounded organelle;intracellular organelle;intracellular organelle part;intracellular part;membrane-bounded organelle;membrane-bounded vesicle;nuclear part;nucleoplasm;nucleus;organelle;organelle part;vesicle		1	1	13.1	13.1	13.1	11.758	0	60.009	4219900000	3	B8ZZQ6;P06454	171	23.1982	29.4033
F6UPZ7;B9A034;F6Q0M4;Q92956	Tumor necrosis factor receptor superfamily member 14	TNFRSF14	NaN	NaN	1	1	biological regulation;cell surface receptor linked signaling pathway;cellular process;cellular response to chemical stimulus;cellular response to cytokine stimulus;cellular response to organic substance;cellular response to stimulus;cellular response to tumor necrosis factor;cytokine-mediated signaling pathway;defense response;defense response to bacterium;defense response to Gram-negative bacter…	binding;cytokine binding;death receptor activity;enzyme binding;molecular transducer activity;protein binding;receptor activity;signal transducer activity;signaling receptor activity;transmembrane signaling receptor activity;tumor necrosis factor binding;tumor necrosis factor receptor activity;ubiquitin protein ligase binding;viral receptor activity	cell part;external side of plasma membrane;integral to membrane;integral to plasma membrane;intrinsic to membrane;intrinsic to plasma membrane;membrane;membrane part;plasma membrane;plasma membrane part	Cytokine-cytokine receptor interaction	1	1	14.2	14.2	14.2	19.553	0.0023283	6.7425	48619000	7	F6UPZ7;B9A034;F6Q0M4;Q92956	172	NaN	NaN
B9A041;P40925;B8ZZ51;A0A5K1VW95	Malate dehydrogenase, cytoplasmic	MDH1	28.6521	29.4449	4	16	acetyl-CoA catabolic process;acetyl-CoA metabolic process;alcohol biosynthetic process;alcohol metabolic process;biological regulation;biosynthetic process;carbohydrate biosynthetic process;carbohydrate metabolic process;carboxylic acid metabolic process;catabolic process;cellular biosynthetic process;cellular carbohydrate biosynthetic process;cellular carbohydrate metabolic process;cellular cata…	binding;catalytic activity;coenzyme binding;cofactor binding;diiodophenylpyruvate reductase activity;L-malate dehydrogenase activity;malate dehydrogenase activity;malic enzyme activity;NAD binding;nucleotide binding;oxidoreductase activity;oxidoreductase activity, acting on CH-OH group of donors;oxidoreductase activity, acting on the CH-OH group of donors, NAD or NADP as acceptor	cell part;centrosome;cytoplasm;cytoplasmic part;cytoskeletal part;cytosol;extracellular membrane-bounded organelle;extracellular organelle;extracellular region part;extracellular space;extracellular vesicular exosome;intracellular membrane-bounded organelle;intracellular non-membrane-bounded organelle;intracellular organelle;intracellular organelle part;intracellular part;membrane-bounded organel…	Carbon fixation in photosynthetic organisms;Citrate cycle (TCA cycle);Glyoxylate and dicarboxylate metabolism;Proximal tubule bicarbonate reclamation;Pyruvate metabolism	4	4	28.6	28.6	28.6	23.038	0	36.191	2551300000	11	B9A041;P40925;B8ZZ51;A0A5K1VW95;C9JRL4;C9JF79	173	26.2055	29.2594
B9ZVN9;O95602	DNA-directed RNA polymerase;DNA-directed RNA polymerase I subunit RPA1	POLR1A	NaN	NaN	5	9	biological regulation;biosynthetic process;cellular biosynthetic process;cellular macromolecule biosynthetic process;cellular macromolecule metabolic process;cellular metabolic process;cellular nitrogen compound metabolic process;cellular process;gene expression;macromolecule biosynthetic process;macromolecule metabolic process;metabolic process;negative regulation of biological process;negative …	binding;catalytic activity;cation binding;DNA binding;DNA-directed RNA polymerase activity;ion binding;metal ion binding;nucleic acid binding;nucleotidyltransferase activity;RNA polymerase activity;transferase activity;transferase activity, transferring phosphorus-containing groups;transition metal ion binding;zinc ion binding	cell part;cytoplasm;DNA-directed RNA polymerase complex;DNA-directed RNA polymerase I complex;intracellular membrane-bounded organelle;intracellular non-membrane-bounded organelle;intracellular organelle;intracellular organelle part;intracellular part;macromolecular complex;membrane-bounded organelle;non-membrane-bounded organelle;nuclear DNA-directed RNA polymerase complex;nuclear part;nucleolar…	Purine metabolism;Pyrimidine metabolism;RNA polymerase	5	5	4.2	4.2	4.2	187.81	0	54.92	18554000	92	B9ZVN9;O95602	174	21.4482	23.2674
C9IZA0		HEBP2	28.2142	30.0053	1	14					1	1	13.4	13.4	13.4	13.963	0	49.129	1154800000	7	C9IZA0	175	27.0882	29.6124
C9IZG4;O60888;C9IZQ5	Protein CutA	CUTA	29.1623	30.4109	2	11	localization;macromolecule localization;protein localization;response to chemical stimulus;response to inorganic substance;response to metal ion;response to stimulus	binding;enzyme binding;protein binding	cell part;extracellular membrane-bounded organelle;extracellular organelle;extracellular region part;extracellular vesicular exosome;membrane;membrane-bounded organelle;membrane-bounded vesicle;organelle;vesicle		2	2	23.7	23.7	23.7	14.401	0	48.577	2660700000	5	C9IZG4;O60888;C9IZQ5	176	27.7316	29.5257
C9IZL7;Q15233	Non-POU domain-containing octamer-binding protein	NONO	NaN	NaN	1	1	biological regulation;biosynthetic process;cellular biosynthetic process;cellular macromolecule biosynthetic process;cellular macromolecule metabolic process;cellular metabolic process;cellular nitrogen compound metabolic process;cellular process;cellular response to stimulus;cellular response to stress;circadian rhythm;DNA metabolic process;DNA recombination;DNA repair;macromolecule biosynthetic…	binding;core promoter binding;DNA binding;identical protein binding;nucleic acid binding;nucleotide binding;protein binding;regulatory region DNA binding;regulatory region nucleic acid binding;transcription regulatory region DNA binding	cell part;intracellular membrane-bounded organelle;intracellular non-membrane-bounded organelle;intracellular organelle;intracellular organelle part;intracellular part;membrane;membrane-bounded organelle;non-membrane-bounded organelle;nuclear body;nuclear matrix;nuclear part;nuclear speck;nucleolus;nucleoplasm;nucleoplasm part;nucleus;organelle;organelle part;paraspeckles		1	1	11.1	11.1	11.1	23.673	0.0012315	7.7645	775440	8	C9IZL7;Q15233	177	NaN	NaN
C9J2H1;Q86UX2;A0A096LP62;G5E9D8	Inter-alpha-trypsin inhibitor heavy chain H5	ITIH5	37.1466	36.7696	52	686	amine metabolic process;aminoglycan metabolic process;carbohydrate metabolic process;glycosaminoglycan metabolic process;hyaluronan metabolic process;macromolecule metabolic process;metabolic process;nitrogen compound metabolic process;polysaccharide metabolic process;primary metabolic process	endopeptidase inhibitor activity;endopeptidase regulator activity;enzyme inhibitor activity;enzyme regulator activity;peptidase inhibitor activity;peptidase regulator activity;serine-type endopeptidase inhibitor activity	extracellular region		52	52	58.3	58.3	58.3	104.54	0	323.31	100260000000	49	C9J2H1;Q86UX2;A0A096LP62;G5E9D8;H7C5A6	178	33.5426	33.9713
C9J4D3;Q8N2Q7;J3KQ19	Neuroligin-1	NLGN1	NaN	28.8936	3	8	alpha-amino-3-hydroxy-5-methyl-4-isoxazole propionate receptor clustering;anatomical structure development;behavior;biological adhesion;biological regulation;calcium-dependent cell-cell adhesion;cell adhesion;cell projection organization;cell-cell adhesion;cellular chemical homeostasis;cellular component assembly;cellular component assembly at cellular level;cellular component organization;cellul…	binding;carboxylic ester hydrolase activity;catalytic activity;cell adhesion molecule binding;hydrolase activity;hydrolase activity, acting on ester bonds;neurexin family protein binding;PDZ domain binding;protein binding;protein dimerization activity;protein domain specific binding;receptor activity;scaffold protein binding	cell junction;cell part;cell projection;cell projection part;cell surface;cytoplasmic part;dendrite;dendritic spine;excitatory synapse;external side of plasma membrane;filopodium tip;Golgi apparatus;integral to membrane;integral to plasma membrane;intracellular membrane-bounded organelle;intracellular organelle;intracellular part;intrinsic to membrane;intrinsic to plasma membrane;ionotropic gluta…	Cell adhesion molecules (CAMs)	3	3	13.6	13.6	13.6	39.879	0	21.525	1025500000	14	C9J4D3;Q8N2Q7;J3KQ19;I3L498;Q8NFZ4	179	NaN	28.1435
C9J4N6;O75874;P48735	Isocitrate dehydrogenase [NADP] cytoplasmic;Isocitrate dehydrogenase [NADP], mitochondrial	IDH1;IDH2	NaN	25.7007	2	2	2-oxoglutarate metabolic process;acetyl-CoA catabolic process;acetyl-CoA metabolic process;amine metabolic process;anatomical structure development;carbohydrate metabolic process;carboxylic acid metabolic process;catabolic process;cellular aldehyde metabolic process;cellular amine metabolic process;cellular amino acid metabolic process;cellular carbohydrate metabolic process;cellular catabolic pr…	binding;catalytic activity;cation binding;coenzyme binding;cofactor binding;identical protein binding;ion binding;isocitrate dehydrogenase (NADP+) activity;isocitrate dehydrogenase activity;magnesium ion binding;metal ion binding;NAD binding;NADP binding;nucleotide binding;oxidoreductase activity;oxidoreductase activity, acting on CH-OH group of donors;oxidoreductase activity, acting on the CH-OH…	cell part;cytoplasm;cytoplasmic part;cytosol;extracellular membrane-bounded organelle;extracellular organelle;extracellular region part;extracellular vesicular exosome;intracellular membrane-bounded organelle;intracellular organelle;intracellular organelle lumen;intracellular organelle part;intracellular part;membrane;membrane-bounded organelle;membrane-bounded vesicle;membrane-enclosed lumen;mic…	Carbon fixation pathways in prokaryotes;Citrate cycle (TCA cycle);Glutathione metabolism;Peroxisome	2	2	14	14	14	17.719	0	11.843	103670000	11	C9J4N6;O75874;P48735	180	NaN	23.5777
C9J4T6;P10145	C-X-C motif chemokine;Interleukin-8;MDNCF-a;Interleukin-8;IL-8(5-77);IL-8(6-77);IL-8(7-77);IL-8(8-77);IL-8(9-77)	CXCL8	NaN	NaN	1	1	anatomical structure development;anatomical structure formation involved in morphogenesis;angiogenesis;biological regulation;calcium-mediated signaling;cell activation;cell chemotaxis;cell cycle arrest;cell cycle process;cell migration;cell motility;cell surface receptor linked signaling pathway;cellular component movement;cellular component organization;cellular component organization or biogene…	binding;chemokine activity;chemokine receptor binding;CXCR chemokine receptor binding;cytokine activity;cytokine receptor binding;G-protein-coupled receptor binding;interleukin-8 receptor binding;protein binding;receptor binding	extracellular region;extracellular region part;extracellular space	Amoebiasis;Bladder cancer;Chagas disease (American trypanosomiasis);Chemokine signaling pathway;Cytokine-cytokine receptor interaction;Epithelial cell signaling in Helicobacter pylori infection;Hepatitis C;Malaria;NOD-like receptor signaling pathway;Pathways in cancer;Rheumatoid arthritis;RIG-I-like receptor signaling pathway;Shigellosis;Toll-like receptor signaling pathway	1	1	16.8	16.8	16.8	10.697	0.00453	6.5155	74855000	3	C9J4T6;P10145	181	NaN	NaN
C9JL30;J3KQJ1;C9J660;F8WA42;Q8NBJ7;F8WEX5;E9PG02;E9PBT8;A8MXB9;H7C3B2;A0A494C1B1	Sulfatase-modifying factor 2	SUMF2	NaN	NaN	3	4	cellular macromolecule metabolic process;cellular metabolic process;cellular process;cellular protein metabolic process;macromolecule metabolic process;macromolecule modification;metabolic process;post-translational protein modification;primary metabolic process;protein metabolic process;protein modification process	binding;cation binding;ion binding;metal ion binding	cell part;cytoplasmic part;endoplasmic reticulum;endoplasmic reticulum lumen;endoplasmic reticulum part;intracellular membrane-bounded organelle;intracellular organelle;intracellular organelle lumen;intracellular organelle part;intracellular part;membrane-bounded organelle;membrane-enclosed lumen;organelle;organelle lumen;organelle part		3	3	14.2	14.2	14.2	31.215	0	18.579	324530000	13	C9JL30;J3KQJ1;C9J660;F8WA42;Q8NBJ7;F8WEX5;E9PG02;E9PBT8;A8MXB9;H7C3B2;A0A494C1B1;F8WEV7;F8WES7;J3QT17	182	NaN	NaN
C9JEK3;C9J813;E9PGZ1;E7EX44;Q05682	Caldesmon	CALD1	NaN	NaN	1	1	cellular component movement;cellular process;multicellular organismal process;muscle contraction;muscle system process;system process	actin binding;binding;calmodulin binding;cytoskeletal protein binding;protein binding;tropomyosin binding	actin cap;actin cytoskeleton;cell cortex part;cell part;contractile fiber;cytoplasmic part;cytoskeletal part;cytoskeleton;cytosol;intracellular non-membrane-bounded organelle;intracellular organelle;intracellular organelle part;intracellular part;membrane;myofibril;non-membrane-bounded organelle;organelle;organelle part;plasma membrane	Vascular smooth muscle contraction	1	1	14.4	14.4	14.4	16.004	0.001297	10.216	0	5	C9JEK3;C9J813;E9PGZ1;E7EX44;Q05682	184	NaN	NaN
C9JB90;C9JU14;J3KR73;Q9NRW1;P20340;Q14964	Ras-related protein Rab-6B;Ras-related protein Rab-6A;Ras-related protein Rab-39A	RAB6B;RAB6A;RAB39A	NaN	NaN	1	1	antigen processing and presentation;biological regulation;cation homeostasis;cellular cation homeostasis;cellular chemical homeostasis;cellular component movement;cellular component organization;cellular component organization at cellular level;cellular component organization or biogenesis;cellular component organization or biogenesis at cellular level;cellular homeostasis;cellular ion homeostasi…	binding;catalytic activity;cytoskeletal protein binding;GTP binding;GTPase activity;guanyl nucleotide binding;guanyl ribonucleotide binding;hydrolase activity;hydrolase activity, acting on acid anhydrides;hydrolase activity, acting on acid anhydrides, in phosphorus-containing anhydrides;myosin binding;myosin V binding;nucleoside-triphosphatase activity;nucleotide binding;protein binding;protein d…	cell part;cytoplasmic membrane-bounded vesicle;cytoplasmic part;cytoplasmic vesicle;cytoplasmic vesicle membrane;cytoplasmic vesicle part;cytosol;endocytic vesicle;endocytic vesicle membrane;extracellular membrane-bounded organelle;extracellular organelle;extracellular region part;extracellular vesicular exosome;Golgi apparatus;Golgi apparatus part;Golgi membrane;intracellular membrane-bounded or…		1	1	22.4	22.4	22.4	5.8575	0.0012739	9.0819	138230000	3	C9JB90;C9JU14;J3KR73;Q9NRW1;P20340;Q14964	185	NaN	NaN
H7C366;C9JBJ1;C9JTV6;F8WD69;P22102	Trifunctional purine biosynthetic protein adenosine-3;Phosphoribosylamine--glycine ligase;Phosphoribosylformylglycinamidine cyclo-ligase;Phosphoribosylglycinamide formyltransferase	GART	NaN	NaN	1	2	amine metabolic process;anatomical structure development;aromatic compound biosynthetic process;biosynthetic process;brainstem development;carboxylic acid metabolic process;cellular amine metabolic process;cellular amino acid metabolic process;cellular aromatic compound metabolic process;cellular biosynthetic process;cellular ketone metabolic process;cellular metabolic process;cellular nitrogen c…	adenyl nucleotide binding;adenyl ribonucleotide binding;ATP binding;binding;catalytic activity;cation binding;cyclo-ligase activity;hydroxymethyl-, formyl- and related transferase activity;ion binding;ligase activity;ligase activity, forming carbon-nitrogen bonds;metal ion binding;methyltransferase activity;nucleotide binding;phosphoribosylamine-glycine ligase activity;phosphoribosylformylglycina…	cell part;cytoplasmic part;cytosol;extracellular membrane-bounded organelle;extracellular organelle;extracellular region part;extracellular vesicular exosome;intracellular part;membrane-bounded organelle;membrane-bounded vesicle;organelle;vesicle	One carbon pool by folate;Purine metabolism	1	1	20	20	20	15.014	0.0012788	9.2485	860730	7	H7C366;C9JBJ1;C9JTV6;F8WD69;P22102	186	NaN	NaN
C9JHJ5;H0Y6I0;Q13439	Golgin subfamily A member 4	GOLGA4	NaN	25.7816	3	4	biological regulation;cellular process;establishment of localization;establishment of localization in cell;establishment of protein localization;establishment of protein localization in Golgi;establishment of protein localization to organelle;Golgi to plasma membrane protein transport;Golgi to plasma membrane transport;Golgi vesicle transport;intracellular protein transport;intracellular transpor…	binding;enzyme binding;GTPase binding;protein binding	cell part;cytoplasm;cytoplasmic part;extracellular membrane-bounded organelle;extracellular organelle;extracellular region part;extracellular vesicular exosome;Golgi apparatus;Golgi apparatus part;Golgi membrane;intracellular membrane-bounded organelle;intracellular organelle;intracellular organelle part;intracellular part;membrane;membrane-bounded organelle;membrane-bounded vesicle;nuclear part;…		3	3	5.5	5.5	5.5	68.198	0	17.668	6348900	37	C9JHJ5;H0Y6I0;Q13439	187	NaN	22.3303
C9JI87;P21796	Voltage-dependent anion-selective channel protein 1	VDAC1	NaN	NaN	1	1	anion transport;apoptosis;behavior;behavioral defense response;behavioral fear response;cell communication;cell death;cell differentiation;cell-cell signaling;cellular developmental process;cellular process;cognition;death;defense response;developmental process;epithelial cell differentiation;establishment of localization;fear response;ion transport;learning;learning or memory;multicellular organ…	anion channel activity;anion transmembrane transporter activity;binding;channel activity;enzyme binding;gated channel activity;ion channel activity;ion transmembrane transporter activity;kinase binding;passive transmembrane transporter activity;porin activity;protein binding;protein kinase binding;substrate-specific channel activity;substrate-specific transmembrane transporter activity;substrate-…	cell part;cytoplasmic part;extracellular membrane-bounded organelle;extracellular organelle;extracellular region part;extracellular vesicular exosome;integral to membrane;intracellular membrane-bounded organelle;intracellular non-membrane-bounded organelle;intracellular organelle;intracellular organelle part;intracellular part;intrinsic to membrane;macromolecular complex;membrane;membrane part;me…	Calcium signaling pathway;Huntington's disease;Parkinson's disease	1	1	12	12	12	20.274	0.0034325	6.5484	519990	11	C9JI87;P21796	188	NaN	NaN
C9JIZ6;P07602;Q5BJH1	Prosaposin;Saposin-A;Saposin-B-Val;Saposin-B;Saposin-C;Saposin-D	PSAP	30.5415	NaN	8	37	biological regulation;blood coagulation;cell activation;cell differentiation;cellular developmental process;cellular lipid metabolic process;cellular metabolic process;cellular process;cellular process involved in reproduction;cellular response to chemical stimulus;cellular response to organic substance;cellular response to stimulus;coagulation;developmental growth;developmental process;developme…	binding;enzyme activator activity;enzyme regulator activity;lipid binding	cell part;cytoplasmic part;extracellular membrane-bounded organelle;extracellular organelle;extracellular region;extracellular region part;extracellular space;extracellular vesicular exosome;Golgi apparatus;integral to membrane;intracellular membrane-bounded organelle;intracellular non-membrane-bounded organelle;intracellular organelle;intracellular organelle lumen;intracellular organelle part;in…	Lysosome	8	8	19	19	19	58.44	0	306.7	5795400000	31	C9JIZ6;P07602;Q5BJH1;A0A0J9YXB8	189	29.0408	NaN
C9JKI3	Caveolin	CAV1	NaN	NaN	1	3			caveola;cell part;cytoplasmic part;Golgi apparatus part;Golgi membrane;intracellular organelle part;intracellular part;membrane;membrane part;membrane raft;organelle membrane;organelle part;plasma membrane part		1	1	10.9	10.9	10.9	15.928	0.0034602	6.6198	980160	8	C9JKI3	190	NaN	NaN
C9JR52;P21246	Pleiotrophin	PTN	NaN	NaN	1	1	anatomical structure development;behavior;biological regulation;biomineral tissue development;bone mineralization;cell surface receptor linked signaling pathway;cellular process;cellular response to stimulus;cognition;developmental process;enzyme linked receptor protein signaling pathway;learning;learning or memory;multicellular organismal process;negative regulation of catalytic activity;negativ…	binding;carbohydrate binding;enzyme inhibitor activity;enzyme regulator activity;glycosaminoglycan binding;heparin binding;pattern binding;phosphatase inhibitor activity;phosphatase regulator activity;polysaccharide binding;protein phosphatase inhibitor activity;protein phosphatase regulator activity	cell part;cytoplasmic part;endoplasmic reticulum;extracellular region part;extracellular space;intracellular membrane-bounded organelle;intracellular organelle;intracellular part;membrane-bounded organelle;organelle		1	1	13.9	13.9	13.9	18.877	0.0012837	9.3989	64752000	6	C9JR52;P21246	191	NaN	NaN
C9JTC6;Q32MZ4	Leucine-rich repeat flightless-interacting protein 1	LRRFIP1	NaN	NaN	1	1	biological regulation;biosynthetic process;cellular biosynthetic process;cellular macromolecule biosynthetic process;cellular macromolecule metabolic process;cellular metabolic process;cellular nitrogen compound metabolic process;cellular process;defense response;immune response;immune system process;innate immune response;macromolecule biosynthetic process;macromolecule metabolic process;metabol…	binding;DNA binding;double-stranded RNA binding;identical protein binding;nucleic acid binding;protein binding;protein dimerization activity;protein homodimerization activity;RNA binding	cell part;cytoplasm;cytoplasmic part;cytoskeleton;cytosol;intracellular membrane-bounded organelle;intracellular non-membrane-bounded organelle;intracellular organelle;intracellular part;membrane;membrane-bounded organelle;non-membrane-bounded organelle;nucleus;organelle;plasma membrane		1	1	12.8	12.8	12.8	16.418	0.00123	7.7632	0	6	C9JTC6;Q32MZ4	192	NaN	NaN
C9JZ20;E7ESE2;E9PCW0;C9JW96;P35232;D6RBK0	Prohibitin	PHB	NaN	NaN	2	4	biological regulation;biosynthetic process;cell differentiation;cellular biosynthetic process;cellular component organization;cellular component organization at cellular level;cellular component organization or biogenesis;cellular component organization or biogenesis at cellular level;cellular developmental process;cellular macromolecule biosynthetic process;cellular macromolecule metabolic proce…	binding;complement binding;complement component C3a binding;complement component C3b binding;DNA binding;enzyme binding;G-protein-coupled receptor binding;histone deacetylase binding;nucleic acid binding;nucleic acid binding transcription factor activity;opsonin binding;protein binding;proteinase activated receptor binding;receptor binding;regulatory region DNA binding;regulatory region nucleic a…	cell part;cell surface;cytoplasm;cytoplasmic part;early endosome;endosome;extracellular membrane-bounded organelle;extracellular organelle;extracellular region part;extracellular vesicular exosome;integral to membrane;integral to plasma membrane;intracellular membrane-bounded organelle;intracellular organelle;intracellular organelle part;intracellular part;intrinsic to membrane;intrinsic to plasm…		2	2	21.9	21.9	21.9	22.27	0	13.582	2306200	14	C9JZ20;E7ESE2;E9PCW0;C9JW96;P35232;D6RBK0	193	NaN	NaN
C9JYY6;Q92823;F8W775;A0A087X2B3;C9JH43	Neuronal cell adhesion molecule	NRCAM	33.6471	34.2383	16	96	anatomical structure development;anatomical structure formation involved in morphogenesis;anatomical structure morphogenesis;angiogenesis;axon guidance;axonal fasciculation;axonogenesis;biological adhesion;biological regulation;cell adhesion;cell migration;cell motility;cell part morphogenesis;cell projection morphogenesis;cell projection organization;cell recognition;cell-cell adhesion;cellular …	ankyrin binding;binding;cytoskeletal protein binding;protein binding	axon part;cell part;cell projection;cell projection part;external side of plasma membrane;initial segment;integral to membrane;integral to plasma membrane;intrinsic to membrane;intrinsic to plasma membrane;membrane;membrane part;neuron projection;plasma membrane;plasma membrane part;synapse	Cell adhesion molecules (CAMs)	16	16	16.2	16.2	16.2	133.81	0	323.31	2581800000	57	C9JYY6;Q92823;F8W775;A0A087X2B3;C9JH43;C9J8B6;C9JF43	194	29.4258	29.878
F8WF65;F2Z2G2;C9JZW3;P24534	Elongation factor 1-beta	EEF1B2	NaN	NaN	1	2	biosynthetic process;cellular biosynthetic process;cellular macromolecule biosynthetic process;cellular macromolecule metabolic process;cellular metabolic process;cellular process;cellular protein metabolic process;gene expression;macromolecule biosynthetic process;macromolecule metabolic process;metabolic process;primary metabolic process;protein metabolic process;translation;translational elong…	binding;nucleic acid binding;RNA binding;translation elongation factor activity;translation factor activity, nucleic acid binding	cell part;cytoplasm;cytoplasmic part;cytosol;eukaryotic translation elongation factor 1 complex;intracellular part;macromolecular complex;protein complex		1	1	51.7	51.7	51.7	3.1045	0.0012063	7.1907	21821000	3	F8WF65;F2Z2G2;C9JZW3;P24534	195	NaN	NaN
CON__A2I7N1;CON__Q9TTE1;CON__A2I7N0			NaN	NaN	2	2					2	2	6.8	6.8	6.8	46.397	0	16.225	5937700	20	CON__A2I7N1;CON__Q9TTE1;CON__A2I7N0	196	NaN	NaN			+
CON__ENSEMBL:ENSBTAP00000007350;CON__P01030			27.2619	27.5116	4	12					4	4	2.8	2.8	2.8	192.99	0	41.478	989280000	88	CON__ENSEMBL:ENSBTAP00000007350;CON__P01030;A0A3B3ISA6;F5GXS0;A0A140TA49;A0A140TA44;A0A140TA32;A0A140TA29;A0A0G2JL54;A0A0G2JPR0;P0C0L5;P0C0L4	197	26.1875	26.8748			+
CON__ENSEMBL:ENSBTAP00000016046;P23142	Fibulin-1	FBLN1	NaN	25.6112	1	2	cellular component organization;cellular component organization at cellular level;cellular component organization or biogenesis;cellular component organization or biogenesis at cellular level;cellular process;embryo implantation;extracellular matrix organization;extracellular structure organization;reproductive process;viral reproduction	binding;calcium ion binding;cation binding;enzyme activator activity;enzyme regulator activity;extracellular matrix structural constituent;ion binding;metal ion binding;peptidase activator activity;peptidase regulator activity;structural molecule activity	basement membrane;extracellular matrix;extracellular matrix part;extracellular membrane-bounded organelle;extracellular organelle;extracellular region;extracellular region part;extracellular space;extracellular vesicular exosome;membrane-bounded organelle;membrane-bounded vesicle;organelle;proteinaceous extracellular matrix;vesicle		1	1	1.7	1.7	1.7	77.456	0.0012407	8.1413	102700000	28	CON__ENSEMBL:ENSBTAP00000016046;P23142	198	NaN	25.3814			+
CON__Q3MHN5;CON__ENSEMBL:ENSBTAP00000018229			28.4733	28.8898	1	14					1	1	2.3	2.3	2.3	53.341	0	177.64	1770500000	25	CON__Q3MHN5;CON__ENSEMBL:ENSBTAP00000018229	199	27.2814	28.1271			+
CON__ENSEMBL:ENSBTAP00000018574			26.6241	25.1088	2	6					2	2	5.6	5.6	5.6	55.207	0	14.267	9892300	25	CON__ENSEMBL:ENSBTAP00000018574	200	21.9047	21.2362			+
CON__ENSEMBL:ENSBTAP00000024146			36.6529	36.4399	51	626					56	56	44.9	44.9	41.9	164.34	0	323.31	31938000000	75	CON__ENSEMBL:ENSBTAP00000024146;F5GXY0	201	32.4429	32.8239			+
CON__ENSEMBL:ENSBTAP00000024466;CON__ENSEMBL:ENSBTAP00000024462			29.218	27.9133	4	16					4	4	9	9	9	43.9	0	27.136	62034000	17	CON__ENSEMBL:ENSBTAP00000024466;CON__ENSEMBL:ENSBTAP00000024462	202	24.3155	24.3374			+
CON__ENSEMBL:ENSBTAP00000031900			27.6294	27.1579	5	19					5	5	6.1	6.1	6.1	121.45	0	89.244	23216000	51	CON__ENSEMBL:ENSBTAP00000031900	203	23.3564	22.666			+
CON__ENSEMBL:ENSBTAP00000032840			28.4525	27.0264	9	24					9	9	12.6	12.6	12.6	92.273	0	92.573	46915000	50	CON__ENSEMBL:ENSBTAP00000032840	204	24.247	22.5567			+
CON__ENSEMBL:ENSBTAP00000037665			27.4135	27.6307	6	16					6	6	13.8	13.8	13.8	65.19	0	323.31	33279000	28	CON__ENSEMBL:ENSBTAP00000037665	205	22.042	24.4453			+
CON__P00735			30.5659	29.178	3	26					3	3	6.4	6.4	6.4	70.505	0	55.009	5980900000	32	CON__P00735	206	29.1417	28.5134			+
CON__P00761			36.1158	35.1156	4	74					4	4	26.4	26.4	26.4	24.409	0	323.31	13987000000	11	CON__P00761	207	31.232	29.6857			+
CON__P00978			27.5257	28.163	4	13					4	4	16.5	16.5	16.5	39.234	0	323.31	690640000	17	CON__P00978	208	22.8929	27.5304			+
CON__P01045-1;CON__Q2KJ62;CON__P01044-1			26.0463	NaN	2	2					2	2	2.9	2.9	2.9	68.709	0.0013055	10.832	3043500	34	CON__P01045-1;CON__Q2KJ62;CON__P01044-1	209	21.5373	NaN			+
CON__P01966			28.8715	27.1249	3	13					3	3	25.4	25.4	25.4	15.184	0	56.951	137820000	9	CON__P01966;G3V1N2;A0A2R8Y7C0;P69905	210	24.1382	23.0089			+
P02533;CON__P02533;CON__Q6IFX2	Keratin, type I cytoskeletal 14	KRT14	28.5955	27.5969	3	23	aging;anatomical structure development;cell differentiation;cell junction assembly;cell junction organization;cell-substrate junction assembly;cellular component assembly;cellular component assembly at cellular level;cellular component organization;cellular component organization at cellular level;cellular component organization or biogenesis;cellular component organization or biogenesis at cellu…	structural constituent of cytoskeleton;structural molecule activity	cell part;cell periphery;cytoplasm;cytoplasmic part;cytoskeletal part;cytosol;extracellular membrane-bounded organelle;extracellular organelle;extracellular region part;extracellular vesicular exosome;intermediate filament;intracellular membrane-bounded organelle;intracellular organelle;intracellular organelle part;intracellular part;keratin filament;macromolecular complex;membrane-bounded organe…		8	7	23.7	21.8	10	51.561	0	138.98	80395000	29	P02533;CON__P02533;CON__Q6IFX2;P19012;CON__P19012;K7EPJ9;P08727;CON__P08727;CON__A2A4G1;C9JM50;F5GWP8;CON__P19001;K7ENV3;CON__Q61782;C9JTG5;K7EMS3;K7ESE1;A8MT21	211	23.9506	23.1501			+
CON__P02538;P02538	Keratin, type II cytoskeletal 6A	KRT6A	NaN	24.4784	0	3	anatomical structure morphogenesis;biological regulation;cell differentiation;cellular developmental process;cellular process;developmental process;morphogenesis of an epithelium;positive regulation of biological process;positive regulation of cell proliferation;positive regulation of cellular process;positive regulation of defense response to virus by host;regulation of biological process;regula…	structural constituent of cytoskeleton;structural molecule activity	cell part;cytoskeletal part;extracellular membrane-bounded organelle;extracellular organelle;extracellular region part;extracellular vesicular exosome;intermediate filament;intracellular membrane-bounded organelle;intracellular organelle;intracellular organelle part;intracellular part;keratin filament;macromolecular complex;membrane;membrane-bounded organelle;membrane-bounded vesicle;nucleus;orga…		10	1	22.2	2.1	0	60.044	0.0012594	8.7288	4918600	30	CON__P02538;P02538;CON__O95678;O95678	212	NaN	20.8161			+
CON__P02584			NaN	NaN	1	1					2	1	18.6	10	10	15.057	0.0011891	7.0342	446400	9	CON__P02584	213	NaN	NaN			+
CON__P02672			26.0313	26.1066	3	11					3	3	8.8	8.8	8.8	67.011	0	29.479	16219000	42	CON__P02672	214	18.7065	19.6285			+
CON__P02769			37.0431	36.4293	33	641					38	38	64.4	64.4	59.3	69.293	0	323.31	358870000000	40	CON__P02769	215	35.4417	35.3919			+
CON__P02777			NaN	NaN	1	1					1	1	4.8	4.8	4.8	24.241	0.001218	7.4688	0	7	CON__P02777	216	NaN	NaN			+
CON__P04259			NaN	NaN	0	2					11	1	23.9	3	0	59.998	0	115.32	16651000	30	CON__P04259	217	NaN	NaN			+
P04264;CON__P04264	Keratin, type II cytoskeletal 1	KRT1	33.4129	33.598	19	146	activation of immune response;anatomical structure homeostasis;biological regulation;complement activation;complement activation, lectin pathway;defense response;fibrinolysis;homeostatic process;humoral immune response;immune effector process;immune response;immune system process;innate immune response;macromolecule metabolic process;metabolic process;negative regulation of biological process;neg…	binding;carbohydrate binding;receptor activity;structural molecule activity	blood microparticle;cell part;cytoskeletal part;cytoskeleton;extracellular matrix;extracellular membrane-bounded organelle;extracellular organelle;extracellular region part;extracellular space;extracellular vesicular exosome;intermediate filament;intracellular membrane-bounded organelle;intracellular non-membrane-bounded organelle;intracellular organelle;intracellular organelle part;intracellular…		24	24	43.6	43.6	38	66.038	0	323.31	4091700000	31	P04264;CON__P04264;CON__ENSEMBL:ENSBTAP00000038253	218	29.1315	29.099			+
CON__P05787;P05787;F8VUG2;F8W1U3;CON__Q9DCV7;CON__Q3KNV1;CON__P08729;CON__Q9NSB2;CON__Q6ISB0;P08729;Q9NSB2	Keratin, type II cytoskeletal 8;Keratin, type II cytoskeletal 7;Keratin, type II cuticular Hb4	KRT8;KRT7;KRT84	NaN	NaN	2	3	actin cytoskeleton organization;actin filament-based process;actomyosin structure organization;anatomical structure development;biological regulation;cell differentiation;cell differentiation involved in embryonic placenta development;cell surface receptor linked signaling pathway;cellular component organization;cellular component organization at cellular level;cellular component organization or …	binding;protein binding;scaffold protein binding;structural constituent of cytoskeleton;structural constituent of epidermis;structural molecule activity	cell junction;cell part;cell-cell junction;contractile fiber part;costamere;cytoplasm;cytoplasmic part;cytoskeletal part;cytoskeleton;dystrophin-associated glycoprotein complex;extracellular membrane-bounded organelle;extracellular organelle;extracellular region part;extracellular vesicular exosome;intermediate filament;intermediate filament cytoskeleton;intracellular membrane-bounded organelle;i…		4	2	14.3	10.8	10.8	53.704	0	31.863	2066800	29	CON__P05787;P05787;F8VUG2;F8W1U3;CON__Q9DCV7;CON__Q3KNV1;CON__P08729;CON__Q9NSB2;CON__Q6ISB0;P08729;Q9NSB2;F8VP67;CON__H-INV:HIT000292931	219	NaN	NaN			+
CON__P06868			NaN	24.2119	2	2					2	2	3.1	3.1	3.1	91.215	0	18.49	2400200	50	CON__P06868	220	NaN	20.5497			+
P08779;CON__P08779	Keratin, type I cytoskeletal 16	KRT16	NaN	27.325	4	8	aging;anatomical structure development;anatomical structure morphogenesis;biological regulation;cell differentiation;cell migration;cell motility;cell proliferation;cellular component movement;cellular component organization;cellular component organization at cellular level;cellular component organization or biogenesis;cellular component organization or biogenesis at cellular level;cellular devel…	structural constituent of cytoskeleton;structural molecule activity	cell part;cytoskeletal part;cytoskeleton;extracellular membrane-bounded organelle;extracellular organelle;extracellular region part;extracellular vesicular exosome;intermediate filament;intracellular membrane-bounded organelle;intracellular non-membrane-bounded organelle;intracellular organelle;intracellular organelle part;intracellular part;macromolecular complex;membrane-bounded organelle;membr…		8	4	25.2	13.7	13.7	51.267	0	49.939	46140000	29	P08779;CON__P08779;K7ENW6	221	NaN	22.6343			+
CON__P12763			34.3412	33.7758	11	106					11	11	48.7	48.7	48.7	38.418	0	323.31	63179000000	14	CON__P12763	222	32.6915	33.023			+
CON__P13645;P13645	Keratin, type I cytoskeletal 10	KRT10	32.3972	32.4516	12	75	cell differentiation;cellular developmental process;cellular process;cellular response to calcium ion;cellular response to chemical stimulus;cellular response to inorganic substance;cellular response to metal ion;cellular response to stimulus;developmental process;epidermal cell differentiation;epithelial cell differentiation;keratinocyte differentiation;response to calcium ion;response to chemic…	structural constituent of epidermis;structural molecule activity	cell part;cytoplasm;cytoskeletal part;extracellular membrane-bounded organelle;extracellular organelle;extracellular region part;extracellular space;extracellular vesicular exosome;intermediate filament;intracellular membrane-bounded organelle;intracellular organelle;intracellular organelle part;intracellular part;keratin filament;macromolecular complex;membrane;membrane-bounded organelle;membran…		15	15	27.8	27.8	24.3	59.51	0	323.31	1376500000	26	CON__P13645;P13645;CON__P02535-1;CON__P08730-1;A0A3B3ITG2;CON__Q7Z3Z0;CON__Q7Z3Y8;CON__Q148H6;CON__Q7Z3Y7;CON__Q99456;CON__Q2M2I5;Q7Z3Z0;Q7Z3Y8;Q7Z3Y7;Q99456;Q2M2I5	223	27.7474	28.3037			+
CON__P13647;P13647;F8W0C6	Keratin, type II cytoskeletal 5	KRT5	30.2629	29.3474	3	34	anatomical structure development;cell junction assembly;cell junction organization;cell-substrate junction assembly;cellular component assembly;cellular component assembly at cellular level;cellular component organization;cellular component organization at cellular level;cellular component organization or biogenesis;cellular component organization or biogenesis at cellular level;cellular process;…	binding;protein binding;scaffold protein binding;structural constituent of cytoskeleton;structural molecule activity	cell part;cytoplasm;cytoplasmic part;cytoskeletal part;cytosol;extracellular membrane-bounded organelle;extracellular organelle;extracellular region part;extracellular vesicular exosome;intermediate filament;intracellular membrane-bounded organelle;intracellular organelle;intracellular organelle part;intracellular part;keratin filament;macromolecular complex;membrane;membrane-bounded organelle;me…		11	6	20.5	11.7	7.3	62.378	0	158.52	256240000	31	CON__P13647;P13647;F8W0C6;F8VV57;H0YIN9	224	25.4102	25.3523			+
CON__P15497			30.6638	29.917	11	46					11	11	40	40	40	30.276	0	323.31	8178800000	17	CON__P15497;F8W696;P02647	225	28.6783	26.6427			+
CON__P17690			28.2964	26.9699	2	12					2	2	11.3	11.3	11.3	38.252	0	323.31	766410000	18	CON__P17690	226	27.0408	26.2632			+
CON__P28800			29.0942	27.6885	2	13					2	2	6.7	6.7	6.7	54.71	0	118.3	71815000	22	CON__P28800	227	24.5168	21.57			+
CON__P34955			28.734	28.4308	6	25					6	6	19.7	19.7	19.7	46.103	0	96.588	513430000	21	CON__P34955	228	24.3488	27.0068			+
CON__P35908v2;P35908;CON__P35908	Keratin, type II cytoskeletal 2 epidermal	KRT2	32.157	31.9276	12	75	anatomical structure development;cell activation;cell migration;cell motility;cell proliferation;cellular component movement;cellular process;developmental process;epidermis development;keratinization;keratinocyte activation;keratinocyte migration;keratinocyte proliferation;locomotion;tissue development	structural constituent of cytoskeleton;structural molecule activity	cell part;cytoplasm;cytoplasmic part;cytoskeletal part;cytoskeleton;extracellular membrane-bounded organelle;extracellular organelle;extracellular region part;extracellular space;extracellular vesicular exosome;Golgi apparatus;intermediate filament;intermediate filament cytoskeleton;intracellular membrane-bounded organelle;intracellular non-membrane-bounded organelle;intracellular organelle;intra…		18	16	33.3	30.2	25	65.432	0	323.31	1070300000	40	CON__P35908v2;P35908;CON__P35908;H0YID6;CON__Q9R0H5;CON__Q6NXH9;CON__Q6IFZ6;H0YI76	229	27.6606	28.3799			+
CON__P41361			29.3088	28.805	3	15					3	3	7.7	7.7	7.7	52.347	0	19.604	95539000	31	CON__P41361	230	24.6379	24.9983			+
CON__P48668;P48668	Keratin, type II cytoskeletal 6C	KRT6C	29.3815	28.0496	0	32	cellular component organization;cellular component organization at cellular level;cellular component organization or biogenesis;cellular component organization or biogenesis at cellular level;cellular process;cytoskeleton organization;intermediate filament cytoskeleton organization;intermediate filament-based process;organelle organization	structural molecule activity	cell part;cytoskeletal part;extracellular membrane-bounded organelle;extracellular organelle;extracellular region part;extracellular vesicular exosome;intermediate filament;intracellular organelle part;intracellular part;keratin filament;macromolecular complex;membrane-bounded organelle;membrane-bounded vesicle;organelle;organelle part;protein complex;vesicle		11	9	23.9	20.2	0	60.024	0	323.31	231710000	30	CON__P48668;P48668	231	23.5705	24.3593			+
CON__Q03247			27.7294	26.028	3	6					6	3	21.8	12.7	12.7	35.979	0	35.264	36036000	15	CON__Q03247	232	23.2584	22.262			+
CON__Q04695;Q04695;CON__Q9QWL7	Keratin, type I cytoskeletal 17	KRT17	NaN	NaN	1	1	anatomical structure development;anatomical structure morphogenesis;biological regulation;cellular component organization;cellular component organization at cellular level;cellular component organization or biogenesis;cellular component organization or biogenesis at cellular level;cellular process;cellular response to stimulus;cytoskeleton organization;developmental process;epidermis development;…	binding;MHC class II protein binding;MHC class II receptor activity;MHC protein binding;molecular transducer activity;protein binding;receptor activity;receptor binding;signal transducer activity;signaling receptor activity;structural constituent of cytoskeleton;structural molecule activity;transmembrane signaling receptor activity	cell part;cell periphery;cytoplasm;cytoskeletal part;extracellular membrane-bounded organelle;extracellular organelle;extracellular region part;extracellular vesicular exosome;intermediate filament;intracellular organelle part;intracellular part;macromolecular complex;membrane-bounded organelle;membrane-bounded vesicle;organelle;organelle part;protein complex;vesicle		4	1	11.3	4.6	4.6	48.105	0	11.279	1720000	29	CON__Q04695;Q04695;CON__Q9QWL7	233	NaN	NaN			+
CON__Q0IIK2;CON__Q29443			30.9929	30.2143	17	77					18	18	24.7	24.7	23.4	77.738	0	323.31	336610000	44	CON__Q0IIK2;CON__Q29443	234	26.454	25.7438			+
CON__Q0V8M9			30.3268	28.7221	10	43					10	10	10.7	10.7	10.7	99.536	0	114.14	174690000	39	CON__Q0V8M9;A0A087WW43;E7ET33;Q06033	235	25.7302	25.2343			+
CON__Q0VCM5			28.8968	27.7114	6	24					6	6	8.6	8.6	8.6	101.24	0	59.172	73009000	41	CON__Q0VCM5;F8WAS2;P19827	236	24.3975	23.8962			+
CON__Q28085			31.3754	31.2166	18	79					18	18	19.7	19.7	19.7	140.37	0	323.31	395540000	63	CON__Q28085	237	26.5696	27.1971			+
CON__Q28194			27.9823	27.9692	3	11					39	3	31	4	4	129.39	0	323.31	49587000	63	CON__Q28194	238	23.1946	24.0282			+
CON__Q2KJF1			NaN	28.3474	4	14					4	4	12.3	12.3	12.3	53.553	0	71.472	1290100000	18	CON__Q2KJF1	239	NaN	28.2317			+
CON__Q2UVX4			26.0608	26.1833	7	14					7	7	5.7	5.7	5.7	187.37	0	85.995	346990000	99	CON__Q2UVX4;P01024	240	20.7651	25.8312			+
CON__Q3SX09			27.3675	27.884	8	37					8	8	44.3	44.3	44.3	22.06	0	264.67	4119600000	10	CON__Q3SX09;CON__P02070;F8W6P5;E9PEW8;A0A2R8Y7R2;E9PFT6;A0A2R8Y7X9;P69892;P69891;P68871;P02100;P02042	241	21.861	25.1067			+
CON__Q3SZ57			29.1282	28.9763	9	32					9	9	19.3	19.3	19.3	68.587	0	270.33	2424500000	36	CON__Q3SZ57;J3KMX3;P02771	242	27.5953	27.4427			+
CON__Q3SZH5			NaN	28.0485	1	4					1	1	5.4	5.4	5.4	45.456	0	37.377	549580000	18	CON__Q3SZH5	243	NaN	25.9256			+
CON__Q3SZR3			29.5554	29.0724	2	15					2	2	14.9	14.9	14.9	23.182	0	20.89	2285200000	12	CON__Q3SZR3	244	28.004	28.1209			+
CON__Q3T052			28.0415	29.319	8	25					8	8	10.5	10.5	10.5	101.51	0	63.065	2380900000	43	CON__Q3T052	245	25.4823	28.5421			+
CON__Q3ZBS7			31.9808	31.9701	8	58					8	8	20.2	20.2	20.2	54.099	0	323.31	15313000000	17	CON__Q3ZBS7;P04004	246	30.1156	31.2279			+
CON__Q58D62			29.9582	30.7091	4	19					4	4	13.7	13.7	13.7	42.663	0	323.31	3198100000	18	CON__Q58D62	247	28.3351	29.3973			+
Q7Z794;CON__Q7Z794	Keratin, type II cytoskeletal 1b	KRT77	NaN	NaN	1	1		structural molecule activity	cell part;cytoskeletal part;cytoskeleton;extracellular membrane-bounded organelle;extracellular organelle;extracellular region part;extracellular vesicular exosome;intermediate filament;intracellular non-membrane-bounded organelle;intracellular organelle;intracellular organelle part;intracellular part;keratin filament;macromolecular complex;membrane-bounded organelle;membrane-bounded vesicle;non-…		3	1	6.7	3.1	3.1	61.901	0	12.598	1203000	31	Q7Z794;CON__Q7Z794;F8VS61	248	NaN	NaN			+
CON__Q9TRI1			31.54	30.7487	12	66					12	12	16.2	16.2	16.2	106.19	0	316.94	1544600000	51	CON__Q9TRI1;Q5T985;P19823;Q5T987	249	28.4445	27.8686			+
D3DPN2;O75056	Syndecan;Syndecan-3	SDC3	NaN	26.8077	1	2	amine metabolic process;aminoglycan biosynthetic process;aminoglycan catabolic process;aminoglycan metabolic process;biological regulation;biosynthetic process;carbohydrate biosynthetic process;carbohydrate catabolic process;carbohydrate metabolic process;catabolic process;cell migration;cell motility;cellular component movement;cellular component organization;cellular component organization at c…		cell part;cell surface;cytoplasmic part;Golgi apparatus part;Golgi lumen;integral to membrane;intracellular organelle lumen;intracellular organelle part;intracellular part;intrinsic to membrane;lysosomal lumen;membrane;membrane part;membrane-enclosed lumen;organelle lumen;organelle part;plasma membrane;vacuolar lumen;vacuolar part	Cell adhesion molecules (CAMs);ECM-receptor interaction;Malaria	1	1	6.5	6.5	6.5	39.635	0	40.261	9278700	11	D3DPN2;O75056	250	NaN	23.1455
H7C556;D3YTG3;Q7Z7G0;Q5JPC9	Target of Nesh-SH3	ABI3BP;DKFZp667H216	NaN	NaN	3	5	biological regulation;cellular component organization;cellular component organization at cellular level;cellular component organization or biogenesis;cellular component organization or biogenesis at cellular level;cellular process;extracellular matrix organization;extracellular structure organization;positive regulation of biological process;positive regulation of cell adhesion;positive regulatio…	binding;carbohydrate binding;glycosaminoglycan binding;heparin binding;pattern binding;polysaccharide binding	extracellular matrix;extracellular region part;extracellular space;interstitial matrix;proteinaceous extracellular matrix		3	3	3.7	3.7	3.7	135.34	0	23.18	5747400	57	H7C556;D3YTG3;Q7Z7G0;Q5JPC9;H7C4X4;H0YEA0;H0Y897	251	NaN	21.3811
D6R974;D6RE83;D6R956;P09936	Ubiquitin carboxyl-terminal hydrolase;Ubiquitin carboxyl-terminal hydrolase isozyme L1	UCHL1	NaN	NaN	1	1	adult behavior;adult locomotory behavior;adult walking behavior;anatomical structure development;axon cargo transport;axon target recognition;axon transport of mitochondrion;behavior;biological regulation;catabolic process;cell communication;cell development;cell proliferation;cellular catabolic process;cellular component movement;cellular developmental process;cellular macromolecule catabolic pr…	adrenergic receptor binding;alpha-2A adrenergic receptor binding;binding;catalytic activity;cysteine-type endopeptidase activity;cysteine-type peptidase activity;endopeptidase activity;enzyme binding;exopeptidase activity;G-protein-coupled receptor binding;hydrolase activity;ligase activity;omega peptidase activity;peptidase activity;peptidase activity, acting on L-amino acid peptides;protein bin…	axon;cell body;cell part;cell projection;cytoplasm;cytoplasmic part;cytosol;endoplasmic reticulum membrane;endoplasmic reticulum part;extracellular membrane-bounded organelle;extracellular organelle;extracellular region part;extracellular vesicular exosome;intracellular;intracellular organelle part;intracellular part;membrane;membrane part;membrane-bounded organelle;membrane-bounded vesicle;neuro…	Parkinson's disease	1	1	23.1	23.1	23.1	17.361	0.0011792	6.8994	1187300	7	D6R974;D6RE83;D6R956;P09936	252	NaN	NaN
D6RCR4;D6R9W4;Q16643	Drebrin	DBN1	NaN	NaN	1	2	actin cytoskeleton organization;actin filament organization;actin filament-based process;biological regulation;cell communication;cell communication by chemical coupling;cell communication by electrical coupling;cell proliferation;cellular component organization;cellular component organization at cellular level;cellular component organization or biogenesis;cellular component organization or bioge…	actin binding;binding;cytoskeletal protein binding;profilin binding;protein binding	actin cytoskeleton;actomyosin;cell cortex;cell junction;cell part;cell projection;cell-cell junction;cytoplasm;cytoplasmic part;cytoskeletal part;cytoskeleton;dendrite;gap junction;intracellular;intracellular non-membrane-bounded organelle;intracellular organelle;intracellular organelle part;intracellular part;membrane;neuron projection;non-membrane-bounded organelle;organelle;organelle part;plas…		1	1	30.1	30.1	30.1	10.06	0.001269	8.9778	1889700	7	D6RCR4;D6R9W4;Q16643	253	NaN	NaN
D6RF44;H0YA96;D6RAF8;H0Y8G5;Q14103	Heterogeneous nuclear ribonucleoprotein D0	HNRNPD	NaN	NaN	1	4	biological regulation;biosynthetic process;catabolic process;cellular biosynthetic process;cellular catabolic process;cellular macromolecule biosynthetic process;cellular macromolecule catabolic process;cellular macromolecule metabolic process;cellular metabolic process;cellular nitrogen compound metabolic process;cellular process;gene expression;macromolecule biosynthetic process;macromolecule c…	binding;DNA binding;nucleic acid binding;nucleotide binding;RNA binding;sequence-specific DNA binding;telomeric DNA binding	cell part;cytoplasmic part;cytosol;extracellular membrane-bounded organelle;extracellular organelle;extracellular region part;extracellular vesicular exosome;intracellular membrane-bounded organelle;intracellular organelle;intracellular organelle part;intracellular part;macromolecular complex;membrane-bounded organelle;membrane-bounded vesicle;nuclear part;nucleoplasm;nucleus;organelle;organelle …		1	1	12.6	12.6	12.6	12.553	0.0012658	8.8352	285740000	7	D6RF44;H0YA96;D6RAF8;H0Y8G5;Q14103	254	NaN	NaN
D6RGE0;D6RI02;D6RED7;D6RAS7;H0Y8L7;D6RB09;E9PFI5;D6RG13;D6RAT0;P61247	40S ribosomal protein S3a	RPS3A	NaN	NaN	1	1	biological regulation;biosynthetic process;catabolic process;cell differentiation;cellular biosynthetic process;cellular catabolic process;cellular component disassembly;cellular component disassembly at cellular level;cellular component organization;cellular component organization at cellular level;cellular component organization or biogenesis;cellular component organization or biogenesis at cel…	binding;nucleic acid binding;RNA binding;structural constituent of ribosome;structural molecule activity	adherens junction;anchoring junction;cell junction;cell part;cell-substrate adherens junction;cell-substrate junction;cytoplasm;cytoplasmic part;cytosol;cytosolic small ribosomal subunit;extracellular membrane-bounded organelle;extracellular organelle;extracellular region part;extracellular vesicular exosome;focal adhesion;intracellular membrane-bounded organelle;intracellular non-membrane-bounde…	Ribosome	1	1	26.2	26.2	26.2	7.2853	0	13.022	747220	4	D6RGE0;D6RI02;D6RED7;D6RAS7;H0Y8L7;D6RB09;E9PFI5;D6RG13;D6RAT0;P61247	255	NaN	NaN
D6RD47;P62266	40S ribosomal protein S23	RPS23	NaN	NaN	1	1	biosynthetic process;catabolic process;cellular biosynthetic process;cellular catabolic process;cellular component disassembly;cellular component disassembly at cellular level;cellular component organization;cellular component organization at cellular level;cellular component organization or biogenesis;cellular component organization or biogenesis at cellular level;cellular macromolecular complex…	structural constituent of ribosome;structural molecule activity	cell part;cytoplasm;cytoplasmic part;cytosol;cytosolic small ribosomal subunit;intracellular non-membrane-bounded organelle;intracellular organelle;intracellular organelle part;intracellular part;macromolecular complex;membrane;non-membrane-bounded organelle;nuclear part;nucleolus;organelle;organelle part;ribonucleoprotein complex;ribosome;small ribosomal subunit	Ribosome	1	1	20.1	20.1	20.1	14.837	0	16.027	969510	6	D6RD47;P62266	257	NaN	NaN
D6REA1;Q9H173	Nucleotide exchange factor SIL1	SIL1	28.8994	28.8885	5	17	cellular macromolecule metabolic process;cellular metabolic process;cellular process;cellular protein metabolic process;establishment of localization;establishment of localization in cell;establishment of protein localization;intracellular protein transport;intracellular transport;macromolecule metabolic process;metabolic process;primary metabolic process;protein folding;protein metabolic process…	binding;protein binding;unfolded protein binding	cell part;cytoplasmic part;endoplasmic reticulum;endoplasmic reticulum lumen;endoplasmic reticulum part;extracellular region part;extracellular space;intracellular membrane-bounded organelle;intracellular organelle;intracellular organelle lumen;intracellular organelle part;intracellular part;membrane-bounded organelle;membrane-enclosed lumen;organelle;organelle lumen;organelle part	Protein processing in endoplasmic reticulum	5	5	12.2	12.2	12.2	52.748	0	35.847	1565100000	18	D6REA1;Q9H173	258	27.9213	27.8045
D6REX3;O94979;H7BXG7;H0YAF5;H0Y8W8;D6RHZ5	Protein transport protein Sec31A	SEC31A	26.2922	NaN	4	4	antigen processing and presentation;antigen processing and presentation of exogenous antigen;antigen processing and presentation of exogenous peptide antigen;antigen processing and presentation of exogenous peptide antigen via MHC class II;antigen processing and presentation of peptide antigen;antigen processing and presentation of peptide antigen via MHC class I;antigen processing and presentati…	binding;calcium-dependent protein binding;protein binding	cell part;coated vesicle;coated vesicle membrane;COPII vesicle coat;cytoplasm;cytoplasmic membrane-bounded vesicle;cytoplasmic part;cytoplasmic vesicle;cytoplasmic vesicle membrane;cytoplasmic vesicle part;cytosol;endoplasmic reticulum;endoplasmic reticulum exit site;endoplasmic reticulum membrane;endoplasmic reticulum part;ER to Golgi transport vesicle;ER to Golgi transport vesicle membrane;Golg…	Protein processing in endoplasmic reticulum	4	4	3.8	3.8	3.8	136.22	0	24.882	9248100	49	D6REX3;O94979;H7BXG7;H0YAF5;H0Y8W8;D6RHZ5;H0Y9T9	259	21.2657	22.0073
D6RGG3;Q99715;A0A087X0A8	Collagen alpha-1(XII) chain	COL12A1	33.5099	33.7707	83	457	anatomical structure development;biological adhesion;cell adhesion;cell differentiation;cellular component disassembly;cellular component disassembly at cellular level;cellular component organization;cellular component organization at cellular level;cellular component organization or biogenesis;cellular component organization or biogenesis at cellular level;cellular developmental process;cellular…	extracellular matrix structural constituent;extracellular matrix structural constituent conferring tensile strength;structural molecule activity	anchoring collagen;cell part;collagen;collagen type XII;cytoplasmic part;endoplasmic reticulum lumen;endoplasmic reticulum part;extracellular matrix;extracellular matrix part;extracellular membrane-bounded organelle;extracellular organelle;extracellular region;extracellular region part;extracellular space;extracellular vesicular exosome;FACIT collagen;intracellular organelle lumen;intracellular o…	Protein digestion and absorption	83	83	28.6	28.6	28.6	333.2	0	323.31	3310300000	148	D6RGG3;Q99715;A0A087X0A8;H0Y4P7;H0Y5N9;H0Y991	260	28.7793	29.5736
D6RGY2;P27824	Calnexin	CANX	NaN	NaN	1	1	aging;antigen processing and presentation;antigen processing and presentation of exogenous antigen;antigen processing and presentation of exogenous peptide antigen;antigen processing and presentation of exogenous peptide antigen via MHC class II;antigen processing and presentation of peptide antigen;antigen processing and presentation of peptide antigen via MHC class I;antigen processing and pres…	binding;calcium ion binding;carbohydrate binding;cation binding;ion binding;metal ion binding	axon;cell body;cell part;cell projection;cell projection cytoplasm;cell projection part;cytoplasmic membrane-bounded vesicle;cytoplasmic part;cytoplasmic vesicle;dendrite cytoplasm;dendritic spine;endoplasmic reticulum;endoplasmic reticulum lumen;endoplasmic reticulum membrane;endoplasmic reticulum part;ER-mitochondrion membrane contact site;extracellular membrane-bounded organelle;extracellular …	Antigen processing and presentation;Phagosome;Protein processing in endoplasmic reticulum	1	1	13	13	13	35.178	0.0012547	8.5479	1347000	15	D6RGY2;P27824	261	NaN	NaN
E5RGW7;E5RG47;H0Y4T4;E7EWM2;E7EMW0;H0Y2V6;Q96L14;Q5SW79	Cep170-like protein;Centrosomal protein of 170 kDa	CEP170;CEP170P1	24.3926	NaN	1	2		binding;identical protein binding;protein binding	cell part;centriole;centrosome;cytoplasm;cytoplasmic part;cytoskeletal part;intracellular non-membrane-bounded organelle;intracellular organelle;intracellular organelle part;intracellular part;macromolecular complex;membrane;microtubule;microtubule organizing center;microtubule organizing center part;non-membrane-bounded organelle;nuclear membrane;nuclear part;organelle;organelle membrane;organel…		1	1	9.7	9.7	9.7	11.457	0.0045506	6.5345	1876600	7	E5RGW7;E5RG47;H0Y4T4;E7EWM2;E7EMW0;H0Y2V6;Q96L14;Q5SW79	263	19.8836	NaN
E5RGN3;E5RIM7;O00244	Copper transport protein ATOX1	ATOX1	NaN	27.7498	1	3	biological regulation;cation homeostasis;cation transport;cellular cation homeostasis;cellular chemical homeostasis;cellular copper ion homeostasis;cellular homeostasis;cellular ion homeostasis;cellular process;chemical homeostasis;copper ion homeostasis;copper ion transport;establishment of localization;establishment of localization in cell;homeostatic process;intracellular copper ion transport;…	binding;cation binding;cation transmembrane transporter activity;copper chaperone activity;copper ion binding;copper ion transmembrane transporter activity;copper-dependent protein binding;inorganic cation transmembrane transporter activity;ion binding;ion transmembrane transporter activity;metal ion binding;metal ion transmembrane transporter activity;metallochaperone activity;protein binding;su…	cell part;cytoplasmic part;cytosol;intracellular part	Mineral absorption	1	1	13.6	13.6	13.6	6.3304	0.0045351	6.5217	346400000	4	E5RGN3;E5RIM7;O00244	264	NaN	27.5201
E5RHL7;E5RIF2;Q9Y6D6	Brefeldin A-inhibited guanine nucleotide-exchange protein 1	ARFGEF1	23.7858	NaN	2	3	biological regulation;cellular component organization;cellular component organization at cellular level;cellular component organization or biogenesis;cellular component organization or biogenesis at cellular level;cellular membrane organization;cellular process;endomembrane system organization;establishment of localization;establishment of localization in cell;establishment of protein localizatio…	ARF guanyl-nucleotide exchange factor activity;binding;cytoskeletal protein binding;enzyme regulator activity;GTPase regulator activity;guanyl-nucleotide exchange factor activity;myosin binding;nucleoside-triphosphatase regulator activity;protein binding;protein kinase A binding;protein kinase A regulatory subunit binding;small GTPase regulator activity	cell part;cytoplasm;cytoplasmic part;cytosol;Golgi apparatus;Golgi apparatus part;Golgi membrane;intracellular membrane-bounded organelle;intracellular non-membrane-bounded organelle;intracellular organelle;intracellular organelle part;intracellular part;macromolecular complex;membrane;membrane-bounded organelle;non-membrane-bounded organelle;nuclear matrix;nuclear part;nucleolus;nucleoplasm;orga…		2	2	4	4	4	93.665	0	11.769	2189100	47	E5RHL7;E5RIF2;Q9Y6D6	265	19.2769	19.7522
E5RJB8;E5RHU3;E7ESK6;E9PBI9;P34741	Syndecan;Syndecan-2	SDC2	31.5781	29.8798	3	60	amine metabolic process;aminoglycan biosynthetic process;aminoglycan catabolic process;aminoglycan metabolic process;anatomical structure morphogenesis;axon guidance;biological regulation;biosynthetic process;carbohydrate biosynthetic process;carbohydrate catabolic process;carbohydrate metabolic process;catabolic process;cell migration;cell motility;cell part morphogenesis;cell projection morphog…	binding;PDZ domain binding;protein binding;protein domain specific binding	cell body;cell part;cell surface;cytoplasmic part;Golgi apparatus part;Golgi lumen;integral to membrane;intracellular organelle lumen;intracellular organelle part;intracellular part;intrinsic to membrane;lysosomal lumen;membrane;membrane part;membrane-enclosed lumen;neuronal cell body;organelle lumen;organelle part;plasma membrane;synapse;vacuolar lumen;vacuolar part	Cell adhesion molecules (CAMs);ECM-receptor interaction;Malaria	3	3	16.8	16.8	16.8	14.905	0	323.31	806500000	7	E5RJB8;E5RHU3;E7ESK6;E9PBI9;P34741	266	26.8609	24.2233
G3V2V8;J3KMY5;H0YIZ1;G3V3E8;E7EMS2;G3V3D1;P61916	Epididymal secretory protein E1	NPC2	30.5335	29.4721	2	14	alcohol metabolic process;biological regulation;chemical homeostasis;cholesterol efflux;cholesterol homeostasis;cholesterol metabolic process;cholesterol transport;establishment of localization;establishment of localization in cell;glycolipid transport;homeostatic process;intracellular cholesterol transport;intracellular lipid transport;intracellular sterol transport;intracellular transport;lipid…	binding;cholesterol binding;enzyme binding;lipid binding;protein binding;steroid binding;sterol binding	cell part;cytoplasmic part;endoplasmic reticulum;extracellular membrane-bounded organelle;extracellular organelle;extracellular region part;extracellular vesicular exosome;intracellular membrane-bounded organelle;intracellular organelle;intracellular part;lysosome;lytic vacuole;membrane-bounded organelle;membrane-bounded vesicle;organelle;vacuole;vesicle	Lysosome	2	2	32	32	32	13.078	0	124.3	3686700000	7	G3V2V8;J3KMY5;H0YIZ1;G3V3E8;E7EMS2;G3V3D1;P61916	267	29.1227	28.6483
E7ENL6;P12111	Collagen alpha-3(VI) chain	COL6A3	24.1301	25.3125	6	10	anatomical structure development;axon guidance;biological adhesion;cell adhesion;cellular component disassembly;cellular component disassembly at cellular level;cellular component organization;cellular component organization at cellular level;cellular component organization or biogenesis;cellular component organization or biogenesis at cellular level;cellular process;chemotaxis;collagen catabolic…	endopeptidase inhibitor activity;endopeptidase regulator activity;enzyme inhibitor activity;enzyme regulator activity;peptidase inhibitor activity;peptidase regulator activity;serine-type endopeptidase inhibitor activity	anchoring collagen;cell part;collagen;collagen type VI;cytoplasmic part;endoplasmic reticulum lumen;endoplasmic reticulum part;extracellular matrix;extracellular matrix part;extracellular membrane-bounded organelle;extracellular organelle;extracellular region;extracellular region part;extracellular space;extracellular vesicular exosome;intracellular organelle lumen;intracellular organelle part;in…	ECM-receptor interaction;Focal adhesion;Protein digestion and absorption	6	6	2.5	2.5	2.5	278.11	0	40.802	15454000	143	E7ENL6;P12111	268	19.3304	21.7619
E7ENT5;E7EV45;Q9ULF5	Zinc transporter ZIP10	SLC39A10	NaN	NaN	1	4	cation transport;cellular process;divalent inorganic cation transport;divalent metal ion transport;establishment of localization;ion transport;metal ion transport;transition metal ion transport;transmembrane transport;transport;zinc ion transport	cation transmembrane transporter activity;ion transmembrane transporter activity;metal ion transmembrane transporter activity;substrate-specific transmembrane transporter activity;substrate-specific transporter activity;transmembrane transporter activity;transporter activity	cell part;integral to membrane;intrinsic to membrane;membrane part		1	1	7.9	7.9	7.9	14.828	0.0034443	6.5749	361280000	6	E7ENT5;E7EV45;Q9ULF5	269	NaN	NaN
E7EPS8;P28827	Protein-tyrosine-phosphatase;Receptor-type tyrosine-protein phosphatase mu	PTPRM	27.8414	26.6356	4	9	anatomical structure formation involved in morphogenesis;axon guidance;biological adhesion;biological regulation;cell adhesion;cell projection organization;cell-cell adhesion;cellular component organization;cellular component organization at cellular level;cellular component organization or biogenesis;cellular component organization or biogenesis at cellular level;cellular macromolecule metabolic…	binding;cadherin binding;catalytic activity;cell adhesion molecule binding;hydrolase activity;hydrolase activity, acting on ester bonds;identical protein binding;molecular transducer activity;phosphatase activity;phosphoprotein phosphatase activity;phosphoric ester hydrolase activity;protein binding;protein tyrosine phosphatase activity;receptor activity;signal transducer activity;signaling recep…	adherens junction;anchoring junction;cell junction;cell part;cell projection;cell-cell adherens junction;cell-cell junction;cytoplasm;cytoplasmic part;integral to membrane;integral to plasma membrane;intracellular part;intrinsic to membrane;intrinsic to plasma membrane;lamellipodium;membrane;membrane part;perinuclear region of cytoplasm;plasma membrane part	Adherens junction;Cell adhesion molecules (CAMs)	4	4	4.7	4.7	4.7	157.07	0	28.426	20453000	65	E7EPS8;P28827;J3QLI4;J3KRV2	270	23.6493	22.1325
P16278;E7EQ29;C9J4G9	Beta-galactosidase	GLB1	NaN	NaN	2	4	alcohol catabolic process;alcohol metabolic process;amine metabolic process;aminoglycan catabolic process;aminoglycan metabolic process;biosynthetic process;carbohydrate biosynthetic process;carbohydrate catabolic process;carbohydrate metabolic process;catabolic process;cellular carbohydrate catabolic process;cellular carbohydrate metabolic process;cellular catabolic process;cellular lipid metabo…	beta-galactosidase activity;binding;carbohydrate binding;catalytic activity;galactosidase activity;galactoside binding;hydrolase activity;hydrolase activity, acting on glycosyl bonds;hydrolase activity, hydrolyzing O-glycosyl compounds;monosaccharide binding;sugar binding	cell part;cytoplasm;cytoplasmic part;extracellular membrane-bounded organelle;extracellular organelle;extracellular region part;extracellular vesicular exosome;Golgi apparatus;intracellular membrane-bounded organelle;intracellular organelle;intracellular organelle lumen;intracellular organelle part;intracellular part;lysosomal lumen;membrane-bounded organelle;membrane-bounded vesicle;membrane-enc…	Galactose metabolism;Glycosaminoglycan degradation;Glycosphingolipid biosynthesis - ganglio series;Lysosome;Other glycan degradation;Sphingolipid metabolism	2	2	4.3	4.3	4.3	76.074	0	13.211	191690000	27	P16278;E7EQ29;C9J4G9	271	NaN	NaN
E7EQG2;Q14240	Eukaryotic initiation factor 4A-II;Eukaryotic initiation factor 4A-II, N-terminally processed	EIF4A2	NaN	NaN	1	2	biological regulation;biosynthetic process;catabolic process;cell surface receptor linked signaling pathway;cellular biosynthetic process;cellular catabolic process;cellular macromolecule biosynthetic process;cellular macromolecule catabolic process;cellular macromolecule metabolic process;cellular metabolic process;cellular nitrogen compound metabolic process;cellular process;cellular protein me…	adenyl nucleotide binding;adenyl ribonucleotide binding;ATP binding;ATPase activity;ATPase activity, coupled;ATP-dependent helicase activity;ATP-dependent RNA helicase activity;binding;catalytic activity;helicase activity;hydrolase activity;hydrolase activity, acting on acid anhydrides;hydrolase activity, acting on acid anhydrides, in phosphorus-containing anhydrides;nucleic acid binding;nucleosi…	cell part;cytoplasmic part;cytosol;eukaryotic translation initiation factor 4F complex;intracellular non-membrane-bounded organelle;intracellular organelle;intracellular organelle part;intracellular part;macromolecular complex;non-membrane-bounded organelle;nuclear part;nucleolus;organelle;organelle part;perinuclear region of cytoplasm;protein complex	RNA transport	3	1	14.4	6.4	6.4	41.29	0.001227	7.7263	1272500	21	E7EQG2;Q14240	272	NaN	NaN
E7EQL8;Q96RT7	Gamma-tubulin complex component 6	TUBGCP6	NaN	NaN	1	1	cell cycle;cell cycle process;cellular component organization;cellular component organization at cellular level;cellular component organization or biogenesis;cellular component organization or biogenesis at cellular level;cellular process;cytoskeleton organization;G2/M transition of mitotic cell cycle;microtubule cytoskeleton organization;microtubule nucleation;microtubule-based process;mitotic c…	binding;cytoskeletal protein binding;microtubule binding;protein binding;tubulin binding	cell part;centrosome;cytoplasmic part;cytoskeletal part;cytosol;extracellular membrane-bounded organelle;extracellular organelle;extracellular region part;extracellular vesicular exosome;gamma-tubulin complex;gamma-tubulin large complex;gamma-tubulin ring complex;intracellular non-membrane-bounded organelle;intracellular organelle;intracellular organelle part;intracellular part;macromolecular com…		1	1	1.9	1.9	1.9	163.91	0.004561	6.5367	776690	67	E7EQL8;Q96RT7	273	NaN	NaN
E7ES19;P35443	Thrombospondin-4	THBS4	28.6852	27.0207	1	7	behavior;behavioral response to pain;biological adhesion;biological regulation;cell adhesion;cell migration;cell motility;cell-cell adhesion;cellular component movement;cellular process;cellular response to stimulus;cellular response to stress;endothelial cell-cell adhesion;epithelial cell-cell adhesion;locomotion;multicellular organismal process;multicellular organismal response to stress;muscle…	binding;calcium ion binding;carbohydrate binding;cation binding;glycosaminoglycan binding;heparin binding;integrin binding;ion binding;metal ion binding;pattern binding;polysaccharide binding;protein binding;protein complex binding;receptor binding	basement membrane;cell part;cytoplasmic part;endoplasmic reticulum;extracellular matrix;extracellular matrix part;extracellular membrane-bounded organelle;extracellular organelle;extracellular region;extracellular region part;extracellular space;extracellular vesicular exosome;intracellular membrane-bounded organelle;intracellular organelle;intracellular part;membrane-bounded organelle;membrane-b…	ECM-receptor interaction;Focal adhesion;Malaria;Phagosome;TGF-beta signaling pathway	2	1	3.1	1.6	1.6	96.005	0	25.455	36887000	35	E7ES19;P35443	274	23.8677	23.0501
O00469;E7ETU9;C9JXZ0	Procollagen-lysine,2-oxoglutarate 5-dioxygenase 2	PLOD2	29.1159	28.9919	7	27	cellular component organization;cellular component organization at cellular level;cellular component organization or biogenesis;cellular component organization or biogenesis at cellular level;cellular macromolecule metabolic process;cellular metabolic process;cellular process;cellular protein metabolic process;extracellular matrix organization;extracellular structure organization;macromolecule me…	binding;carboxylic acid binding;catalytic activity;cation binding;ion binding;iron ion binding;L-ascorbic acid binding;metal ion binding;oxidoreductase activity;oxidoreductase activity, acting on paired donors, with incorporation or reduction of molecular oxygen;oxidoreductase activity, acting on paired donors, with incorporation or reduction of molecular oxygen, 2-oxoglutarate as one donor, and …	cell part;cytoplasmic part;endoplasmic reticulum;endoplasmic reticulum membrane;endoplasmic reticulum part;extracellular membrane-bounded organelle;extracellular organelle;extracellular region part;extracellular vesicular exosome;intracellular membrane-bounded organelle;intracellular organelle;intracellular organelle part;intracellular part;membrane;membrane part;membrane-bounded organelle;membra…	Lysine degradation	7	7	15.5	15.5	15.5	84.685	0	239.52	899260000	40	O00469;E7ETU9;C9JXZ0	275	23.8834	28.1813
E7EUF1;Q13822;E5RIA2	Ectonucleotide pyrophosphatase/phosphodiesterase family member 2	ENPP2	32.2687	31.6708	13	64	alcohol metabolic process;amine metabolic process;biological regulation;catabolic process;cell surface receptor linked signaling pathway;cellular amine metabolic process;cellular biogenic amine metabolic process;cellular catabolic process;cellular component movement;cellular lipid catabolic process;cellular lipid metabolic process;cellular metabolic process;cellular nitrogen compound metabolic pr…	alkylglycerophosphoethanolamine phosphodiesterase activity;binding;calcium ion binding;carbohydrate binding;carboxylic ester hydrolase activity;cargo receptor activity;catalytic activity;cation binding;exonuclease activity;hydrolase activity;hydrolase activity, acting on acid anhydrides;hydrolase activity, acting on acid anhydrides, in phosphorus-containing anhydrides;hydrolase activity, acting o…	cell part;extracellular region part;extracellular space;integral to membrane;integral to plasma membrane;intrinsic to membrane;intrinsic to plasma membrane;membrane;membrane part;plasma membrane;plasma membrane part	Ether lipid metabolism	13	13	19.8	19.8	19.8	101.55	0	323.31	16117000000	44	E7EUF1;Q13822;E5RIA2;E5RJ49;E5RIB9	276	29.9653	30.7356
E7EX73;E9PGM1;E7EUU4;Q04637	Eukaryotic translation initiation factor 4 gamma 1	EIF4G1	26.9164	27.4455	5	17	biological regulation;biosynthetic process;catabolic process;cell surface receptor linked signaling pathway;cellular biosynthetic process;cellular catabolic process;cellular macromolecule biosynthetic process;cellular macromolecule catabolic process;cellular macromolecule metabolic process;cellular metabolic process;cellular nitrogen compound metabolic process;cellular process;cellular protein me…	binding;nucleic acid binding;RNA binding;translation factor activity, nucleic acid binding;translation initiation factor activity	cell part;cytoplasmic part;cytosol;eukaryotic translation initiation factor 4F complex;intracellular part;macromolecular complex;membrane;protein complex	RNA transport;Viral myocarditis	5	5	6.2	6.2	6.2	158.64	0	84.809	37764000	66	E7EX73;E9PGM1;E7EUU4;Q04637;H7C044;H7C0V6;C9J6B6;C9JF13	277	20.7656	23.8233
E7EVA0;P27816;H7C4C5;H0Y2V1;B5MEG9;F8W9U4	Microtubule-associated protein;Microtubule-associated protein 4	MAP4	29.7473	29.2934	12	42	cell cycle process;cell division;cellular component movement;cellular component organization;cellular component organization at cellular level;cellular component organization or biogenesis;cellular component organization or biogenesis at cellular level;cellular process;cytoskeleton organization;establishment of localization;establishment of localization in cell;establishment of organelle localiza…	structural molecule activity	cell part;cytoplasm;cytoskeletal part;cytoskeleton;extracellular membrane-bounded organelle;extracellular organelle;extracellular region part;extracellular vesicular exosome;intracellular non-membrane-bounded organelle;intracellular organelle;intracellular organelle part;intracellular part;macromolecular complex;membrane;membrane-bounded organelle;membrane-bounded vesicle;microtubule;microtubule …		12	12	6.1	6.1	6.1	245.44	0	144.39	157440000	124	E7EVA0;P27816;H7C4C5;H0Y2V1;B5MEG9;F8W9U4	278	25.131	24.7306
E7EX90;Q14203;E7EWF7	Dynactin subunit 1	DCTN1	27.8274	27.6053	9	24	anatomical structure development;antigen processing and presentation;antigen processing and presentation of exogenous antigen;antigen processing and presentation of exogenous peptide antigen;antigen processing and presentation of exogenous peptide antigen via MHC class II;antigen processing and presentation of peptide antigen;antigen processing and presentation of peptide antigen via MHC class II…	catalytic activity;hydrolase activity;hydrolase activity, acting on acid anhydrides;hydrolase activity, acting on acid anhydrides, in phosphorus-containing anhydrides;motor activity;nucleoside-triphosphatase activity;pyrophosphatase activity	cell leading edge;cell part;centrosome;chromosomal part;cytoplasm;cytoplasmic part;cytoskeletal part;cytosol;dynactin complex;dynein complex;intracellular non-membrane-bounded organelle;intracellular organelle;intracellular organelle part;intracellular part;kinetochore;macromolecular complex;membrane;microtubule;microtubule associated complex;microtubule organizing center;non-membrane-bounded org…	Huntington's disease;Vasopressin-regulated water reabsorption	9	9	9	9	9	139.09	0	77.396	43100000	60	E7EX90;Q14203;E7EWF7;Q6AWB1;C9JJD0;C9JKG6;E9PCY0	279	22.8427	24.4166
E9PB61;Q86V81	THO complex subunit 4	ALYREF	NaN	NaN	1	1	biological regulation;biosynthetic process;cell differentiation;cellular biosynthetic process;cellular developmental process;cellular macromolecule biosynthetic process;cellular macromolecule metabolic process;cellular metabolic process;cellular nitrogen compound metabolic process;cellular process;cellular response to stimulus;cellular response to stress;developmental process;DNA metabolic proces…	binding;nucleic acid binding;nucleotide binding	catalytic step 2 spliceosome;cell part;cytoplasmic part;cytosol;extracellular membrane-bounded organelle;extracellular organelle;extracellular region part;extracellular vesicular exosome;intracellular membrane-bounded organelle;intracellular organelle;intracellular organelle part;intracellular part;macromolecular complex;membrane;membrane-bounded organelle;membrane-bounded vesicle;nuclear body;nu…	mRNA surveillance pathway;RNA transport;Spliceosome	1	1	10.2	10.2	10.2	27.557	0	11.48	1163200	14	E9PB61;Q86V81	280	NaN	NaN
E9PBS1;P22234	Multifunctional protein ADE2;Phosphoribosylaminoimidazole-succinocarboxamide synthase;Phosphoribosylaminoimidazole carboxylase	PAICS	NaN	NaN	2	6	biosynthetic process;cellular aromatic compound metabolic process;cellular biosynthetic process;cellular metabolic process;cellular nitrogen compound biosynthetic process;cellular nitrogen compound metabolic process;cellular process;'de novo' IMP biosynthetic process;heterocycle biosynthetic process;heterocycle metabolic process;IMP biosynthetic process;IMP metabolic process;metabolic process;nit…	acid-amino acid ligase activity;adenyl nucleotide binding;adenyl ribonucleotide binding;ATP binding;binding;carbon-carbon lyase activity;carboxy-lyase activity;catalytic activity;identical protein binding;ligase activity;ligase activity, forming carbon-nitrogen bonds;lyase activity;nucleotide binding;phosphoribosylaminoimidazole carboxylase activity;phosphoribosylaminoimidazolesuccinocarboxamide …	cell part;cytoplasmic part;cytosol;extracellular membrane-bounded organelle;extracellular organelle;extracellular region part;extracellular vesicular exosome;intracellular part;membrane;membrane-bounded organelle;membrane-bounded vesicle;organelle;vesicle	Purine metabolism	2	2	6.1	6.1	6.1	45.651	0	77.832	417810000	19	E9PBS1;P22234	281	NaN	NaN
E9PC84		TNC	NaN	NaN	1	3				ECM-receptor interaction;Focal adhesion	67	1	37.1	0.8	0.8	210.85	0	16.33	2580900	95	E9PC84	282	NaN	NaN
Q9Y2E5;E9PCD7;H0YA68	Epididymis-specific alpha-mannosidase;Alpha-mannosidase	MAN2B2	30.0292	29.8771	15	52	alcohol metabolic process;carbohydrate metabolic process;cellular carbohydrate metabolic process;cellular metabolic process;cellular process;hexose metabolic process;mannose metabolic process;metabolic process;monosaccharide metabolic process;primary metabolic process;small molecule metabolic process	alpha-mannosidase activity;binding;carbohydrate binding;catalytic activity;cation binding;hydrolase activity;hydrolase activity, acting on glycosyl bonds;hydrolase activity, hydrolyzing O-glycosyl compounds;ion binding;mannosidase activity;metal ion binding;transition metal ion binding;zinc ion binding	extracellular membrane-bounded organelle;extracellular organelle;extracellular region part;extracellular vesicular exosome;membrane-bounded organelle;membrane-bounded vesicle;organelle;vesicle	Other glycan degradation	15	15	18.7	18.7	18.7	113.98	0	244.45	152030000	42	Q9Y2E5;E9PCD7;H0YA68	283	25.3611	25.9034
E9PCY7;G8JLB6;P31943;E5RGH4;E5RGV0;D6RIU0;D6RBM0;H0YB39	Heterogeneous nuclear ribonucleoprotein H;Heterogeneous nuclear ribonucleoprotein H, N-terminally processed	HNRNPH1	NaN	28.4757	3	5	biological regulation;cellular macromolecule metabolic process;cellular metabolic process;cellular nitrogen compound metabolic process;cellular process;gene expression;macromolecule metabolic process;metabolic process;mRNA metabolic process;mRNA processing;nitrogen compound metabolic process;nuclear mRNA splicing, via spliceosome;nucleic acid metabolic process;nucleobase-containing compound metab…	binding;nucleic acid binding;nucleotide binding;poly(U) RNA binding;poly-pyrimidine tract binding;RNA binding;single-stranded RNA binding	catalytic step 2 spliceosome;cell part;intracellular membrane-bounded organelle;intracellular organelle;intracellular organelle part;intracellular part;macromolecular complex;membrane;membrane-bounded organelle;nuclear part;nucleoplasm;nucleus;organelle;organelle part;ribonucleoprotein complex;spliceosomal complex		3	3	14	14	14	47.087	0	29.959	585570000	17	E9PCY7;G8JLB6;P31943;E5RGH4;E5RGV0;D6RIU0;D6RBM0;H0YB39;D6RFM3;E7EN40;H0YBG7;H0YBD7;P52597;P55795	284	NaN	28.2043
E9PDS3;Q13797	Integrin alpha-9	ITGA9	NaN	NaN	1	3	axon guidance;biological adhesion;biological regulation;cell adhesion;cell chemotaxis;cell migration;cell motility;cell surface receptor linked signaling pathway;cellular component movement;cellular component organization;cellular component organization at cellular level;cellular component organization or biogenesis;cellular component organization or biogenesis at cellular level;cellular process;…	binding;cation binding;ion binding;metal ion binding	alpha9-beta1 integrin complex;basal plasma membrane;cell part;integrin complex;macromolecular complex;membrane;membrane part;plasma membrane;plasma membrane part;protein complex;receptor complex	Arrhythmogenic right ventricular cardiomyopathy (ARVC);Cell adhesion molecules (CAMs);Dilated cardiomyopathy;ECM-receptor interaction;Focal adhesion;Hypertrophic cardiomyopathy (HCM);Regulation of actin cytoskeleton	1	1	1.7	1.7	1.7	69.08	0.0012804	9.3805	5672400	24	E9PDS3;Q13797	285	NaN	NaN
E9PEP6;O14786;E7EX60;Q5T7F0;Q5JWQ6;Q5JWQ4	Neuropilin-1	NRP1	32.9607	32.1968	14	84	anatomical structure arrangement;anatomical structure development;anatomical structure formation involved in morphogenesis;anatomical structure morphogenesis;angiogenesis;angiogenesis involved in coronary vascular morphogenesis;artery morphogenesis;axon extension;axon extension involved in axon guidance;axon guidance;axonal fasciculation;axonogenesis;axonogenesis involved in innervation;biologica…	binding;carbohydrate binding;catalytic activity;cation binding;coreceptor activity;cytokine binding;glycosaminoglycan binding;growth factor binding;heparin binding;ion binding;kinase activity;metal ion binding;molecular transducer activity;pattern binding;phosphotransferase activity, alcohol group as acceptor;polysaccharide binding;protein binding;protein kinase activity;protein tyrosine kinase a…	adherens junction;anchoring junction;axon;axon part;cell body;cell junction;cell part;cell projection;cell projection part;cell surface;cell-substrate adherens junction;cell-substrate junction;cytoplasmic part;cytoplasmic vesicle;cytoskeletal part;cytosol;early endosome;endosome;extracellular region part;extracellular space;focal adhesion;growth cone;integral to membrane;intermediate filament;int…	Axon guidance	14	14	17.3	17.3	17.3	101.3	0	323.31	2225800000	41	E9PEP6;O14786;E7EX60;Q5T7F0;Q5JWQ6;Q5JWQ4;H0Y4A0	286	28.6426	28.7156
Q5TG12;E9PGC5;Q15262;H0YDP9	Protein-tyrosine-phosphatase;Receptor-type tyrosine-protein phosphatase kappa	PTPRK	27.7629	26.5941	4	7	biological adhesion;biological regulation;cell adhesion;cell junction assembly;cell junction organization;cell migration;cell motility;cell surface receptor linked signaling pathway;cell-substrate junction assembly;cellular component assembly;cellular component assembly at cellular level;cellular component movement;cellular component organization;cellular component organization at cellular level;…	beta-catenin binding;binding;catalytic activity;enzyme binding;gamma-catenin binding;hydrolase activity;hydrolase activity, acting on ester bonds;kinase binding;molecular transducer activity;phosphatase activity;phosphoprotein phosphatase activity;phosphoric ester hydrolase activity;protein binding;protein kinase binding;protein tyrosine phosphatase activity;receptor activity;signal transducer ac…	adherens junction;anchoring junction;axon;cell body;cell junction;cell part;cell projection;cell surface;cell-cell junction;cilium;dendrite;integral to membrane;integral to plasma membrane;intrinsic to membrane;intrinsic to plasma membrane;leading edge membrane;membrane;membrane part;neuron projection;neuronal cell body;nonmotile primary cilium;photoreceptor outer segment;plasma membrane part;pri…		4	4	3.4	3.4	3.4	164.2	0	57.708	21800000	62	Q5TG12;E9PGC5;Q15262;H0YDP9;E9PRW2	287	23.179	23.1696
E9PHM6;F6QMI7;Q03001;F8W9J4;A0A0U1RQJ2	Dystonin	DST	27.2535	27.4396	12	37	biological adhesion;biological regulation;cell adhesion;cell cycle arrest;cell cycle process;cell junction assembly;cell junction organization;cell motility;cell surface receptor linked signaling pathway;cell-substrate junction assembly;cellular component assembly;cellular component assembly at cellular level;cellular component movement;cellular component organization;cellular component organizat…	binding;calcium ion binding;cation binding;cytoskeletal protein binding;identical protein binding;integrin binding;ion binding;metal ion binding;microtubule binding;microtubule plus-end binding;protein binding;protein complex binding;protein C-terminus binding;protein dimerization activity;protein homodimerization activity;receptor binding;tubulin binding	actin cytoskeleton;adherens junction;anchoring junction;axon;basal plasma membrane;basement membrane;cell cortex;cell junction;cell leading edge;cell part;cell projection;cell-substrate adherens junction;cell-substrate junction;contractile fiber part;cytoplasm;cytoplasmic membrane-bounded vesicle;cytoplasmic part;cytoplasmic vesicle;cytoskeletal part;cytoskeleton;cytosol;endoplasmic reticulum mem…		13	13	2.9	2.9	2.6	629.78	0	96.467	52330000	319	E9PHM6;F6QMI7;Q03001;F8W9J4;A0A0U1RQJ2;A0A494C1D7;H0YC82;A0A494C1U5;A0A494C073;H0YC65;H0Y314	288	22.1303	24.5227
E9PNS2;E9PIC4;E9PNS6;Q09028	Histone-binding protein RBBP4	RBBP4	NaN	NaN	1	4	ATP-dependent chromatin remodeling;biological regulation;biosynthetic process;cell cycle;cell cycle process;cellular biosynthetic process;cellular component assembly;cellular component assembly at cellular level;cellular component organization;cellular component organization at cellular level;cellular component organization or biogenesis;cellular component organization or biogenesis at cellular l…	binding;enzyme binding;histone binding;histone deacetylase binding;protein binding	CAF-1 complex;cell part;chromatin;chromatin assembly complex;chromatin remodeling complex;chromosomal part;ESC/E(Z) complex;histone deacetylase complex;histone methyltransferase complex;intracellular membrane-bounded organelle;intracellular organelle;intracellular organelle part;intracellular part;ISWI complex;macromolecular complex;membrane-bounded organelle;methyltransferase complex;nuclear chr…		1	1	22.6	22.6	22.6	7.5495	0	11.691	167630000	3	E9PNS2;E9PIC4;E9PNS6;Q09028	289	NaN	NaN
E9PQ34;E9PJH8;E9PIG2;E9PRS3;E9PNX1;E9PK86;E9PMI5;E9PR70;E9PPV6;P50454	Serpin H1	SERPINH1	NaN	NaN	1	1	anatomical structure development;biological regulation;biosynthetic process;cell development;cellular component organization;cellular component organization at cellular level;cellular component organization or biogenesis;cellular component organization or biogenesis at cellular level;cellular developmental process;cellular process;chondrocyte development;chondrocyte development involved in endoch…	binding;collagen binding;endopeptidase inhibitor activity;endopeptidase regulator activity;enzyme inhibitor activity;enzyme regulator activity;peptidase inhibitor activity;peptidase regulator activity;protein binding;serine-type endopeptidase inhibitor activity	cell part;cytoplasmic part;endoplasmic reticulum;endoplasmic reticulum lumen;endoplasmic reticulum part;endoplasmic reticulum-Golgi intermediate compartment;extracellular membrane-bounded organelle;extracellular organelle;extracellular region part;extracellular space;extracellular vesicular exosome;intracellular membrane-bounded organelle;intracellular organelle;intracellular organelle lumen;intr…		1	1	10.6	10.6	10.6	15.301	0.0012484	8.395	86385000	9	E9PQ34;E9PJH8;E9PIG2;E9PRS3;E9PNX1;E9PK86;E9PMI5;E9PR70;E9PPV6;P50454	290	NaN	NaN
E9PJT3;E9PJ04;H0YCG1;Q13435	Splicing factor 3B subunit 2	SF3B2	26.2446	NaN	1	2	cellular macromolecule metabolic process;cellular metabolic process;cellular nitrogen compound metabolic process;cellular process;gene expression;macromolecule metabolic process;metabolic process;mRNA metabolic process;mRNA processing;nitrogen compound metabolic process;nuclear mRNA splicing, via spliceosome;nucleic acid metabolic process;nucleobase-containing compound metabolic process;primary m…		catalytic step 2 spliceosome;cell part;intracellular organelle part;intracellular part;macromolecular complex;nuclear part;nucleoplasm;organelle part;ribonucleoprotein complex;spliceosomal complex;U12-type spliceosomal complex	Spliceosome	1	1	5.5	5.5	5.5	29.134	0.0055991	6.4241	3491900	14	E9PJT3;E9PJ04;H0YCG1;Q13435	291	21.7356	NaN
E9PJD9;E9PLL6;E9PLX7;P46776	60S ribosomal protein L27a	RPL27A	NaN	NaN	2	3	biosynthetic process;catabolic process;cellular biosynthetic process;cellular catabolic process;cellular component disassembly;cellular component disassembly at cellular level;cellular component organization;cellular component organization at cellular level;cellular component organization or biogenesis;cellular component organization or biogenesis at cellular level;cellular macromolecular complex…	binding;nucleic acid binding;RNA binding;structural constituent of ribosome;structural molecule activity	cell part;cytoplasmic part;cytosol;cytosolic large ribosomal subunit;intracellular non-membrane-bounded organelle;intracellular organelle;intracellular organelle part;intracellular part;large ribosomal subunit;macromolecular complex;membrane;non-membrane-bounded organelle;organelle;organelle part;ribonucleoprotein complex;ribosome	Ribosome	2	2	14.3	14.3	14.3	10.127	0	11.159	4273000	4	E9PJD9;E9PLL6;E9PLX7;P46776	292	20.4296	NaN
E9PKG6;P80303;Q2L696	Nucleobindin-2;Nesfatin-1	NUCB2;Nucb2	NaN	NaN	2	4		binding;calcium ion binding;cation binding;DNA binding;ion binding;metal ion binding;nucleic acid binding	cell part;cytoplasmic part;cytosol;endoplasmic reticulum;endoplasmic reticulum-Golgi intermediate compartment;envelope;extracellular membrane-bounded organelle;extracellular organelle;extracellular region part;extracellular space;extracellular vesicular exosome;Golgi apparatus;intracellular membrane-bounded organelle;intracellular organelle;intracellular organelle part;intracellular part;membrane…		3	3	12.1	12.1	9.5	40.368	0	23.844	295330000	17	E9PKG6;P80303;Q2L696;E9PJP3;E9PM22;E9PLR0;E9PLE9;H0YEG8;A0A2R8Y6G7	293	NaN	NaN
E9PLK3;P55786	Puromycin-sensitive aminopeptidase	NPEPPS	NaN	26.1383	1	3	antigen processing and presentation;antigen processing and presentation of peptide antigen;antigen processing and presentation of peptide antigen via MHC class I;cellular macromolecule metabolic process;cellular metabolic process;cellular process;cellular protein metabolic process;cellular response to chemical stimulus;cellular response to hypoxia;cellular response to oxygen levels;cellular respo…	aminopeptidase activity;binding;catalytic activity;cation binding;exopeptidase activity;hydrolase activity;ion binding;metal ion binding;metallopeptidase activity;peptidase activity;peptidase activity, acting on L-amino acid peptides;transition metal ion binding;zinc ion binding	cell part;cytoplasmic part;cytosol;extracellular membrane-bounded organelle;extracellular organelle;extracellular region part;extracellular vesicular exosome;intracellular membrane-bounded organelle;intracellular organelle;intracellular part;membrane-bounded organelle;membrane-bounded vesicle;nucleus;organelle;vesicle		1	1	1.3	1.3	1.3	102.99	0.0099448	6.3218	62982000	47	E9PLK3;P55786	294	NaN	25.9084
E9PPT0;E9PMM9;E9PQD7;P15880	40S ribosomal protein S2	RPS2	NaN	NaN	3	9	biological regulation;biosynthetic process;catabolic process;cellular biosynthetic process;cellular catabolic process;cellular component disassembly;cellular component disassembly at cellular level;cellular component organization;cellular component organization at cellular level;cellular component organization or biogenesis;cellular component organization or biogenesis at cellular level;cellular …	binding;enzyme binding;fibroblast growth factor binding;growth factor binding;mRNA binding;nucleic acid binding;protein binding;RNA binding;structural constituent of ribosome;structural molecule activity	adherens junction;anchoring junction;cell junction;cell part;cell-substrate adherens junction;cell-substrate junction;cytoplasm;cytoplasmic part;cytosol;cytosolic small ribosomal subunit;extracellular membrane-bounded organelle;extracellular organelle;extracellular region part;extracellular vesicular exosome;focal adhesion;intracellular membrane-bounded organelle;intracellular non-membrane-bounde…	Ribosome	3	3	16.2	16.2	16.2	21.022	0	31.347	5041700	11	E9PPT0;E9PMM9;E9PQD7;P15880;H3BNG3;H0YE27;I3L404;H0YEN5	295	NaN	NaN
E9PP21;P21291	Cysteine and glycine-rich protein 1	CSRP1	24.443	23.8026	1	3	biological adhesion;cell adhesion;cell-cell adhesion;cellular process;homotypic cell-cell adhesion;platelet aggregation	binding;cation binding;ion binding;metal ion binding;transition metal ion binding;zinc ion binding	adherens junction;anchoring junction;cell junction;cell part;cell-substrate adherens junction;cell-substrate junction;extracellular membrane-bounded organelle;extracellular organelle;extracellular region part;extracellular vesicular exosome;focal adhesion;intracellular membrane-bounded organelle;intracellular organelle;intracellular part;membrane-bounded organelle;membrane-bounded vesicle;nucleus…		1	1	9.4	9.4	9.4	16.94	0.0012077	7.1908	2578000	10	E9PP21;P21291	296	19.934	20.1403
E9PR30;P62861	40S ribosomal protein S30	FAU	26.1683	26.5589	2	6	antibacterial humoral response;antimicrobial humoral response;biosynthetic process;catabolic process;cellular biosynthetic process;cellular catabolic process;cellular component disassembly;cellular component disassembly at cellular level;cellular component organization;cellular component organization at cellular level;cellular component organization or biogenesis;cellular component organization o…	binding;nucleic acid binding;RNA binding;structural constituent of ribosome;structural molecule activity	cell part;cytoplasmic part;cytosol;cytosolic small ribosomal subunit;extracellular region part;extracellular space;intracellular non-membrane-bounded organelle;intracellular organelle;intracellular organelle part;intracellular part;macromolecular complex;non-membrane-bounded organelle;organelle;organelle part;ribonucleoprotein complex;ribosome;small ribosomal subunit		2	2	11.2	11.2	11.2	10.905	0	12.028	13332000	4	E9PR30;P62861	298	22.2663	22.0996
E9PRR2;O95084	Serine protease 23	PRSS23	NaN	NaN	1	1		catalytic activity;endopeptidase activity;hydrolase activity;peptidase activity;peptidase activity, acting on L-amino acid peptides;serine hydrolase activity;serine-type endopeptidase activity;serine-type peptidase activity	cell part;extracellular membrane-bounded organelle;extracellular organelle;extracellular region part;extracellular vesicular exosome;intracellular membrane-bounded organelle;intracellular organelle;intracellular part;membrane-bounded organelle;membrane-bounded vesicle;nucleus;organelle;vesicle		1	1	14.3	14.3	14.3	16.944	0.00125	8.3973	46128000	11	E9PRR2;O95084	299	NaN	NaN
E9PRU1;O95967	EGF-containing fibulin-like extracellular matrix protein 2	EFEMP2	NaN	NaN	3	4	cellular component organization;cellular component organization at cellular level;cellular component organization or biogenesis;cellular component organization or biogenesis at cellular level;cellular process;extracellular matrix organization;extracellular structure organization	binding;calcium ion binding;cation binding;extracellular matrix structural constituent;ion binding;metal ion binding;structural molecule activity	basement membrane;extracellular matrix part;extracellular membrane-bounded organelle;extracellular organelle;extracellular region;extracellular region part;extracellular vesicular exosome;membrane-bounded organelle;membrane-bounded vesicle;organelle;vesicle		3	3	13.3	13.3	13.3	48.191	0	267.45	947910000	21	E9PRU1;O95967;H0YEU0;E9PI47;H0YET5;E9PRQ8;E9PKA3	300	NaN	NaN
F2Z307;O95670;O75348	V-type proton ATPase subunit G 2;V-type proton ATPase subunit G 1	ATP6V1G2-DDX39B;ATP6V1G2;ATP6V1G1	NaN	NaN	1	3	biological regulation;cation homeostasis;cation transport;cell surface receptor linked signaling pathway;cellular cation homeostasis;cellular chemical homeostasis;cellular component organization;cellular component organization at cellular level;cellular component organization or biogenesis;cellular component organization or biogenesis at cellular level;cellular homeostasis;cellular ion homeostasi…	active transmembrane transporter activity;ATPase activity;ATPase activity, coupled;ATPase activity, coupled to movement of substances;ATPase activity, coupled to transmembrane movement of ions;ATPase activity, coupled to transmembrane movement of ions, phosphorylative mechanism;ATPase activity, coupled to transmembrane movement of substances;ATPase binding;binding;catalytic activity;cation transm…	cell part;cytoplasmic membrane-bounded vesicle;cytoplasmic part;cytoplasmic vesicle;cytoplasmic vesicle part;cytosol;extracellular membrane-bounded organelle;extracellular organelle;extracellular region part;extracellular vesicular exosome;integral to membrane;integral to organelle membrane;integral to synaptic vesicle membrane;intracellular membrane-bounded organelle;intracellular organelle;intr…	Collecting duct acid secretion;Epithelial cell signaling in Helicobacter pylori infection;Oxidative phosphorylation;Phagosome;Rheumatoid arthritis;Vibrio cholerae infection	1	1	15.2	15.2	15.2	11.355	0	59.824	210090000	6	F2Z307;O95670;O75348	301	NaN	NaN
F2Z393;P37837	Transaldolase	TALDO1	NaN	NaN	2	6	alcohol biosynthetic process;alcohol catabolic process;alcohol metabolic process;biosynthetic process;carbohydrate biosynthetic process;carbohydrate catabolic process;carbohydrate metabolic process;catabolic process;cellular biosynthetic process;cellular carbohydrate biosynthetic process;cellular carbohydrate catabolic process;cellular carbohydrate metabolic process;cellular metabolic process;cel…	catalytic activity;sedoheptulose-7-phosphate:D-glyceraldehyde-3-phosphate glyceronetransferase activity;transferase activity;transferase activity, transferring aldehyde or ketonic groups	cell part;cytoplasm;cytoplasmic part;cytosol;extracellular membrane-bounded organelle;extracellular organelle;extracellular region part;extracellular vesicular exosome;intracellular membrane-bounded organelle;intracellular organelle;intracellular part;membrane-bounded organelle;membrane-bounded vesicle;nucleus;organelle;vesicle	Pentose phosphate pathway	2	2	7.5	7.5	7.5	35.328	0	12.766	674240000	15	F2Z393;P37837	302	NaN	NaN
F2Z3K5;Q5JYR4;Q5JYR7;P04844	Dolichyl-diphosphooligosaccharide--protein glycosyltransferase subunit 2	RPN2	NaN	NaN	1	1	aging;biosynthetic process;carbohydrate metabolic process;cellular biosynthetic process;cellular carbohydrate metabolic process;cellular macromolecule biosynthetic process;cellular macromolecule metabolic process;cellular metabolic process;cellular process;cellular protein metabolic process;cotranslational protein targeting to membrane;developmental process;establishment of localization;establish…	binding;catalytic activity;ribonucleoprotein binding;ribosome binding;transferase activity;transferase activity, transferring glycosyl groups	autophagic vacuole membrane;cell part;cytoplasmic part;endoplasmic reticulum;endoplasmic reticulum membrane;endoplasmic reticulum part;integral to membrane;intracellular membrane-bounded organelle;intracellular organelle;intracellular organelle part;intracellular part;intrinsic to membrane;macromolecular complex;membrane;membrane part;membrane-bounded organelle;nucleus;oligosaccharyltransferase c…	N-Glycan biosynthesis;Protein processing in endoplasmic reticulum;Various types of N-glycan biosynthesis	1	1	16.7	16.7	16.7	17.808	0.0012225	7.5153	791850	8	F2Z3K5;Q5JYR4;Q5JYR7;P04844	303	NaN	NaN
F5GY03;E5RK62		SPARC	NaN	NaN	1	3	biological regulation;cellular process;cellular response to stimulus;regulation of biological process;regulation of cellular process;response to stimulus;signal transduction	binding;calcium ion binding;cation binding;ion binding;metal ion binding	extracellular matrix;extracellular region part;extracellular space;proteinaceous extracellular matrix		10	1	65.8	12.1	12.1	17.47	0	40.323	216940000	10	F5GY03;E5RK62	304	NaN	NaN
F5H423;P84077;P61204;F5H0C7;C9JPM4;C9J1Z8;P84085;P18085	ADP-ribosylation factor 1;ADP-ribosylation factor 3;ADP-ribosylation factor 5;ADP-ribosylation factor 4	ARF1;ARF3;ARF4;ARF5	NaN	NaN	2	5	activation of phospholipase D activity;anatomical structure development;antigen processing and presentation;antigen processing and presentation of exogenous antigen;antigen processing and presentation of exogenous peptide antigen;antigen processing and presentation of exogenous peptide antigen via MHC class II;antigen processing and presentation of peptide antigen;antigen processing and presentat…	binding;catalytic activity;epidermal growth factor receptor binding;growth factor receptor binding;GTP binding;GTPase activity;guanyl nucleotide binding;guanyl ribonucleotide binding;hydrolase activity;hydrolase activity, acting on acid anhydrides;hydrolase activity, acting on acid anhydrides, in phosphorus-containing anhydrides;molecular transducer activity;nucleoside-triphosphatase activity;nuc…	adherens junction;anchoring junction;cell junction;cell leading edge;cell part;cell projection;cell projection membrane;cell projection part;cell-substrate adherens junction;cell-substrate junction;contractile fiber part;cytoplasmic part;cytoskeletal part;cytosol;extracellular membrane-bounded organelle;extracellular organelle;extracellular region part;extracellular vesicular exosome;focal adhesi…	Vibrio cholerae infection	2	2	18.6	18.6	18.6	23.346	0	21.836	5791000	12	F5H423;P84077;P61204;F5H0C7;C9JPM4;C9J1Z8;P84085;P18085	308	NaN	NaN
H0YH88;F8W118;F8VY35;F8VV59;F8W543;F5H4R6;H0YIV4;P55209;F8VRJ2;H0YHC3;B7Z4K9;F8VUX1;B7Z9C2;F8W0J6	Nucleosome assembly protein 1-like 1	NAP1L1	NaN	NaN	2	4	biological regulation;biosynthetic process;cellular biosynthetic process;cellular component assembly;cellular component assembly at cellular level;cellular component organization;cellular component organization at cellular level;cellular component organization or biogenesis;cellular component organization or biogenesis at cellular level;cellular macromolecular complex assembly;cellular macromolec…		cell part;cytoplasmic membrane-bounded vesicle;cytoplasmic part;cytoplasmic vesicle;intracellular membrane-bounded organelle;intracellular organelle;intracellular part;melanosome;membrane;membrane-bounded organelle;membrane-bounded vesicle;nucleus;organelle;pigment granule;vesicle		2	2	34.5	34.5	34.5	20.966	0	48.997	6776200	8	H0YH88;F8W118;F8VY35;F8VV59;F8W543;F5H4R6;H0YIV4;P55209;F8VRJ2;H0YHC3;B7Z4K9;F8VUX1;B7Z9C2;F8W0J6	309	NaN	NaN
F5H4Z8;P49746	Thrombospondin-3	THBS3	32.0591	29.8136	9	40	anatomical structure development;anatomical structure formation involved in morphogenesis;biological adhesion;bone trabecula formation;cartilage development;cartilage development involved in endochondral bone morphogenesis;cell adhesion;cell-matrix adhesion;cell-substrate adhesion;cellular process;developmental process;growth plate cartilage development;multicellular organismal process;ossificati…	binding;calcium ion binding;carbohydrate binding;cation binding;glycosaminoglycan binding;heparin binding;ion binding;metal ion binding;pattern binding;polysaccharide binding	cell part;cytoplasmic part;extracellular region;intracellular part;perinuclear region of cytoplasm	ECM-receptor interaction;Focal adhesion;Malaria;Phagosome;TGF-beta signaling pathway	11	10	13.7	13	11.6	103.25	0	279.83	466680000	35	F5H4Z8;P49746;B4DQH6;Q2HIZ1	310	27.1	26.2349
F5H5D7;F5H7C7;F5H5C6;F5H746;Q9BQT9	Calsyntenin-3	CLSTN3	25.2936	NaN	1	2	biological adhesion;cell adhesion;cell communication;cell-cell adhesion;cell-cell signaling;cellular component assembly;cellular component assembly at cellular level;cellular component organization;cellular component organization at cellular level;cellular component organization or biogenesis;cellular component organization or biogenesis at cellular level;cellular process;homophilic cell adhesion…	binding;calcium ion binding;cation binding;ion binding;metal ion binding	cell part;cytoplasmic part;endoplasmic reticulum membrane;endoplasmic reticulum part;extracellular membrane-bounded organelle;extracellular organelle;extracellular region part;extracellular vesicular exosome;Golgi apparatus part;Golgi membrane;integral to membrane;intracellular organelle part;intracellular part;intrinsic to membrane;membrane;membrane part;membrane-bounded organelle;membrane-bound…		1	1	10.9	10.9	10.9	14.271	0.010022	6.3613	106540000	8	F5H5D7;F5H7C7;F5H5C6;F5H746;Q9BQT9	311	20.7847	NaN
F5H5G1;H3BLU2;Q13449	Limbic system-associated membrane protein	LSAMP	27.9459	28.4567	3	13	anatomical structure development;behavior;biological adhesion;biological regulation;cell adhesion;cell-cell adhesion;cellular process;developmental process;exploration behavior;locomotory behavior;locomotory exploration behavior;nervous system development;regulation of biological process;regulation of cell development;regulation of cell differentiation;regulation of cellular process;regulation of…		anchored to membrane;cell body;cell junction;cell part;cell projection;cell surface;cell-cell junction;intrinsic to membrane;membrane;membrane part;neuron projection;neuronal cell body;plasma membrane		3	3	17.7	17.7	17.7	31.741	0	265.93	1332200000	16	F5H5G1;H3BLU2;Q13449;C9J5G3	312	27.1097	26.5421
O75581;F5H7J9;H0YGW5	Low-density lipoprotein receptor-related protein 6	LRP6	26.9152	27.2128	7	18	ameboidal cell migration;anatomical structure development;anatomical structure formation involved in morphogenesis;anatomical structure morphogenesis;anterior/posterior pattern specification;appendage morphogenesis;axis elongation;axis elongation involved in somitogenesis;biological adhesion;biological regulation;bone morphogenesis;bone remodeling;branching involved in mammary gland duct morphoge…	apolipoprotein binding;binding;cargo receptor activity;coreceptor activity;coreceptor activity involved in Wnt receptor signaling pathway;enzyme inhibitor activity;enzyme regulator activity;frizzled binding;G-protein-coupled receptor binding;identical protein binding;kinase inhibitor activity;kinase regulator activity;lipoprotein particle binding;lipoprotein particle receptor activity;low-density…	cell body;cell part;cell surface;cytoplasmic part;cytoplasmic vesicle;early endosome membrane;endoplasmic reticulum;endosomal part;endosome membrane;extracellular region;integral to membrane;intracellular membrane-bounded organelle;intracellular organelle;intracellular organelle part;intracellular part;intrinsic to membrane;macromolecular complex;membrane;membrane part;membrane-bounded organelle;…	Wnt signaling pathway	8	7	5.8	5.1	5.1	180.43	0	42.514	24093000	75	O75581;F5H7J9;H0YGW5	313	21.5946	23.3084
F5H8D7;P18887	DNA repair protein XRCC1	XRCC1	24.8073	24.6709	1	3	anatomical structure development;base-excision repair;cellular macromolecule metabolic process;cellular metabolic process;cellular nitrogen compound metabolic process;cellular process;cellular response to stimulus;cellular response to stress;developmental process;DNA metabolic process;DNA repair;hippocampus development;macromolecule metabolic process;metabolic process;nitrogen compound metabolic …	binding;damaged DNA binding;DNA binding;enzyme binding;nucleic acid binding;protein binding	cell part;intracellular membrane-bounded organelle;intracellular organelle;intracellular organelle part;intracellular part;membrane-bounded organelle;nuclear part;nucleoplasm;nucleus;organelle;organelle part	Base excision repair	1	1	1.7	1.7	1.7	66.013	0.0045198	6.476	4253800	28	F5H8D7;P18887	314	20.2983	21.0087
F6RFD5;P60981	Destrin	DSTN	30.2416	31.0531	2	13	actin cytoskeleton organization;actin filament depolymerization;actin filament organization;actin filament severing;actin filament-based process;actin polymerization or depolymerization;biological regulation;cellular component disassembly;cellular component disassembly at cellular level;cellular component organization;cellular component organization at cellular level;cellular component organizati…		actin cytoskeleton;cell cortex part;cell part;cortical actin cytoskeleton;cortical cytoskeleton;cytoplasmic part;cytoskeletal part;cytoskeleton;extracellular membrane-bounded organelle;extracellular organelle;extracellular region part;extracellular vesicular exosome;intracellular non-membrane-bounded organelle;intracellular organelle;intracellular organelle part;intracellular part;membrane-bounde…		2	2	17	17	17	15.397	0	87.502	4458000000	9	F6RFD5;P60981	315	29.1076	29.9509
H7C3P4;F6S8M0;P15586;F5H4C6;H0YFA9	N-acetylglucosamine-6-sulfatase	GNS	24.4706	27.4359	3	10	amine metabolic process;aminoglycan catabolic process;aminoglycan metabolic process;carbohydrate catabolic process;carbohydrate metabolic process;catabolic process;cellular catabolic process;cellular metabolic process;cellular process;glycosaminoglycan catabolic process;glycosaminoglycan metabolic process;keratan sulfate catabolic process;keratan sulfate metabolic process;macromolecule catabolic …	binding;catalytic activity;cation binding;hydrolase activity;hydrolase activity, acting on ester bonds;ion binding;metal ion binding;N-acetylglucosamine-6-sulfatase activity;sulfuric ester hydrolase activity	cell part;cytoplasmic part;extracellular membrane-bounded organelle;extracellular organelle;extracellular region part;extracellular vesicular exosome;intracellular membrane-bounded organelle;intracellular organelle;intracellular organelle lumen;intracellular organelle part;intracellular part;lysosomal lumen;lysosome;lytic vacuole;membrane-bounded organelle;membrane-bounded vesicle;membrane-enclos…	Glycosaminoglycan degradation;Lysosome	3	3	6.7	6.7	6.7	56.374	0	22.418	714270000	22	H7C3P4;F6S8M0;P15586;F5H4C6;H0YFA9	316	19.1876	26.432
F6SYF8;Q9UBP4;E9PKW6	Dickkopf-related protein 3	DKK3	30.5665	30.324	4	30	adrenal gland development;anatomical structure development;anatomical structure morphogenesis;biological regulation;cell surface receptor linked signaling pathway;cellular process;cellular response to stimulus;developmental process;gland development;multicellular organismal development;multicellular organismal process;negative regulation of aldosterone biosynthetic process;negative regulation of …		extracellular region;extracellular region part;extracellular space		4	4	16.2	16.2	16.2	39.95	0	106.91	3563400000	21	F6SYF8;Q9UBP4;E9PKW6;E9PKK9;E9PHY3	317	28.3683	29.4942
F6UXX1;O60506;B7Z645;O43390	Heterogeneous nuclear ribonucleoprotein Q;Heterogeneous nuclear ribonucleoprotein R	SYNCRIP;HNRNPR	NaN	NaN	2	3	biological regulation;cell differentiation;cellular developmental process;cellular macromolecule metabolic process;cellular metabolic process;cellular nitrogen compound metabolic process;cellular process;cellular response to chemical stimulus;cellular response to cytokine stimulus;cellular response to interferon-gamma;cellular response to organic substance;cellular response to stimulus;CRD-mediat…	binding;mRNA binding;nucleic acid binding;nucleotide binding;poly(A) RNA binding;poly-purine tract binding;RNA binding;single-stranded RNA binding	catalytic step 2 spliceosome;cell part;CRD-mediated mRNA stability complex;cytoplasm;cytoplasmic part;endoplasmic reticulum;histone pre-mRNA 3'end processing complex;intracellular membrane-bounded organelle;intracellular organelle;intracellular organelle part;intracellular part;macromolecular complex;membrane;membrane-bounded organelle;nuclear part;nucleoplasm;nucleus;organelle;organelle part;pro…		2	2	14.6	14.6	14.6	20.256	0	12.392	161410000	7	F6UXX1;O60506;B7Z645;O43390	318	NaN	NaN
P27708;F8VPD4	CAD protein;Glutamine-dependent carbamoyl-phosphate synthase;Aspartate carbamoyltransferase;Dihydroorotase	CAD	28.984	30.3977	24	69	amide biosynthetic process;amine biosynthetic process;amine catabolic process;amine metabolic process;anatomical structure development;anatomical structure morphogenesis;arginine biosynthetic process;arginine metabolic process;biological regulation;biosynthetic process;body fluid secretion;carbamoyl phosphate biosynthetic process;carbamoyl phosphate metabolic process;carboxylic acid biosynthetic …	adenyl nucleotide binding;adenyl ribonucleotide binding;amine binding;amino acid binding;aspartate binding;aspartate carbamoyltransferase activity;ATP binding;binding;carbamoyl-phosphate synthase (ammonia) activity;carbamoyl-phosphate synthase (glutamine-hydrolyzing) activity;carbon-nitrogen ligase activity, with glutamine as amido-N-donor;carboxyl- or carbamoyltransferase activity;carboxylic aci…	axon part;cell body;cell part;cell projection;cell projection part;cytoplasmic part;cytosol;extracellular membrane-bounded organelle;extracellular organelle;extracellular region part;extracellular vesicular exosome;intracellular membrane-bounded organelle;intracellular organelle;intracellular organelle part;intracellular part;macromolecular complex;membrane;membrane-bounded organelle;membrane-bou…	Alanine, aspartate and glutamate metabolism;Pyrimidine metabolism	24	24	12.3	12.3	12.3	242.98	0	323.31	503940000	103	P27708;F8VPD4;H7C2E4	319	24.2841	27.6429
F8VR77;Q9UQ80	Proliferation-associated protein 2G4	PA2G4	NaN	NaN	1	3	biological regulation;biosynthetic process;cell cycle arrest;cell cycle process;cell proliferation;cellular biosynthetic process;cellular macromolecule biosynthetic process;cellular macromolecule metabolic process;cellular metabolic process;cellular nitrogen compound metabolic process;cellular process;macromolecule biosynthetic process;macromolecule metabolic process;metabolic process;ncRNA metab…	binding;DNA binding;enzyme binding;nucleic acid binding;nucleic acid binding transcription factor activity;protein binding;sequence-specific DNA binding transcription factor activity;ubiquitin protein ligase binding	cell part;cytoplasm;extracellular membrane-bounded organelle;extracellular organelle;extracellular region part;extracellular vesicular exosome;intracellular membrane-bounded organelle;intracellular non-membrane-bounded organelle;intracellular organelle;intracellular organelle part;intracellular part;macromolecular complex;membrane;membrane-bounded organelle;membrane-bounded vesicle;non-membrane-b…		1	1	6.7	6.7	6.7	31.467	0	158.37	107720000	14	F8VR77;Q9UQ80	320	NaN	NaN
F8VRY7;F8VZG4;F8W1J0;O95861	3(2),5-bisphosphate nucleotidase 1	BPNT1	NaN	NaN	1	2	3'-phosphoadenosine 5'-phosphosulfate metabolic process;anatomical structure development;cellular lipid metabolic process;cellular metabolic process;cellular nitrogen compound metabolic process;cellular process;dephosphorylation;developmental process;glycerolipid metabolic process;glycerophospholipid metabolic process;heterocycle metabolic process;lipid metabolic process;lipid modification;lipid …	3'(2'),5'-bisphosphate nucleotidase activity;binding;catalytic activity;cation binding;hydrolase activity;hydrolase activity, acting on ester bonds;inositol bisphosphate phosphatase activity;inositol or phosphatidylinositol phosphatase activity;inositol phosphate phosphatase activity;inositol-1,4-bisphosphate 1-phosphatase activity;ion binding;magnesium ion binding;metal ion binding;nucleotidase …	cell part;cytoplasmic part;cytosol;extracellular membrane-bounded organelle;extracellular organelle;extracellular region part;extracellular vesicular exosome;intracellular part;membrane-bounded organelle;membrane-bounded vesicle;organelle;vesicle	Sulfur metabolism	1	1	19.8	19.8	19.8	12.921	0	42.697	73309000	6	F8VRY7;F8VZG4;F8W1J0;O95861	321	NaN	NaN
F8VX58;F8VXZ8;F8VUF6;F8VWU0;P07585	Decorin	DCN	25.9129	25.805	1	6	aging;amine metabolic process;aminoglycan biosynthetic process;aminoglycan catabolic process;aminoglycan metabolic process;anatomical structure development;anatomical structure morphogenesis;biological regulation;biosynthetic process;carbohydrate biosynthetic process;carbohydrate catabolic process;carbohydrate metabolic process;catabolic process;cellular biosynthetic process;cellular catabolic pr…	binding;carbohydrate binding;extracellular matrix binding;glycosaminoglycan binding;pattern binding;polysaccharide binding	anchoring collagen;cell part;collagen;collagen type VI;cytoplasmic part;extracellular matrix part;extracellular region;extracellular region part;extracellular space;Golgi apparatus part;Golgi lumen;intracellular organelle lumen;intracellular organelle part;intracellular part;lysosomal lumen;membrane-enclosed lumen;organelle lumen;organelle part;vacuolar lumen;vacuolar part	TGF-beta signaling pathway	1	1	11.8	11.8	11.8	13.286	0.0012151	7.452	14502000	6	F8VX58;F8VXZ8;F8VUF6;F8VWU0;P07585	322	21.1729	21.9117
F8VVI9;J3KTP3;Q9H159	Cadherin-19	CDH19	28.1847	27.3458	5	8	biological adhesion;cell adhesion;cell-cell adhesion;cellular process;homophilic cell adhesion	binding;calcium ion binding;cation binding;ion binding;metal ion binding	cell part;integral to membrane;intrinsic to membrane;membrane;membrane part;plasma membrane		5	5	17.3	17.3	17.3	48.84	0	59.558	25315000	17	F8VVI9;J3KTP3;Q9H159	323	24.0885	22.7259
F8VW21;P05388;F8VPE8;F8VU65;F8VWS0;Q8NHW5	60S acidic ribosomal protein P0;60S acidic ribosomal protein P0-like	RPLP0;RPLP0P6	NaN	NaN	3	9	biosynthetic process;catabolic process;cellular biosynthetic process;cellular catabolic process;cellular component biogenesis;cellular component biogenesis at cellular level;cellular component disassembly;cellular component disassembly at cellular level;cellular component organization;cellular component organization at cellular level;cellular component organization or biogenesis;cellular componen…	binding;nucleic acid binding;RNA binding;structural constituent of ribosome;structural molecule activity	adherens junction;anchoring junction;cell junction;cell part;cell-substrate adherens junction;cell-substrate junction;cytoplasm;cytoplasmic part;cytosol;cytosolic large ribosomal subunit;extracellular membrane-bounded organelle;extracellular organelle;extracellular region part;extracellular vesicular exosome;focal adhesion;intracellular membrane-bounded organelle;intracellular non-membrane-bounde…	Ribosome	3	3	17.2	17.2	17.2	26.901	0	23.601	73913000	11	F8VW21;P05388;F8VPE8;F8VU65;F8VWS0;Q8NHW5;F8W1K8;G3V210;F8VZS0	324	NaN	NaN
F8VXC8;Q92922;Q8TAQ2	SWI/SNF complex subunit SMARCC1;SWI/SNF complex subunit SMARCC2	SMARCC2;SMARCC1	24.7207	24.6948	2	3	anatomical structure development;anatomical structure morphogenesis;ATP-dependent chromatin remodeling;biological regulation;biosynthetic process;cell surface receptor linked signaling pathway;cellular biosynthetic process;cellular component disassembly;cellular component disassembly at cellular level;cellular component organization;cellular component organization at cellular level;cellular compo…	binding;chromatin binding;DNA binding;nucleic acid binding;protein binding;protein binding transcription factor activity;protein N-terminus binding;transcription coactivator activity;transcription cofactor activity;transcription factor binding transcription factor activity	cell part;chromatin;chromatin remodeling complex;chromosomal part;chromosome;intracellular non-membrane-bounded organelle;intracellular organelle;intracellular organelle part;intracellular part;macromolecular complex;nBAF complex;non-membrane-bounded organelle;npBAF complex;nuclear chromatin;nuclear chromosome part;nuclear part;nucleoplasm;organelle;organelle part;protein complex;sex chromosome;S…		2	2	0.9	0.9	0.9	136.18	0.0013193	11.051	3946000	53	F8VXC8;Q92922;Q8TAQ2	325	18.8716	21.725
F8VYK9;P24592;A0A3B3IUE0	Insulin-like growth factor-binding protein 6	IGFBP6	29.0823	NaN	3	10	biological regulation;cellular macromolecule metabolic process;cellular metabolic process;cellular process;cellular protein metabolic process;cellular response to stimulus;macromolecule metabolic process;metabolic process;negative regulation of biological process;negative regulation of cell proliferation;negative regulation of cellular process;primary metabolic process;protein metabolic process;r…	binding;growth factor binding;insulin-like growth factor binding;insulin-like growth factor I binding;insulin-like growth factor II binding;protein binding	cell part;cytoplasmic part;extracellular membrane-bounded organelle;extracellular organelle;extracellular region;extracellular region part;extracellular space;extracellular vesicular exosome;Golgi apparatus;intracellular membrane-bounded organelle;intracellular organelle;intracellular part;membrane-bounded organelle;membrane-bounded vesicle;organelle;vesicle		3	3	23.9	23.9	23.9	25.152	0	323.31	690700000	10	F8VYK9;P24592;A0A3B3IUE0;F8VVA5	326	23.2235	NaN
F8W1R7;G3V1V0;P60660;G3V1Y7;J3KND3;G8JLA2;B7Z6Z4;F8VPF3	Myosin light polypeptide 6	MYL6	27.9554	29.1766	4	21	actin filament-based movement;actin filament-based process;actin-mediated cell contraction;actin-myosin filament sliding;anatomical structure development;axon guidance;biological regulation;cell surface receptor linked signaling pathway;cellular component movement;cellular process;cellular response to stimulus;chemotaxis;developmental process;enzyme linked receptor protein signaling pathway;ephri…	actin-dependent ATPase activity;ATPase activity;ATPase activity, coupled;binding;calcium ion binding;catalytic activity;cation binding;hydrolase activity;hydrolase activity, acting on acid anhydrides;hydrolase activity, acting on acid anhydrides, in phosphorus-containing anhydrides;ion binding;metal ion binding;motor activity;nucleoside-triphosphatase activity;pyrophosphatase activity;structural …	brush border;cell part;cell projection;cytoplasmic part;cytoskeletal part;cytosol;extracellular membrane-bounded organelle;extracellular organelle;extracellular region part;extracellular vesicular exosome;intracellular organelle part;intracellular part;macromolecular complex;membrane;membrane-bounded organelle;membrane-bounded vesicle;myosin complex;organelle;organelle part;protein complex;unconv…	Vascular smooth muscle contraction	4	4	31.7	31.7	31.7	16.29	0	122.02	1448300000	10	F8W1R7;G3V1V0;P60660;G3V1Y7;J3KND3;G8JLA2;B7Z6Z4;F8VPF3;H0YI43;F8VZU9;F8W1I5;F8W180;P14649	327	22.1432	28.1357
F8W6I7;P09651;F8W646;F8VZ49	Heterogeneous nuclear ribonucleoprotein A1;Heterogeneous nuclear ribonucleoprotein A1, N-terminally processed	HNRNPA1	23.7381	23.6875	3	11	alternative nuclear mRNA splicing, via spliceosome;cellular macromolecule metabolic process;cellular metabolic process;cellular nitrogen compound metabolic process;cellular process;establishment of localization;establishment of localization in cell;establishment of RNA localization;gene expression;intracellular transport;macromolecule metabolic process;metabolic process;mRNA metabolic process;mRN…	binding;DNA binding;nucleic acid binding;nucleotide binding;RNA binding;single-stranded DNA binding;single-stranded RNA binding;structure-specific DNA binding	catalytic step 2 spliceosome;cell part;cytoplasm;cytoskeleton;extracellular membrane-bounded organelle;extracellular organelle;extracellular region part;extracellular vesicular exosome;intermediate filament cytoskeleton;intracellular non-membrane-bounded organelle;intracellular organelle;intracellular organelle part;intracellular part;macromolecular complex;membrane;membrane-bounded organelle;mem…	Spliceosome	3	3	16.9	16.9	16.9	33.155	0	21.323	122640000	17	F8W6I7;P09651;F8W646;F8VZ49;F8VYN5;F8VTQ5;H0YH80;A0A2R8Y4L2;Q32P51	328	18.8767	19.6728
J3QRU4;F8WCA0;L7N2F9;P63027	Vesicle-associated membrane protein 2	VAMP2	NaN	NaN	1	2	biological regulation;calcium ion-dependent exocytosis;cell activation;cell activation involved in immune response;cell communication;cell-cell signaling;cellular component assembly;cellular component organization;cellular component organization at cellular level;cellular component organization or biogenesis;cellular component organization or biogenesis at cellular level;cellular macromolecule me…	binding;calcium-dependent protein binding;calmodulin binding;lipid binding;phospholipid binding;protein binding;protein self-association;SNAP receptor activity;SNARE binding;syntaxin binding;syntaxin-1 binding	cell junction;cell part;cell projection;cell projection part;clathrin coated vesicle membrane;clathrin sculpted gamma-aminobutyric acid transport vesicle membrane;clathrin sculpted glutamate transport vesicle membrane;clathrin sculpted monoamine transport vesicle membrane;clathrin-coated vesicle;coated vesicle;coated vesicle membrane;cytoplasmic membrane-bounded vesicle;cytoplasmic part;cytoplasm…	Salivary secretion;SNARE interactions in vesicular transport;Vasopressin-regulated water reabsorption	1	1	25.7	25.7	25.7	12.251	0.0012285	7.7267	53290000	5	J3QRU4;F8WCA0;L7N2F9;P63027	330	NaN	NaN
F8WEW2;F8WE84;P61158	Actin-related protein 3	ACTR3	NaN	NaN	1	1	actin cytoskeleton organization;actin filament organization;actin filament-based process;actin nucleation;anatomical structure morphogenesis;Arp2/3 complex-mediated actin nucleation;asymmetric cell division;axon guidance;biological regulation;cell cycle cytokinesis;cell cycle process;cell division;cell part morphogenesis;cell projection morphogenesis;cell projection organization;cell surface rece…	adenyl nucleotide binding;adenyl ribonucleotide binding;ATP binding;binding;nucleotide binding;purine nucleotide binding;purine ribonucleoside triphosphate binding;purine ribonucleotide binding;ribonucleotide binding;structural constituent of cytoskeleton;structural molecule activity	actin cytoskeleton;actin filament;adherens junction;anchoring junction;Arp2/3 protein complex;cell junction;cell part;cell projection;cell-cell junction;cell-substrate adherens junction;cell-substrate junction;cytoplasmic part;cytoskeletal part;cytoskeleton;cytosol;excitatory synapse;extracellular membrane-bounded organelle;extracellular organelle;extracellular region part;extracellular vesicular…		1	1	41.2	41.2	41.2	3.5941	0.0012376	7.9073	0	2	F8WEW2;F8WE84;P61158	331	NaN	NaN
F8WEF0;P31939	Bifunctional purine biosynthesis protein PURH;Phosphoribosylaminoimidazolecarboxamide formyltransferase;IMP cyclohydrolase	ATIC	NaN	NaN	1	1	anatomical structure development;anatomical structure morphogenesis;aromatic compound biosynthetic process;biosynthetic process;brainstem development;cellular aromatic compound metabolic process;cellular biosynthetic process;cellular metabolic process;cellular nitrogen compound biosynthetic process;cellular nitrogen compound metabolic process;cellular process;cerebellum development;cerebral corte…	binding;catalytic activity;cyclohydrolase activity;hydrolase activity;hydrolase activity, acting on carbon-nitrogen (but not peptide) bonds;hydrolase activity, acting on carbon-nitrogen (but not peptide) bonds, in cyclic amidines;hydroxymethyl-, formyl- and related transferase activity;identical protein binding;IMP cyclohydrolase activity;phosphoribosylaminoimidazolecarboxamide formyltransferase …	cell part;cytoplasmic part;cytosol;extracellular membrane-bounded organelle;extracellular organelle;extracellular region part;extracellular vesicular exosome;intracellular membrane-bounded organelle;intracellular organelle;intracellular part;membrane;membrane-bounded organelle;membrane-bounded vesicle;mitochondrion;organelle;vesicle	One carbon pool by folate;Purine metabolism	1	1	20.2	20.2	20.2	8.634	0.001233	7.8356	0	6	F8WEF0;P31939	332	NaN	NaN
F8WF14;P06276;F8WEX7	Carboxylic ester hydrolase;Cholinesterase	BCHE	31.5967	31.3209	9	54	alcohol metabolic process;alkaloid metabolic process;amine metabolic process;behavior;biological regulation;cell differentiation;cellular amine metabolic process;cellular biogenic amine metabolic process;cellular developmental process;cellular macromolecule metabolic process;cellular metabolic process;cellular nitrogen compound metabolic process;cellular process;cellular protein metabolic process…	acetylcholinesterase activity;alcohol binding;amine binding;beta-amyloid binding;binding;carboxylic ester hydrolase activity;catalytic activity;cation binding;choline binding;cholinesterase activity;enzyme binding;hydrolase activity;hydrolase activity, acting on ester bonds;identical protein binding;ion binding;protein binding;quaternary ammonium group binding	blood microparticle;cell part;cytoplasmic part;endoplasmic reticulum lumen;endoplasmic reticulum part;extracellular region;extracellular region part;intracellular organelle lumen;intracellular organelle part;intracellular part;membrane;membrane-enclosed lumen;nuclear envelope lumen;nuclear part;organelle envelope lumen;organelle lumen;organelle part		9	9	21.5	21.5	21.5	63.463	0	323.31	9934100000	24	F8WF14;P06276;F8WEX7;H7C4Y0;H0Y885	333	29.4916	30.4123
F8WF34;Q2TAA2	Isoamyl acetate-hydrolyzing esterase 1 homolog	IAH1	27.2542	27.8739	1	14	catabolic process;lipid catabolic process;lipid metabolic process;metabolic process;primary metabolic process	catalytic activity;hydrolase activity;hydrolase activity, acting on ester bonds	extracellular membrane-bounded organelle;extracellular organelle;extracellular region part;extracellular vesicular exosome;membrane-bounded organelle;membrane-bounded vesicle;organelle;vesicle		1	1	40	40	40	4.1779	0	20.454	736000000	2	F8WF34;Q2TAA2	334	25.0965	27.3685
G3V0E5;P02786	Transferrin receptor protein 1;Transferrin receptor protein 1, serum form	TFRC	NaN	NaN	1	1	biological regulation;cation homeostasis;cation transport;cell differentiation;cellular cation homeostasis;cellular chemical homeostasis;cellular developmental process;cellular homeostasis;cellular ion homeostasis;cellular iron ion homeostasis;cellular metal ion homeostasis;cellular process;cellular response to chemical stimulus;cellular response to drug;cellular response to stimulus;chemical hom…	binding;cargo receptor activity;double-stranded RNA binding;identical protein binding;nucleic acid binding;protein binding;receptor activity;RNA binding;transferrin receptor activity	blood microparticle;cell part;cell surface;coated pit;cytoplasmic membrane-bounded vesicle;cytoplasmic part;cytoplasmic vesicle;endosome;external side of plasma membrane;extracellular membrane-bounded organelle;extracellular organelle;extracellular region;extracellular region part;extracellular space;extracellular vesicular exosome;integral to membrane;integral to plasma membrane;intracellular me…	Endocytosis;Hematopoietic cell lineage;Phagosome	1	1	2.1	2.1	2.1	75.963	0.0034364	6.5542	148950000	36	G3V0E5;P02786	335	NaN	NaN
G3V1D1;G3V192;P02794;E9PPQ4	Ferritin;Ferritin heavy chain;Ferritin heavy chain, N-terminally processed	FTH1	NaN	26.0348	2	4	biological regulation;cation homeostasis;cation transport;cellular cation homeostasis;cellular chemical homeostasis;cellular component organization;cellular component organization or biogenesis;cellular homeostasis;cellular ion homeostasis;cellular iron ion homeostasis;cellular membrane organization;cellular metal ion homeostasis;cellular process;chemical homeostasis;endocytosis;establishment of …	binding;catalytic activity;cation binding;ferric iron binding;ferroxidase activity;ion binding;iron ion binding;metal ion binding;oxidoreductase activity;oxidoreductase activity, oxidizing metal ions;oxidoreductase activity, oxidizing metal ions, oxygen as acceptor;transition metal ion binding	cell part;cytoplasmic part;cytosol;extracellular membrane-bounded organelle;extracellular organelle;extracellular region part;extracellular vesicular exosome;ferritin complex;intracellular ferritin complex;intracellular membrane-bounded organelle;intracellular organelle;intracellular part;macromolecular complex;membrane-bounded organelle;membrane-bounded vesicle;nucleus;organelle;protein complex;…	Mineral absorption;Porphyrin and chlorophyll metabolism	2	2	22.1	22.1	22.1	12.876	0	13.476	8260600	7	G3V1D1;G3V192;P02794;E9PPQ4	336	20.2307	21.6924
G3V279;P84090	Enhancer of rudimentary homolog	ERH	27.6665	NaN	2	5	biological regulation;biosynthetic process;cell cycle;cell differentiation;cellular biosynthetic process;cellular developmental process;cellular metabolic process;cellular nitrogen compound biosynthetic process;cellular nitrogen compound metabolic process;cellular process;developmental process;heterocycle biosynthetic process;heterocycle metabolic process;metabolic process;nitrogen compound metab…		cell part;membrane;midbody		2	2	22.5	22.5	22.5	8.2033	0	312.34	50836000	4	G3V279;P84090	337	25.5993	NaN
G3V3U4;G3V3I1;G3V295;G3V5Z7;P60900	Proteasome subunit alpha type;Proteasome subunit alpha type-6	PSMA6	NaN	NaN	2	2	activation of immune response;activation of innate immune response;anaphase-promoting complex-dependent proteasomal ubiquitin-dependent protein catabolic process;antigen processing and presentation;antigen processing and presentation of exogenous antigen;antigen processing and presentation of exogenous peptide antigen;antigen processing and presentation of exogenous peptide antigen via MHC class …	binding;catalytic activity;endopeptidase activity;hydrolase activity;NF-kappaB binding;nucleic acid binding;nucleotide binding;peptidase activity;peptidase activity, acting on L-amino acid peptides;protein binding;purine nucleotide binding;purine ribonucleoside triphosphate binding;purine ribonucleotide binding;ribonucleotide binding;RNA binding;threonine-type endopeptidase activity;threonine-typ…	cell part;contractile fiber;contractile fiber part;cytoplasm;cytoplasmic mRNA processing body;cytoplasmic part;cytosol;extracellular membrane-bounded organelle;extracellular organelle;extracellular region part;extracellular vesicular exosome;intracellular membrane-bounded organelle;intracellular non-membrane-bounded organelle;intracellular organelle;intracellular organelle part;intracellular part…	Proteasome	2	2	20.6	20.6	20.6	11.57	0	12.116	199380000	8	G3V3U4;G3V3I1;G3V295;G3V5Z7;P60900	338	NaN	NaN
H0YJN9;G3V2T4;G3V4E4;Q99538	Legumain	LGMN	28.2755	27.7003	1	10	activation of immune response;activation of innate immune response;antigen processing and presentation;antigen processing and presentation of exogenous antigen;antigen processing and presentation of exogenous peptide antigen;antigen processing and presentation of exogenous peptide antigen via MHC class II;antigen processing and presentation of peptide antigen;antigen processing and presentation o…	catalytic activity;cysteine-type endopeptidase activity;cysteine-type peptidase activity;endopeptidase activity;hydrolase activity;peptidase activity;peptidase activity, acting on L-amino acid peptides	apical part of cell;cell part;cytoplasmic part;endosome;extracellular membrane-bounded organelle;extracellular organelle;extracellular region part;extracellular vesicular exosome;intracellular membrane-bounded organelle;intracellular organelle;intracellular organelle lumen;intracellular organelle part;intracellular part;late endosome;lysosomal lumen;lysosome;lytic vacuole;membrane-bounded organel…	Antigen processing and presentation;Lysosome	1	1	18.7	18.7	18.7	9.658	0	323.31	1892100000	4	H0YJN9;G3V2T4;G3V4E4;Q99538	339	27.054	26.7441
G3V3A0;P01011	Alpha-1-antichymotrypsin;Alpha-1-antichymotrypsin His-Pro-less	SERPINA3	NaN	25.9946	1	5	acute inflammatory response;acute-phase response;anatomical structure homeostasis;biological regulation;defense response;digestive system process;epithelial structure maintenance;homeostatic process;inflammatory response;maintenance of gastrointestinal epithelium;multicellular organismal process;negative regulation of catalytic activity;negative regulation of endopeptidase activity;negative regul…	binding;DNA binding;endopeptidase inhibitor activity;endopeptidase regulator activity;enzyme inhibitor activity;enzyme regulator activity;nucleic acid binding;peptidase inhibitor activity;peptidase regulator activity;serine-type endopeptidase inhibitor activity	blood microparticle;cell part;extracellular membrane-bounded organelle;extracellular organelle;extracellular region;extracellular region part;extracellular space;extracellular vesicular exosome;intracellular;intracellular membrane-bounded organelle;intracellular organelle;intracellular part;membrane-bounded organelle;membrane-bounded vesicle;nucleus;organelle;vesicle		1	1	5.4	5.4	5.4	23.406	0	11.343	212930000	12	G3V3A0;P01011	340	NaN	25.2349
G3V3K9;G3V4I1;G3V5F3;J3KNG4;Q8WVM8	Sec1 family domain-containing protein 1	SCFD1	NaN	25.8732	1	2	anatomical structure morphogenesis;biological regulation;cell morphogenesis;cellular component morphogenesis;cellular component organization;cellular component organization or biogenesis;cellular developmental process;cellular membrane organization;cellular process;developmental process;endocytosis;establishment of localization;establishment of localization in cell;establishment of protein locali…	binding;protein binding;SNARE binding;syntaxin binding	cell part;cis-Golgi network;cytoplasmic membrane-bounded vesicle;cytoplasmic part;cytoplasmic vesicle;endoplasmic reticulum membrane;endoplasmic reticulum part;Golgi apparatus part;Golgi cisterna membrane;Golgi membrane;Golgi transport complex;Golgi-associated vesicle;intracellular membrane-bounded organelle;intracellular organelle;intracellular organelle part;intracellular part;macromolecular co…		1	1	31.2	31.2	31.2	5.0969	0.010011	6.3549	91753000	3	G3V3K9;G3V4I1;G3V5F3;J3KNG4;Q8WVM8	341	NaN	25.6434
G3V5Q1;G3V3M6;P27695;G3V5D9;A0A0C4DGK8;H7C4A8;G3V5M0;G3V359;G3V3C7	DNA-(apurinic or apyrimidinic site) lyase;DNA-(apurinic or apyrimidinic site) lyase, mitochondrial	APEX1	NaN	27.7262	2	4	aging;anatomical structure homeostasis;base-excision repair;biological regulation;biosynthetic process;cell cycle;cell redox homeostasis;cellular biosynthetic process;cellular component organization;cellular component organization at cellular level;cellular component organization or biogenesis;cellular component organization or biogenesis at cellular level;cellular homeostasis;cellular macromolec…	3'-5' exonuclease activity;3'-5'-exodeoxyribonuclease activity;binding;carbon-oxygen lyase activity;catalytic activity;cation binding;chromatin binding;chromatin DNA binding;damaged DNA binding;deoxyribonuclease activity;DNA binding;DNA N-glycosylase activity;DNA-(apurinic or apyrimidinic site) lyase activity;double-stranded DNA specific 3'-5' exodeoxyribonuclease activity;double-stranded DNA spe…	cell part;centrosome;cytoplasm;cytoplasmic part;cytoskeletal part;endoplasmic reticulum;intracellular;intracellular membrane-bounded organelle;intracellular non-membrane-bounded organelle;intracellular organelle;intracellular organelle part;intracellular part;macromolecular complex;membrane-bounded organelle;microtubule organizing center;mitochondrion;non-membrane-bounded organelle;nuclear body;n…	Base excision repair	2	2	11.2	11.2	11.2	27.125	0	285.26	524330000	11	G3V5Q1;G3V3M6;P27695;G3V5D9;A0A0C4DGK8;H7C4A8;G3V5M0;G3V359;G3V3C7	342	NaN	27.9036
G3V3W4;G3V5N4;P25788	Proteasome subunit alpha type-3	PSMA3	29.4499	29.6259	1	9	activation of immune response;activation of innate immune response;anaphase-promoting complex-dependent proteasomal ubiquitin-dependent protein catabolic process;antigen processing and presentation;antigen processing and presentation of exogenous antigen;antigen processing and presentation of exogenous peptide antigen;antigen processing and presentation of exogenous peptide antigen via MHC class …	catalytic activity;endopeptidase activity;hydrolase activity;peptidase activity;peptidase activity, acting on L-amino acid peptides;threonine-type endopeptidase activity;threonine-type peptidase activity	cell part;cytoplasm;cytoplasmic part;cytosol;extracellular membrane-bounded organelle;extracellular organelle;extracellular region part;extracellular vesicular exosome;intracellular membrane-bounded organelle;intracellular organelle;intracellular organelle part;intracellular part;macromolecular complex;membrane-bounded organelle;membrane-bounded vesicle;nuclear part;nucleoplasm;nucleus;organelle;…	Proteasome	1	1	52.8	52.8	52.8	3.9303	0	323.31	1920700000	2	G3V3W4;G3V5N4;P25788	343	27.8007	28.5023
G3V511;G3V3X5;Q14767	Latent-transforming growth factor beta-binding protein 2	LTBP2	30.4576	30.9053	14	100	biological regulation;cell surface receptor linked signaling pathway;cellular process;cellular response to stimulus;enzyme linked receptor protein signaling pathway;establishment of localization;establishment of localization in cell;establishment of protein localization;intracellular protein transport;intracellular transport;protein secretion;protein targeting;protein transport;regulation of biol…	binding;calcium ion binding;carbohydrate binding;cation binding;glycosaminoglycan binding;heparin binding;ion binding;metal ion binding;pattern binding;polysaccharide binding	extracellular matrix;extracellular membrane-bounded organelle;extracellular organelle;extracellular region part;extracellular space;extracellular vesicular exosome;membrane-bounded organelle;membrane-bounded vesicle;organelle;proteinaceous extracellular matrix;vesicle		14	14	9.7	9.7	9.7	189.24	0	323.31	453650000	68	G3V511;G3V3X5;Q14767	344	26.3156	26.8717
P07942;G3XAI2	Laminin subunit beta-1	LAMB1	36.7183	36.7966	83	958	anatomical structure morphogenesis;axon guidance;biological adhesion;biological regulation;cell adhesion;cell differentiation;cell morphogenesis;cell morphogenesis involved in differentiation;cell projection organization;cell-cell adhesion;cell-substrate adhesion;cellular component disassembly;cellular component disassembly at cellular level;cellular component morphogenesis;cellular component org…	binding;extracellular matrix structural constituent;glycolipid binding;glycosphingolipid binding;lipid binding;sphingolipid binding;structural molecule activity	basement membrane;cell part;cytoplasmic part;extracellular matrix;extracellular matrix part;extracellular membrane-bounded organelle;extracellular organelle;extracellular region;extracellular region part;extracellular space;extracellular vesicular exosome;intracellular part;laminin complex;laminin-1 complex;laminin-10 complex;laminin-2 complex;laminin-8 complex;macromolecular complex;membrane par…	Amoebiasis;ECM-receptor interaction;Focal adhesion;Pathways in cancer;Small cell lung cancer;Toxoplasmosis	84	84	45.2	45.2	44.6	198.04	0	323.31	44855000000	74	P07942;G3XAI2;E7EPA6	345	32.5636	32.9409
G3XAL9;P55011	Solute carrier family 12 member 2	SLC12A2	NaN	24.0043	1	2	ammonium transmembrane transport;ammonium transport;anatomical structure morphogenesis;anion transport;biological regulation;branching involved in mammary gland duct morphogenesis;branching morphogenesis of a tube;cation transport;cell surface receptor linked signaling pathway;cell volume homeostasis;cellular homeostasis;cellular process;cellular response to stimulus;chloride transport;detection …	active transmembrane transporter activity;ammonium transmembrane transporter activity;anion transmembrane transporter activity;anion:cation symporter activity;cation transmembrane transporter activity;cation:chloride symporter activity;chloride transmembrane transporter activity;inorganic anion transmembrane transporter activity;inorganic cation transmembrane transporter activity;ion transmembran…	apical plasma membrane;basolateral plasma membrane;cell part;extracellular membrane-bounded organelle;extracellular organelle;extracellular region part;extracellular vesicular exosome;integral to membrane;integral to plasma membrane;intrinsic to membrane;intrinsic to plasma membrane;membrane;membrane part;membrane-bounded organelle;membrane-bounded vesicle;organelle;plasma membrane;plasma membran…	Pancreatic secretion;Salivary secretion;Vibrio cholerae infection	1	1	1.9	1.9	1.9	124.59	0.0056117	6.4369	1329100	46	G3XAL9;P55011	346	NaN	20.342
Q14683;G8JLG1	Structural maintenance of chromosomes protein 1A;Structural maintenance of chromosomes protein	SMC1A	NaN	26.5695	3	5	biological regulation;cell cycle;cell cycle checkpoint;cell cycle phase;cell cycle process;cell division;cellular component organization;cellular component organization at cellular level;cellular component organization or biogenesis;cellular component organization or biogenesis at cellular level;cellular macromolecule metabolic process;cellular metabolic process;cellular nitrogen compound metabol…	adenyl nucleotide binding;adenyl ribonucleotide binding;ATP binding;binding;catalytic activity;chromatin binding;hydrolase activity;hydrolase activity, acting on acid anhydrides;hydrolase activity, acting on acid anhydrides, in phosphorus-containing anhydrides;microtubule motor activity;motor activity;nucleoside-triphosphatase activity;nucleotide binding;protein binding;protein dimerization activ…	cell part;chromosomal part;chromosome;chromosome, centromeric region;cohesin complex;cohesin core heterodimer;condensed chromosome;condensed chromosome kinetochore;condensed nuclear chromosome;cytoplasm;cytoplasmic part;cytosol;intracellular membrane-bounded organelle;intracellular non-membrane-bounded organelle;intracellular organelle;intracellular organelle part;intracellular part;kinetochore;m…	Cell cycle;Cell cycle - yeast;Meiosis - yeast;Oocyte meiosis	3	3	2.7	2.7	2.7	143.23	0	17.392	10005000	72	Q14683;G8JLG1;H0Y7K8	347	NaN	22.9262
H0Y2X5;P47895;H0YNQ3;H0YKF9	Aldehyde dehydrogenase family 1 member A3	ALDH1A3	NaN	NaN	2	2	anatomical structure development;anatomical structure morphogenesis;apocarotenoid metabolic process;behavior;biological regulation;biosynthetic process;carboxylic acid metabolic process;cellular aldehyde metabolic process;cellular biosynthetic process;cellular hormone metabolic process;cellular ketone metabolic process;cellular lipid metabolic process;cellular metabolic process;cellular process;d…	aldehyde dehydrogenase (NAD) activity;aldehyde dehydrogenase [NAD(P)+] activity;binding;catalytic activity;coenzyme binding;cofactor binding;hormone binding;identical protein binding;NAD binding;NAD+ binding;nucleotide binding;oxidoreductase activity;oxidoreductase activity, acting on the aldehyde or oxo group of donors;oxidoreductase activity, acting on the aldehyde or oxo group of donors, NAD o…	cell part;cytoplasm;cytoplasmic part;cytosol;extracellular membrane-bounded organelle;extracellular organelle;extracellular region part;extracellular vesicular exosome;intracellular part;membrane-bounded organelle;membrane-bounded vesicle;organelle;vesicle	beta-Alanine metabolism;Drug metabolism - cytochrome P450;Glycolysis / Gluconeogenesis;Histidine metabolism;Metabolism of xenobiotics by cytochrome P450;Phenylalanine metabolism;Tyrosine metabolism	2	2	7.2	7.2	7.2	44.256	0	12.177	16830000	19	H0Y2X5;P47895;H0YNQ3;H0YKF9	348	NaN	NaN
H0Y449;P67809;A0A0D9SEI8;C9J5V9;Q9Y2T7;P16989	Nuclease-sensitive element-binding protein 1;Y-box-binding protein 2;Y-box-binding protein 3	YBX1;YBX3;YBX2	NaN	NaN	2	2	3'-UTR-mediated mRNA stabilization;anatomical structure development;biological regulation;biosynthetic process;cell development;cellular biosynthetic process;cellular developmental process;cellular hyperosmotic response;cellular macromolecule biosynthetic process;cellular macromolecule metabolic process;cellular metabolic process;cellular nitrogen compound metabolic process;cellular process;cellu…	binding;chromatin binding;core promoter proximal region DNA binding;core promoter proximal region sequence-specific DNA binding;DNA binding;double-stranded DNA binding;enzyme binding;GTPase binding;lipid binding;mRNA 3'-UTR binding;mRNA binding;nucleic acid binding;nucleic acid binding transcription factor activity;protein binding;protein binding transcription factor activity;Ras GTPase binding;r…	cell junction;cell part;cell-cell junction;CRD-mediated mRNA stability complex;cytoplasm;cytoplasmic part;extracellular membrane-bounded organelle;extracellular organelle;extracellular region part;extracellular vesicular exosome;histone pre-mRNA 3'end processing complex;intracellular membrane-bounded organelle;intracellular non-membrane-bounded organelle;intracellular organelle;intracellular orga…	Tight junction	2	2	12.3	12.3	12.3	41.905	0	11.385	814390	19	H0Y449;P67809;A0A0D9SEI8;C9J5V9;Q9Y2T7;P16989	349	NaN	NaN
H0Y4K8		FN1	NaN	NaN	1	1					12	1	44.4	4.1	4.1	26.554	0	152.35	0	8	H0Y4K8	350	NaN	NaN
H0Y586;O14818;A0A087WYS6;Q8TAA3	Proteasome subunit alpha type-7;Proteasome subunit alpha type-7-like	PSMA7;PSMA8	NaN	NaN	2	6	activation of immune response;activation of innate immune response;anaphase-promoting complex-dependent proteasomal ubiquitin-dependent protein catabolic process;antigen processing and presentation;antigen processing and presentation of exogenous antigen;antigen processing and presentation of exogenous peptide antigen;antigen processing and presentation of exogenous peptide antigen via MHC class …	binding;catalytic activity;endopeptidase activity;hydrolase activity;identical protein binding;peptidase activity;peptidase activity, acting on L-amino acid peptides;protein binding;threonine-type endopeptidase activity;threonine-type peptidase activity	cell part;cytoplasm;cytoplasmic part;cytosol;extracellular membrane-bounded organelle;extracellular organelle;extracellular region part;extracellular vesicular exosome;intracellular membrane-bounded organelle;intracellular organelle;intracellular organelle part;intracellular part;macromolecular complex;membrane-bounded organelle;membrane-bounded vesicle;nuclear part;nucleoplasm;nucleus;organelle;…	Proteasome	2	2	17.6	17.6	17.6	21.103	0	15.315	250960000	11	H0Y586;O14818;A0A087WYS6;Q8TAA3	351	NaN	NaN
H0YD13;H0YDW7;H0YCV9;H0Y5E4;P16070;E9PKC6;Q86UZ1;H0Y2P0	CD44 antigen	CD44	33.3287	33.0241	5	55	amine metabolic process;aminoglycan catabolic process;aminoglycan metabolic process;anatomical structure development;anatomical structure morphogenesis;biological adhesion;biological regulation;blood coagulation;branching involved in prostate gland morphogenesis;branching involved in ureteric bud morphogenesis;branching morphogenesis of a tube;carbohydrate catabolic process;carbohydrate metabolic…	binding;carbohydrate binding;catalytic activity;collagen binding;glycosaminoglycan binding;hexosaminidase activity;hyaluronic acid binding;hyalurononglucosaminidase activity;hydrolase activity;hydrolase activity, acting on glycosyl bonds;hydrolase activity, hydrolyzing O-glycosyl compounds;pattern binding;polysaccharide binding;protein binding	adherens junction;anchoring junction;basolateral plasma membrane;cell junction;cell part;cell surface;cell-substrate adherens junction;cell-substrate junction;cytoplasm;cytoplasmic part;external side of plasma membrane;extracellular membrane-bounded organelle;extracellular organelle;extracellular region part;extracellular vesicular exosome;focal adhesion;Golgi apparatus;integral to membrane;integ…	ECM-receptor interaction;Hematopoietic cell lineage;Shigellosis	5	5	22.8	22.8	22.8	22.683	0	143.01	10277000000	13	H0YD13;H0YDW7;H0YCV9;H0Y5E4;P16070;E9PKC6;Q86UZ1;H0Y2P0;H0YDX6;H0YD17	352	30.6988	30.852
H0Y614;P61960	Ubiquitin-fold modifier 1	UFM1	NaN	NaN	1	1	biological regulation;cellular macromolecule metabolic process;cellular metabolic process;cellular process;cellular protein metabolic process;cellular response to stimulus;cellular response to stress;macromolecule metabolic process;macromolecule modification;metabolic process;primary metabolic process;protein metabolic process;protein modification by small protein conjugation;protein modification…		cell part;cytoplasm;extracellular membrane-bounded organelle;extracellular organelle;extracellular region part;extracellular vesicular exosome;intracellular membrane-bounded organelle;intracellular organelle;intracellular part;membrane-bounded organelle;membrane-bounded vesicle;nucleus;organelle;vesicle		1	1	18.5	18.5	18.5	8.5507	0.0023202	6.6718	192850000	5	H0Y614;P61960	353	NaN	NaN
H0Y8Q4;Q9NRR1	Cytokine-like protein 1	CYTL1	30.326	30.2547	1	21	anatomical structure development;biological regulation;biosynthetic process;cell differentiation;cellular biosynthetic process;cellular developmental process;cellular macromolecule biosynthetic process;cellular macromolecule metabolic process;cellular metabolic process;cellular process;cellular response to stimulus;chondrocyte differentiation;chondroitin sulfate proteoglycan biosynthetic process;…	binding;protein binding;receptor binding	extracellular region part;extracellular space		1	1	17.4	17.4	17.4	10.228	0	323.31	5186100000	3	H0Y8Q4;Q9NRR1	354	28.8312	29.4268
P63244;H0Y8W2;J3KPE3;H0YAF8;D6RF23;D6R9L0;D6RAC2;H0YAM7;D6R9Z1;H0Y9P0;D6RFZ9;D6RFX4;E9PD14;D6RAU2;H0Y8R5;D6REE5;D6RHH4	Guanine nucleotide-binding protein subunit beta-2-like 1;Guanine nucleotide-binding protein subunit beta-2-like 1, N-terminally processed	GNB2L1	NaN	28.6711	2	9	activation of caspase activity;anatomical structure morphogenesis;biological regulation;carbohydrate homeostasis;cell cycle;cell differentiation;cellular chemical homeostasis;cellular developmental process;cellular glucose homeostasis;cellular homeostasis;cellular process;cellular response to carbohydrate stimulus;cellular response to chemical stimulus;cellular response to glucose stimulus;cellul…	apoptotic protease activator activity;binding;binding, bridging;caspase activator activity;caspase regulator activity;channel inhibitor activity;channel regulator activity;enzyme activator activity;enzyme binding;enzyme inhibitor activity;enzyme regulator activity;identical protein binding;ion channel inhibitor activity;kinase binding;kinase inhibitor activity;kinase regulator activity;peptidase …	cell body;cell part;cell projection;cytoplasm;cytoplasmic part;cytoskeleton;cytosol;dendrite;extracellular membrane-bounded organelle;extracellular organelle;extracellular region part;extracellular vesicular exosome;intracellular membrane-bounded organelle;intracellular non-membrane-bounded organelle;intracellular organelle;intracellular organelle part;intracellular part;macromolecular complex;me…	Measles	2	2	7.3	7.3	7.3	35.076	0	14.165	1644500000	20	P63244;H0Y8W2;J3KPE3;H0YAF8;D6RF23;D6R9L0;D6RAC2;H0YAM7;D6R9Z1;H0Y9P0;D6RFZ9;D6RFX4;E9PD14;D6RAU2;H0Y8R5;D6REE5;D6RHH4	355	NaN	28.3649
H0Y997;Q96J42	Thioredoxin domain-containing protein 15	TXNDC15	24.6126	25.7136	1	4	biological regulation;cell redox homeostasis;cellular homeostasis;cellular process;homeostatic process;regulation of biological process;regulation of biological quality;regulation of cellular process		cell part;integral to membrane;intrinsic to membrane;membrane part		1	1	4.1	4.1	4.1	37.923	0.0012165	7.4687	6618600	13	H0Y997;Q96J42	356	19.8757	21.8233
H0Y9X5;Q9NZ08	Endoplasmic reticulum aminopeptidase 1	ERAP1	NaN	26.3663	1	1	anatomical structure formation involved in morphogenesis;angiogenesis;antigen processing and presentation;antigen processing and presentation of endogenous antigen;antigen processing and presentation of endogenous peptide antigen;antigen processing and presentation of endogenous peptide antigen via MHC class I;antigen processing and presentation of peptide antigen;antigen processing and presentat…	aminopeptidase activity;binding;catalytic activity;cation binding;cytokine receptor binding;exopeptidase activity;growth factor receptor binding;hydrolase activity;interleukin-1 receptor binding;interleukin-1, Type II receptor binding;interleukin-6 receptor binding;ion binding;metal ion binding;metalloexopeptidase activity;metallopeptidase activity;peptidase activity;peptidase activity, acting on…	cell part;cytoplasmic part;cytosol;endoplasmic reticulum;endoplasmic reticulum lumen;endoplasmic reticulum membrane;endoplasmic reticulum part;extracellular membrane-bounded organelle;extracellular organelle;extracellular region;extracellular region part;extracellular space;extracellular vesicular exosome;integral to membrane;intracellular membrane-bounded organelle;intracellular organelle;intrac…		1	1	9	9	9	16.865	0.0011962	7.0883	73770000	9	H0Y9X5;Q9NZ08	358	NaN	26.1365
H0YA83;Q5URX0;P07686;H0Y9B6	Beta-hexosaminidase subunit beta;Beta-hexosaminidase subunit beta chain B;Beta-hexosaminidase subunit beta chain A	HEXB	NaN	NaN	3	14	amine metabolic process;aminoglycan catabolic process;aminoglycan metabolic process;anatomical structure development;astrocyte cell migration;axon ensheathment;behavior;biological regulation;biosynthetic process;calcium ion homeostasis;carbohydrate catabolic process;carbohydrate metabolic process;catabolic process;cation homeostasis;cell migration;cell motility;cellular biosynthetic process;cellu…	beta-N-acetylhexosaminidase activity;binding;catalytic activity;hexosaminidase activity;hydrolase activity;hydrolase activity, acting on glycosyl bonds;hydrolase activity, hydrolyzing O-glycosyl compounds;identical protein binding;protein binding;protein dimerization activity;protein heterodimerization activity;protein homodimerization activity	acrosomal vesicle;cell part;cytoplasmic membrane-bounded vesicle;cytoplasmic part;cytoplasmic vesicle;extracellular membrane-bounded organelle;extracellular organelle;extracellular region part;extracellular vesicular exosome;intracellular membrane-bounded organelle;intracellular organelle;intracellular organelle lumen;intracellular organelle part;intracellular part;lysosomal lumen;membrane;membra…	Amino sugar and nucleotide sugar metabolism;Glycosaminoglycan degradation;Glycosphingolipid biosynthesis - ganglio series;Glycosphingolipid biosynthesis - globo series;Lysosome;Other glycan degradation	3	3	19.4	19.4	19.4	19.412	0	19.049	1689000000	11	H0YA83;Q5URX0;P07686;H0Y9B6	359	NaN	NaN
H0YAK0;H0YAH3;Q86SF2	Polypeptide N-acetylgalactosaminyltransferase;N-acetylgalactosaminyltransferase 7	GALNT7	27.9506	NaN	1	10	carbohydrate metabolic process;cellular carbohydrate metabolic process;cellular macromolecule metabolic process;cellular metabolic process;cellular process;cellular protein metabolic process;glycosylation;macromolecule glycosylation;macromolecule metabolic process;macromolecule modification;metabolic process;O-glycan processing;post-translational protein modification;primary metabolic process;pro…	acetylgalactosaminyltransferase activity;binding;carbohydrate binding;catalytic activity;cation binding;ion binding;metal ion binding;polypeptide N-acetylgalactosaminyltransferase activity;transferase activity;transferase activity, transferring glycosyl groups;transferase activity, transferring hexosyl groups;UDP-glycosyltransferase activity	cell part;cytoplasmic part;extracellular membrane-bounded organelle;extracellular organelle;extracellular region part;extracellular vesicular exosome;Golgi apparatus part;Golgi membrane;integral to membrane;intracellular organelle part;intracellular part;intrinsic to membrane;membrane;membrane part;membrane-bounded organelle;membrane-bounded vesicle;organelle;organelle membrane;organelle part;ves…	Mucin type O-Glycan biosynthesis	1	1	10.1	10.1	10.1	23.19	0	22.635	1245300000	12	H0YAK0;H0YAH3;Q86SF2	360	25.8353	NaN
H0YC99		LTBP3	30.3753	30.4667	3	16		binding;calcium ion binding;cation binding;ion binding;metal ion binding			21	3	27.6	1.7	1.7	98.73	0	20.978	299280000	45	H0YC99;E9PPT7;E9PQR0;E9PR75;H0YCQ2	361	25.4629	26.5364
H0YKB3;Q00796	Sorbitol dehydrogenase	SORD	NaN	25.2926	1	2	alcohol biosynthetic process;alcohol catabolic process;alcohol metabolic process;alditol catabolic process;alditol metabolic process;biosynthetic process;carbohydrate biosynthetic process;carbohydrate catabolic process;carbohydrate metabolic process;catabolic process;cell motility;cellular biosynthetic process;cellular carbohydrate biosynthetic process;cellular carbohydrate catabolic process;cell…	binding;carbohydrate binding;catalytic activity;cation binding;coenzyme binding;cofactor binding;ion binding;L-iditol 2-dehydrogenase activity;metal ion binding;NAD binding;nucleotide binding;oxidoreductase activity;oxidoreductase activity, acting on CH-OH group of donors;oxidoreductase activity, acting on the CH-OH group of donors, NAD or NADP as acceptor;transition metal ion binding;zinc ion bi…	cell part;cell projection;cilium;cytoplasmic part;cytosol;extracellular membrane-bounded organelle;extracellular organelle;extracellular region part;extracellular space;extracellular vesicular exosome;intracellular organelle part;intracellular part;membrane;membrane-bounded organelle;membrane-bounded vesicle;mitochondrial membrane;mitochondrial part;motile cilium;organelle;organelle membrane;orga…	Fructose and mannose metabolism	1	1	14.5	14.5	14.5	12.71	0.0012953	10.057	67457000	6	H0YKB3;Q00796	363	NaN	25.0628
H0YMM1;H0YMU9;P07355;H0YKL9;H0YKZ7;H0YLV6;H0YMT9;H0YKX9;H0YMW4;H0YN42;H0YKS4;H0YMD0;H0YM50;H0YMD9;H0YNP5;H0YKV8;A6NMY6	Annexin;Annexin A2;Putative annexin A2-like protein	ANXA2;ANXA2P2	24.2348	23.1468	2	11	anatomical structure formation involved in morphogenesis;angiogenesis;biological regulation;body fluid secretion;cellular component assembly;cellular component assembly at cellular level;cellular component organization;cellular component organization at cellular level;cellular component organization or biogenesis;cellular component organization or biogenesis at cellular level;cellular membrane or…	binding;calcium ion binding;calcium-dependent phospholipid binding;calcium-dependent protein binding;cation binding;enzyme inhibitor activity;enzyme regulator activity;ion binding;lipase inhibitor activity;lipid binding;metal ion binding;phosphatidylinositol binding;phosphatidylinositol-4,5-bisphosphate binding;phospholipase A2 inhibitor activity;phospholipase inhibitor activity;phospholipid bind…	basement membrane;basolateral plasma membrane;cell cortex;cell part;cell projection;cell surface;cytoplasmic membrane-bounded vesicle;cytoplasmic part;cytoplasmic vesicle;early endosome;endosomal part;endosome;endosome membrane;extracellular matrix part;extracellular membrane-bounded organelle;extracellular organelle;extracellular region part;extracellular space;extracellular vesicular exosome;ex…		2	2	20.1	20.1	20.1	16.458	0	16.261	7271400	11	H0YMM1;H0YMU9;P07355;H0YKL9;H0YKZ7;H0YLV6;H0YMT9;H0YKX9;H0YMW4;H0YN42;H0YKS4;H0YMD0;H0YM50;H0YMD9;H0YNP5;H0YKV8;A6NMY6	364	19.8245	19.615
H0YLC7;P16930	Fumarylacetoacetase	FAH	NaN	25.9256	1	5	amine catabolic process;amine metabolic process;arginine catabolic process;arginine metabolic process;aromatic amino acid family catabolic process;aromatic amino acid family metabolic process;aromatic compound catabolic process;carboxylic acid catabolic process;carboxylic acid metabolic process;catabolic process;cellular amine metabolic process;cellular amino acid catabolic process;cellular amino…	binding;catalytic activity;cation binding;fumarylacetoacetase activity;hydrolase activity;hydrolase activity, acting on acid carbon-carbon bonds;hydrolase activity, acting on acid carbon-carbon bonds, in ketonic substances;ion binding;metal ion binding	cell part;cytoplasmic part;cytosol;extracellular membrane-bounded organelle;extracellular organelle;extracellular region part;extracellular vesicular exosome;intracellular part;membrane-bounded organelle;membrane-bounded vesicle;organelle;vesicle	Styrene degradation;Tyrosine metabolism	1	1	8.1	8.1	8.1	18.026	0.0012755	9.1619	140660000	8	H0YLC7;P16930	365	NaN	25.6958
H0YMR1;H0YLN3;H0YMD6;Q9NPR2	Semaphorin-4B	SEMA4B	NaN	NaN	1	1	anatomical structure development;cell differentiation;cellular developmental process;cellular process;developmental process;nervous system development;system development	receptor activity	cell part;integral to membrane;intrinsic to membrane;membrane part		1	1	15.4	15.4	15.4	10.211	0.0089186	6.3698	49769000	5	H0YMR1;H0YLN3;H0YMD6;Q9NPR2	366	NaN	NaN
J3KMZ9;H0YMD1;P01130;H0YM92	Low-density lipoprotein receptor	LDLR	30.3672	29.7126	7	27	alcohol metabolic process;biological regulation;catabolic process;cellular catabolic process;cellular component organization;cellular component organization or biogenesis;cellular lipid metabolic process;cellular macromolecule catabolic process;cellular macromolecule metabolic process;cellular membrane organization;cellular metabolic process;cellular process;cellular response to stimulus;chemical…	binding;calcium ion binding;cargo receptor activity;cation binding;clathrin binding;clathrin heavy chain binding;glycoprotein binding;ion binding;lipoprotein particle binding;lipoprotein particle receptor activity;low-density lipoprotein particle binding;low-density lipoprotein receptor activity;metal ion binding;protein binding;protein-lipid complex binding;receptor activity;very-low-density lip…	apical part of cell;basolateral plasma membrane;cell part;cell surface;clathrin coated vesicle membrane;clathrin-coated endocytic vesicle membrane;coated pit;coated vesicle membrane;cytoplasmic part;cytoplasmic vesicle membrane;cytoplasmic vesicle part;early endosome;endocytic vesicle membrane;endosomal part;endosome;endosome membrane;external side of plasma membrane;extracellular region part;Gol…	Bile secretion;Endocytosis;Hepatitis C;Toxoplasmosis	7	7	9.4	9.4	9.4	104.56	0	233.79	542980000	47	J3KMZ9;H0YMD1;P01130;H0YM92;H0YMQ3	367	26.7567	25.0079
H0YMV0;Q8NFY4	Semaphorin-6D	SEMA6D	NaN	27.2106	1	9	anatomical structure development;axon guidance;biological regulation;chemotaxis;developmental process;locomotion;negative regulation of biological process;negative regulation of cell migration;negative regulation of cell motility;negative regulation of cellular component movement;negative regulation of cellular process;negative regulation of locomotion;negative regulation of smooth muscle cell mi…	receptor activity	cell part;cytoplasm;integral to membrane;intracellular part;intrinsic to membrane;membrane;membrane part;plasma membrane	Axon guidance	1	1	7.3	7.3	7.3	25.427	0	29.358	512100000	13	H0YMV0;Q8NFY4	368	NaN	26.6375
P39687;H0YN26;H7BZ09	Acidic leucine-rich nuclear phosphoprotein 32 family member A	ANP32A	NaN	NaN	1	1	biological regulation;biosynthetic process;cellular biosynthetic process;cellular macromolecule biosynthetic process;cellular macromolecule metabolic process;cellular metabolic process;cellular nitrogen compound metabolic process;cellular process;cellular response to stimulus;establishment of localization;establishment of localization in cell;gene expression;intracellular signal transduction;intr…		cell part;cytoplasm;cytoplasmic part;endoplasmic reticulum;intracellular membrane-bounded organelle;intracellular organelle;intracellular organelle part;intracellular part;membrane-bounded organelle;nuclear part;nucleoplasm;nucleus;organelle;organelle part;perinuclear region of cytoplasm		2	1	20.1	13.7	13.7	28.585	0.0012563	8.5724	788420	9	P39687;H0YN26;H7BZ09	369	NaN	NaN
H0YN65;Q8NCH0	Carbohydrate sulfotransferase 14	CHST14	NaN	26.7201	1	8	amine metabolic process;aminoglycan biosynthetic process;aminoglycan metabolic process;biosynthetic process;carbohydrate biosynthetic process;carbohydrate metabolic process;cellular biosynthetic process;cellular macromolecule metabolic process;cellular metabolic process;cellular process;chondroitin sulfate biosynthetic process;chondroitin sulfate metabolic process;chondroitin sulfate proteoglycan…	anion binding;binding;catalytic activity;ion binding;N-acetylgalactosamine 4-O-sulfotransferase activity;phosphate ion binding;sulfotransferase activity;transferase activity;transferase activity, transferring sulfur-containing groups	cell part;cytoplasmic part;extracellular membrane-bounded organelle;extracellular organelle;extracellular region part;extracellular vesicular exosome;Golgi apparatus part;Golgi membrane;integral to membrane;intracellular organelle part;intracellular part;intrinsic to membrane;membrane;membrane part;membrane-bounded organelle;membrane-bounded vesicle;organelle;organelle membrane;organelle part;ves…	Glycosaminoglycan biosynthesis - chondroitin sulfate	1	1	3.7	3.7	3.7	39.902	0	92.846	315520000	17	H0YN65;Q8NCH0	370	NaN	26.3079
H3BND8;Q93009;F5H2X1	Ubiquitin carboxyl-terminal hydrolase;Ubiquitin carboxyl-terminal hydrolase 7	USP7	28.0958	27.2844	4	14	biological regulation;catabolic process;cellular catabolic process;cellular component organization;cellular component organization at cellular level;cellular component organization or biogenesis;cellular component organization or biogenesis at cellular level;cellular macromolecule catabolic process;cellular macromolecule metabolic process;cellular metabolic process;cellular nitrogen compound meta…	binding;catalytic activity;cysteine-type endopeptidase activity;cysteine-type peptidase activity;endopeptidase activity;enzyme binding;hydrolase activity;p53 binding;peptidase activity;peptidase activity, acting on L-amino acid peptides;protein binding;protein C-terminus binding;small conjugating protein-specific protease activity;transcription factor binding;ubiquitin protein ligase binding;ubiq…	cell part;cytoplasmic part;cytosol;intracellular membrane-bounded organelle;intracellular organelle;intracellular organelle part;intracellular part;membrane-bounded organelle;nuclear body;nuclear part;nucleoplasm part;nucleus;organelle;organelle part;PML body		4	4	4.1	4.1	4.1	105.55	0	29.343	32715000	54	H3BND8;Q93009;F5H2X1;H3BUV0;H3BTM1;H3BRA2;H3BQD1	371	23.5989	23.1554
H3BNV2;P15559	NAD(P)H dehydrogenase [quinone] 1	NQO1	NaN	NaN	1	1	aging;biological regulation;biosynthetic process;cell communication;cell-cell signaling;cellular biosynthetic process;cellular metabolic process;cellular nitrogen compound biosynthetic process;cellular nitrogen compound metabolic process;cellular process;developmental process;metabolic process;negative regulation of catalytic activity;negative regulation of molecular function;nitric oxide biosynt…	antioxidant activity;binding;catalytic activity;cytochrome-b5 reductase activity;identical protein binding;NAD(P)H dehydrogenase (quinone) activity;oxidoreductase activity;oxidoreductase activity, acting on NADH or NADPH;oxidoreductase activity, acting on NADH or NADPH, heme protein as acceptor;oxidoreductase activity, acting on NADH or NADPH, quinone or similar compound as acceptor;oxidoreductas…	cell body;cell part;cytoplasm;cytoplasmic part;cytosol;extracellular membrane-bounded organelle;extracellular organelle;extracellular region part;extracellular vesicular exosome;intracellular part;membrane-bounded organelle;membrane-bounded vesicle;neuronal cell body;organelle;vesicle		1	1	9.5	9.5	9.5	28.494	0.0034522	6.609	766140	11	H3BNV2;P15559	372	NaN	NaN
H3BP20;P06865;H3BS10	Beta-hexosaminidase;Beta-hexosaminidase subunit alpha	HEXA	30.6664	30.3073	8	58	amine metabolic process;aminoglycan catabolic process;aminoglycan metabolic process;carbohydrate catabolic process;carbohydrate metabolic process;catabolic process;cellular catabolic process;cellular lipid metabolic process;cellular metabolic process;cellular process;chondroitin sulfate catabolic process;chondroitin sulfate metabolic process;glycolipid metabolic process;glycosaminoglycan cataboli…	beta-N-acetylhexosaminidase activity;binding;catalytic activity;hexosaminidase activity;hydrolase activity;hydrolase activity, acting on glycosyl bonds;hydrolase activity, hydrolyzing O-glycosyl compounds;protein binding;protein dimerization activity;protein heterodimerization activity	cell part;cytoplasmic part;extracellular membrane-bounded organelle;extracellular organelle;extracellular region part;extracellular vesicular exosome;intracellular organelle lumen;intracellular organelle part;intracellular part;lysosomal lumen;membrane;membrane-bounded organelle;membrane-bounded vesicle;membrane-enclosed lumen;organelle;organelle lumen;organelle part;vacuolar lumen;vacuolar part;…	Amino sugar and nucleotide sugar metabolism;Glycosaminoglycan degradation;Glycosphingolipid biosynthesis - ganglio series;Glycosphingolipid biosynthesis - globo series;Lysosome;Other glycan degradation	8	8	21.9	21.9	21.9	61.999	0	235.64	7567600000	26	H3BP20;P06865;H3BS10;A0A087WUJ7;H3BTD4;H3BRP6;A0A087WTY2;H3BVH8;H3BT62;H3BQ04;H3BU85	373	28.5941	29.6731
H3BSW3;H3BQF1;H3BQZ9;P07741	Adenine phosphoribosyltransferase	APRT	NaN	NaN	1	1	adenine biosynthetic process;adenine metabolic process;adenine salvage;AMP biosynthetic process;AMP metabolic process;AMP salvage;behavior;biological regulation;biosynthetic process;body fluid secretion;cellular aromatic compound metabolic process;cellular biosynthetic process;cellular metabolic compound salvage;cellular metabolic process;cellular nitrogen compound biosynthetic process;cellular n…	adenine binding;adenine phosphoribosyltransferase activity;adenyl nucleotide binding;adenyl ribonucleotide binding;AMP binding;binding;catalytic activity;nucleobase binding;nucleotide binding;purine base binding;purine nucleotide binding;purine ribonucleotide binding;ribonucleotide binding;transferase activity;transferase activity, transferring glycosyl groups;transferase activity, transferring p…	cell part;cytoplasm;cytoplasmic part;cytosol;extracellular membrane-bounded organelle;extracellular organelle;extracellular region part;extracellular vesicular exosome;intracellular organelle part;intracellular part;membrane-bounded organelle;membrane-bounded vesicle;nuclear part;nucleoplasm;organelle;organelle part;vesicle	Purine metabolism	1	1	17.5	17.5	17.5	6.9189	0.0011806	6.906	0	4	H3BSW3;H3BQF1;H3BQZ9;P07741	374	NaN	NaN
P04085;H7BYW6	Platelet-derived growth factor subunit A	PDGFA	28.7106	28.4075	3	14	actin cytoskeleton organization;actin filament-based process;anatomical structure development;anatomical structure formation involved in morphogenesis;anatomical structure morphogenesis;angiogenesis;biological regulation;blood coagulation;cell activation;cell communication;cell projection assembly;cell projection organization;cell surface receptor linked signaling pathway;cell-cell signaling;cell…	binding;collagen binding;growth factor activity;growth factor binding;growth factor receptor binding;identical protein binding;platelet-derived growth factor binding;platelet-derived growth factor receptor binding;protein binding;protein dimerization activity;protein heterodimerization activity;protein homodimerization activity;receptor binding	cell part;cell projection;cell surface;cytoplasmic membrane-bounded vesicle lumen;cytoplasmic part;cytoplasmic vesicle part;endoplasmic reticulum lumen;endoplasmic reticulum part;extracellular region;extracellular region part;extracellular space;Golgi apparatus part;Golgi membrane;intracellular organelle lumen;intracellular organelle part;intracellular part;membrane;membrane-enclosed lumen;microv…	Cytokine-cytokine receptor interaction;Focal adhesion;Gap junction;Glioma;MAPK signaling pathway;Melanoma;Pathways in cancer;Prostate cancer;Regulation of actin cytoskeleton	3	3	17.5	17.5	17.5	24.043	0	323.31	1222200000	9	P04085;H7BYW6;A0A0A0MSC4	376	26.4147	27.5611
H7BZJ3		PDIA3	29.2359	29.5096	1	18	biological regulation;cell redox homeostasis;cellular homeostasis;cellular process;homeostatic process;regulation of biological process;regulation of biological quality;regulation of cellular process	catalytic activity;isomerase activity			3	1	32.5	11.4	11.4	13.519	0	122.83	1824000000	9	H7BZJ3	377	27.7643	28.6379
H7BZW2;Q6P2H3	Centrosomal protein of 85 kDa	CEP85	NaN	NaN	2	2			cell part;centrosome;cytoplasm;cytoplasmic part;cytoskeletal part;Golgi apparatus;intracellular membrane-bounded organelle;intracellular non-membrane-bounded organelle;intracellular organelle;intracellular organelle part;intracellular part;membrane-bounded organelle;microtubule organizing center;non-membrane-bounded organelle;nuclear part;nucleolus;organelle;organelle part;spindle pole		2	2	4.8	4.8	4.8	50.232	0	11.244	10212000	17	H7BZW2;Q6P2H3	378	NaN	NaN
H7C3T4;Q13162	Peroxiredoxin-4	PRDX4	NaN	NaN	1	2	4-hydroxyproline metabolic process;amine metabolic process;anatomical structure development;biological regulation;carboxylic acid metabolic process;cell redox homeostasis;cellular amine metabolic process;cellular amino acid metabolic process;cellular component organization;cellular component organization at cellular level;cellular component organization or biogenesis;cellular component organizati…	antioxidant activity;catalytic activity;oxidoreductase activity;oxidoreductase activity, acting on paired donors, with incorporation or reduction of molecular oxygen;oxidoreductase activity, acting on peroxide as acceptor;peroxidase activity;peroxiredoxin activity;thioredoxin peroxidase activity	cell part;cytoplasmic part;cytosol;endoplasmic reticulum;extracellular membrane-bounded organelle;extracellular organelle;extracellular region part;extracellular space;extracellular vesicular exosome;intracellular membrane-bounded organelle;intracellular organelle;intracellular part;membrane-bounded organelle;membrane-bounded vesicle;mitochondrion;nucleus;organelle;smooth endoplasmic reticulum;ve…		1	1	6.8	6.8	6.8	18.214	0	14.646	119460000	10	H7C3T4;Q13162	379	NaN	NaN
I3L0K2;I3L3M7;Q9BRA2	Thioredoxin domain-containing protein 17	TXNDC17	NaN	27.6868	1	7	biological regulation;cell surface receptor linked signaling pathway;cellular process;cellular response to chemical stimulus;cellular response to cytokine stimulus;cellular response to organic substance;cellular response to stimulus;cellular response to tumor necrosis factor;cytokine-mediated signaling pathway;metabolic process;oxidation-reduction process;regulation of biological process;regulati…	antioxidant activity;catalytic activity;electron carrier activity;oxidoreductase activity;oxidoreductase activity, acting on a sulfur group of donors;oxidoreductase activity, acting on a sulfur group of donors, NAD or NADP as acceptor;oxidoreductase activity, acting on NADH or NADPH;oxidoreductase activity, acting on peroxide as acceptor;peroxidase activity;protein-disulfide reductase activity	cell part;cytoplasmic part;cytosol;extracellular membrane-bounded organelle;extracellular organelle;extracellular region part;extracellular vesicular exosome;intracellular part;membrane-bounded organelle;membrane-bounded vesicle;organelle;vesicle		1	1	18.7	18.7	18.7	8.3713	0	26.64	994110000	5	I3L0K2;I3L3M7;Q9BRA2	380	NaN	27.1548
I3L2T3;J3KMW6;Q9UJH8	Meteorin	METRN	NaN	NaN	1	1	biological regulation;cell differentiation;cellular developmental process;cellular process;developmental process;glial cell differentiation;positive regulation of axonogenesis;positive regulation of biological process;positive regulation of cell development;positive regulation of cell differentiation;positive regulation of cell projection organization;positive regulation of cellular component org…		extracellular region part;extracellular space		1	1	10.9	10.9	10.9	18.544	0.0023364	6.7697	54758000	6	I3L2T3;J3KMW6;Q9UJH8	381	NaN	NaN
I3L3N5;P43034	Platelet-activating factor acetylhydrolase IB subunit alpha	PAFAH1B1	NaN	NaN	2	2	acrosome assembly;actin cytoskeleton organization;actin filament-based process;adult behavior;adult locomotory behavior;alcohol metabolic process;ameboidal cell migration;amine metabolic process;anatomical structure development;anatomical structure formation involved in morphogenesis;anatomical structure morphogenesis;axon cargo transport;axonogenesis;behavior;biological regulation;brain morphoge…	binding;carbohydrate binding;cytoskeletal protein binding;dynactin binding;dynein binding;enzyme binding;glycosaminoglycan binding;heparin binding;identical protein binding;microtubule binding;pattern binding;phospholipase binding;phosphoprotein binding;polysaccharide binding;protein binding;protein dimerization activity;protein homodimerization activity;tubulin binding	astral microtubule;axon;cell body;cell cortex;cell leading edge;cell part;cell projection;cell projection part;centrosome;chromosomal part;cilium;cytoplasmic microtubule;cytoplasmic part;cytoskeletal part;cytosol;envelope;extracellular membrane-bounded organelle;extracellular organelle;extracellular region part;extracellular vesicular exosome;growth cone;intracellular non-membrane-bounded organel…	Ether lipid metabolism	2	2	12.5	12.5	12.5	23.691	0.0013106	10.93	152520000	10	I3L3N5;P43034	382	NaN	NaN
Q92832;J3KNC5;F5H6I3	Protein kinase C-binding protein NELL1	NELL1	35.0232	35.1543	25	236	anatomical structure development;biological regulation;cell differentiation;cellular developmental process;cellular process;developmental process;negative regulation of biological process;negative regulation of catabolic process;negative regulation of cell proliferation;negative regulation of cellular catabolic process;negative regulation of cellular metabolic process;negative regulation of cellu…	binding;calcium ion binding;cation binding;ion binding;metal ion binding	cell part;cytoplasm;cytoplasmic part;envelope;extracellular region;intracellular organelle part;intracellular part;nuclear envelope;nuclear part;organelle envelope;organelle part;perinuclear region of cytoplasm		25	25	38	38	38	89.634	0	323.31	61447000000	42	Q92832;J3KNC5;F5H6I3	383	32.5781	33.3296
J3KPS3;P04075;H3BQN4;H3BPS8;H3BUH7;H3BR04;H3BU78	Fructose-bisphosphate aldolase;Fructose-bisphosphate aldolase A	ALDOA	29.4596	28.2453	10	42	actin cytoskeleton organization;actin filament organization;actin filament-based process;alcohol biosynthetic process;alcohol catabolic process;alcohol metabolic process;anatomical structure homeostasis;ATP biosynthetic process;ATP metabolic process;biological regulation;biosynthetic process;blood coagulation;carbohydrate biosynthetic process;carbohydrate catabolic process;carbohydrate metabolic …	actin binding;aldehyde-lyase activity;binding;carbohydrate binding;carbon-carbon lyase activity;catalytic activity;cytoskeletal protein binding;fructose binding;fructose-bisphosphate aldolase activity;identical protein binding;lyase activity;monosaccharide binding;protein binding;sugar binding;tubulin binding	actin cytoskeleton;cell part;contractile fiber part;cytoplasmic membrane-bounded vesicle lumen;cytoplasmic part;cytoplasmic vesicle part;cytoskeleton;cytosol;extracellular membrane-bounded organelle;extracellular organelle;extracellular region;extracellular region part;extracellular space;extracellular vesicular exosome;I band;intracellular membrane-bounded organelle;intracellular non-membrane-bo…	Carbon fixation in photosynthetic organisms;Fructose and mannose metabolism;Glycolysis / Gluconeogenesis;Pentose phosphate pathway	10	10	42.1	42.1	42.1	39.817	0	323.31	1007700000	22	J3KPS3;P04075;H3BQN4;H3BPS8;H3BUH7;H3BR04;H3BU78;H3BMQ8;H3BR68	384	28.2876	27.4847
J3KR24;P41252;A0A0A0MSX9	Isoleucine--tRNA ligase, cytoplasmic	IARS	28.9565	28.7247	12	26	amine metabolic process;amino acid activation;carboxylic acid metabolic process;cell differentiation;cellular amine metabolic process;cellular amino acid metabolic process;cellular developmental process;cellular ketone metabolic process;cellular macromolecule metabolic process;cellular metabolic process;cellular nitrogen compound metabolic process;cellular process;developmental process;gene expre…	adenyl nucleotide binding;adenyl ribonucleotide binding;aminoacyl-tRNA editing activity;aminoacyl-tRNA ligase activity;ATP binding;binding;carboxylic ester hydrolase activity;catalytic activity;enzyme binding;GTPase binding;hydrolase activity;hydrolase activity, acting on ester bonds;isoleucine-tRNA ligase activity;ligase activity;ligase activity, forming aminoacyl-tRNA and related compounds;liga…	cell part;cytoplasm;cytoplasmic part;cytosol;extracellular membrane-bounded organelle;extracellular organelle;extracellular region part;extracellular vesicular exosome;intracellular organelle part;intracellular part;membrane;membrane-bounded organelle;membrane-bounded vesicle;nuclear part;nucleoplasm;organelle;organelle part;vesicle	Aminoacyl-tRNA biosynthesis;Valine, leucine and isoleucine biosynthesis	12	12	11.5	11.5	11.5	131.76	0	81.877	71966000	52	J3KR24;P41252;A0A0A0MSX9;Q5TCD1	385	24.3432	24.5231
J3KRE2;J3KTF8;J3QQX2;P52565;J3KS60;J3KRY1	Rho GDP-dissociation inhibitor 1	ARHGDIA	24.8119	27.5604	2	13	biological regulation;cell surface receptor linked signaling pathway;cellular component movement;cellular process;cellular response to stimulus;enzyme linked receptor protein signaling pathway;intracellular signal transduction;negative regulation of apoptosis;negative regulation of axonogenesis;negative regulation of biological process;negative regulation of cell adhesion;negative regulation of c…	enzyme activator activity;enzyme regulator activity;GDP-dissociation inhibitor activity;GTPase activator activity;GTPase regulator activity;nucleoside-triphosphatase regulator activity;Rho GDP-dissociation inhibitor activity;small GTPase regulator activity	cell part;cytoplasm;cytoplasmic part;cytoskeleton;cytosol;extracellular membrane-bounded organelle;extracellular organelle;extracellular region part;extracellular vesicular exosome;immunological synapse;intracellular non-membrane-bounded organelle;intracellular organelle;intracellular part;membrane part;membrane-bounded organelle;membrane-bounded vesicle;non-membrane-bounded organelle;organelle;p…	Neurotrophin signaling pathway;Vasopressin-regulated water reabsorption	2	2	24	24	24	14.814	0	19.094	703020000	6	J3KRE2;J3KTF8;J3QQX2;P52565;J3KS60;J3KRY1	386	19.6456	26.6733
J3KSR8;J3KTL2;Q07955	Serine/arginine-rich splicing factor 1	SRSF1	NaN	26.8938	2	6	biological regulation;biosynthetic process;cardiac muscle contraction;cellular biosynthetic process;cellular component assembly;cellular component assembly at cellular level;cellular component organization;cellular component organization at cellular level;cellular component organization or biogenesis;cellular component organization or biogenesis at cellular level;cellular macromolecular complex a…	binding;mRNA binding;nucleic acid binding;nucleotide binding;RNA binding	catalytic step 2 spliceosome;cell part;cytoplasm;extracellular membrane-bounded organelle;extracellular organelle;extracellular region part;extracellular vesicular exosome;intracellular membrane-bounded organelle;intracellular organelle;intracellular organelle part;intracellular part;macromolecular complex;membrane-bounded organelle;membrane-bounded vesicle;nuclear body;nuclear part;nuclear speck…	Spliceosome	2	2	15.4	15.4	15.4	16.34	0	12.225	382360000	5	J3KSR8;J3KTL2;Q07955	388	NaN	26.1354
J3QLI9;P62314	Small nuclear ribonucleoprotein Sm D1	SNRPD1	NaN	26.3909	1	2	biological regulation;cellular component assembly;cellular component assembly at cellular level;cellular component organization;cellular component organization at cellular level;cellular component organization or biogenesis;cellular component organization or biogenesis at cellular level;cellular macromolecular complex assembly;cellular macromolecular complex subunit organization;cellular macromol…	binding;nucleic acid binding;RNA binding	catalytic step 2 spliceosome;cell part;cytoplasmic part;cytosol;intracellular membrane-bounded organelle;intracellular organelle;intracellular organelle part;intracellular part;macromolecular complex;membrane-bounded organelle;methylosome;methyltransferase complex;nuclear part;nucleoplasm;nucleus;organelle;organelle part;pICln-Sm protein complex;protein complex;ribonucleoprotein complex;small nuc…	Spliceosome;Systemic lupus erythematosus	1	1	17.3	17.3	17.3	8.3926	0.0012092	7.1935	75037000	2	J3QLI9;P62314	389	NaN	26.1611
Q6PCB0;J3QLP3	von Willebrand factor A domain-containing protein 1	VWA1	27.0415	NaN	4	11	behavior;behavioral response to pain;cellular component organization;cellular component organization at cellular level;cellular component organization or biogenesis;cellular component organization or biogenesis at cellular level;cellular process;extracellular matrix organization;extracellular structure organization;multicellular organismal process;multicellular organismal response to stress;respo…		basement membrane;extracellular matrix;extracellular matrix part;extracellular membrane-bounded organelle;extracellular organelle;extracellular region part;extracellular space;extracellular vesicular exosome;interstitial matrix;membrane-bounded organelle;membrane-bounded vesicle;organelle;proteinaceous extracellular matrix;vesicle		4	4	14.4	14.4	14.4	46.804	0	39.661	305740000	22	Q6PCB0;J3QLP3;J3QRR0	390	21.6096	21.8598
J3QRS3;P19105;O14950	Myosin regulatory light chain 12A;Myosin regulatory light chain 12B	MYL12A;MYL12B	NaN	27.809	3	6	axon guidance;biological adhesion;biological regulation;cell adhesion;cell surface receptor linked signaling pathway;cell-cell adhesion;cellular process;cellular response to stimulus;chemotaxis;enzyme linked receptor protein signaling pathway;ephrin receptor signaling pathway;establishment of localization;establishment of localization in cell;establishment of protein localization;establishment of…	binding;calcium ion binding;cation binding;ion binding;metal ion binding	actin filament bundle;actomyosin;apical part of cell;cell part;contractile fiber part;cytoplasmic part;cytoskeletal part;cytosol;extracellular membrane-bounded organelle;extracellular organelle;extracellular region part;extracellular vesicular exosome;intracellular organelle part;intracellular part;macromolecular complex;membrane-bounded organelle;membrane-bounded vesicle;myosin complex;myosin II…	Focal adhesion;Leukocyte transendothelial migration;Regulation of actin cytoskeleton;Tight junction	3	3	17.5	17.5	17.5	20.457	0	20.267	591890000	10	J3QRS3;P19105;O14950	391	19.3364	27.5792
K7EIJ7;Q92503	SEC14-like protein 1	SEC14L1	NaN	30.5977	1	3	establishment of localization;transport		cell part;cytoplasmic part;Golgi apparatus;integral to membrane;intracellular membrane-bounded organelle;intracellular organelle;intracellular part;intrinsic to membrane;membrane;membrane part;membrane-bounded organelle;organelle		1	1	11.9	11.9	11.9	13.05	0.0045662	6.5414	965990000	6	K7EIJ7;Q92503	392	NaN	28.4748
K7EJD9;P13686;K7EIP0;A0A3B3IS75;K7ESF2	Tartrate-resistant acid phosphatase type 5	ACP5	29.474	29.3636	2	23	anatomical structure homeostasis;anatomical structure morphogenesis;biological regulation;bone morphogenesis;bone resorption;cellular metabolic process;cellular nitrogen compound metabolic process;cellular process;defense response;defense response to bacterium;defense response to Gram-positive bacterium;developmental process;flavin-containing compound metabolic process;heterocycle metabolic proce…	acid phosphatase activity;binding;catalytic activity;cation binding;ferric iron binding;ferrous iron binding;hydrolase activity;hydrolase activity, acting on ester bonds;ion binding;iron ion binding;metal ion binding;phosphatase activity;phosphoric ester hydrolase activity;transition metal ion binding	cell part;cytoplasmic part;cytosol;extracellular membrane-bounded organelle;extracellular organelle;extracellular region part;extracellular vesicular exosome;integral to membrane;intracellular membrane-bounded organelle;intracellular organelle;intracellular part;intrinsic to membrane;lysosome;lytic vacuole;membrane part;membrane-bounded organelle;membrane-bounded vesicle;organelle;vacuole;vesicle	Osteoclast differentiation;Rheumatoid arthritis;Riboflavin metabolism	2	2	25	25	25	13.712	0	42.016	2469800000	5	K7EJD9;P13686;K7EIP0;A0A3B3IS75;K7ESF2	393	27.9453	28.6791
K7EK06;K7ER16;Q9Y285	Phenylalanine--tRNA ligase alpha subunit	FARSA	NaN	NaN	1	1	amine metabolic process;amino acid activation;carboxylic acid metabolic process;cellular amine metabolic process;cellular amino acid metabolic process;cellular ketone metabolic process;cellular macromolecule metabolic process;cellular metabolic process;cellular nitrogen compound metabolic process;cellular process;gene expression;macromolecule metabolic process;metabolic process;ncRNA metabolic pr…	adenyl nucleotide binding;adenyl ribonucleotide binding;aminoacyl-tRNA ligase activity;ATP binding;binding;catalytic activity;ligase activity;ligase activity, forming aminoacyl-tRNA and related compounds;ligase activity, forming carbon-oxygen bonds;nucleic acid binding;nucleotide binding;phenylalanine-tRNA ligase activity;purine nucleotide binding;purine ribonucleoside triphosphate binding;purine…	cell part;cytoplasm;cytoplasmic part;cytosol;intracellular part;macromolecular complex;membrane;phenylalanine-tRNA ligase complex;protein complex	Aminoacyl-tRNA biosynthesis	1	1	6.5	6.5	6.5	18.389	0	38.522	0	7	K7EK06;K7ER16;Q9Y285	394	NaN	NaN
K7EK07;P84243;K7EMV3;A0A590UJJ6;B4DEB1;K7ES00;Q16695;P68431;K7EP01;Q6NXT2	Histone H3;Histone H3.3;Histone H3.1t;Histone H3.1;Histone H3.3C	H3F3B;H3F3A;HIST3H3;HIST1H3A;H3F3C	NaN	NaN	1	1	anatomical structure homeostasis;biological regulation;blood coagulation;cellular component assembly;cellular component assembly at cellular level;cellular component organization;cellular component organization at cellular level;cellular component organization or biogenesis;cellular component organization or biogenesis at cellular level;cellular macromolecular complex assembly;cellular macromolec…	binding;chromatin binding;chromatin DNA binding;core promoter binding;core promoter sequence-specific DNA binding;DNA binding;enhancer binding;enhancer sequence-specific DNA binding;histone binding;nucleic acid binding;nucleosomal DNA binding;nucleosome binding;protein binding;regulatory region DNA binding;regulatory region nucleic acid binding;RNA polymerase II core promoter sequence-specific DN…	cell part;chromatin;chromosomal part;chromosome;euchromatin;extracellular membrane-bounded organelle;extracellular organelle;extracellular region;extracellular region part;extracellular vesicular exosome;intracellular membrane-bounded organelle;intracellular non-membrane-bounded organelle;intracellular organelle;intracellular organelle part;intracellular part;macromolecular complex;membrane;membr…	Systemic lupus erythematosus	5	1	49.2	24.2	24.2	14.914	0.0012438	8.2313	3813700	4	K7EK07;P84243;K7EMV3;A0A590UJJ6;B4DEB1;K7ES00;Q16695;P68431;K7EP01;Q6NXT2	395	NaN	NaN
K7EK20;K7EPK1;Q86X55	Histone-arginine methyltransferase CARM1	CARM1	NaN	NaN	1	1	anatomical structure morphogenesis;biological regulation;biosynthetic process;bone morphogenesis;cellular biosynthetic process;cellular component organization;cellular component organization at cellular level;cellular component organization or biogenesis;cellular component organization or biogenesis at cellular level;cellular lipid metabolic process;cellular macromolecule biosynthetic process;cel…	arginine N-methyltransferase activity;beta-catenin binding;binding;catalytic activity;DNA binding;histone acetyl-lysine binding;histone binding;histone methyltransferase activity;histone methyltransferase activity (H3-R17 specific);histone-arginine N-methyltransferase activity;ligand-dependent nuclear receptor transcription coactivator activity;methyltransferase activity;N-methyltransferase activ…	cell part;cytoplasm;cytoplasmic part;cytosol;intracellular membrane-bounded organelle;intracellular organelle;intracellular organelle part;intracellular part;membrane-bounded organelle;nuclear part;nucleoplasm;nucleus;organelle;organelle part		1	1	29.2	29.2	29.2	12.543	0.0012853	9.4135	109330000	4	K7EK20;K7EPK1;Q86X55	396	NaN	NaN
K7EQR9;K7EKJ9;Q12906	Interleukin enhancer-binding factor 3	ILF3	NaN	25.6521	1	4	biological regulation;biosynthetic process;cellular biosynthetic process;cellular macromolecule biosynthetic process;cellular macromolecule metabolic process;cellular metabolic process;cellular nitrogen compound metabolic process;cellular process;cellular protein metabolic process;defense response;defense response to virus;immune effector process;immune system process;macromolecule biosynthetic p…	binding;DNA binding;double-stranded RNA binding;nucleic acid binding;RNA binding	cell part;cytoplasm;cytoplasmic part;intracellular membrane-bounded organelle;intracellular non-membrane-bounded organelle;intracellular organelle;intracellular organelle part;intracellular part;macromolecular complex;membrane;membrane-bounded organelle;mitochondrion;non-membrane-bounded organelle;nuclear part;nucleolus;nucleoplasm;nucleus;organelle;organelle part;ribonucleoprotein complex		1	1	10	10	10	19.479	0	32.707	163460000	11	K7EQR9;K7EKJ9;Q12906	397	NaN	25.4223
K7ELL7;P14314	Glucosidase 2 subunit beta	PRKCSH	29.6963	29.0355	9	40	anatomical structure development;biological regulation;carbohydrate metabolic process;cellular carbohydrate metabolic process;cellular component assembly;cellular component organization;cellular component organization or biogenesis;cellular macromolecule metabolic process;cellular metabolic process;cellular process;cellular protein metabolic process;cellular response to stimulus;chordate embryoni…	binding;calcium ion binding;cation binding;enzyme binding;ion binding;ion channel binding;kinase binding;metal ion binding;nucleic acid binding;phosphoprotein binding;protein binding;protein kinase binding;protein kinase C binding;RNA binding	cell part;cytoplasmic part;endoplasmic reticulum;endoplasmic reticulum lumen;endoplasmic reticulum part;intracellular;intracellular membrane-bounded organelle;intracellular organelle;intracellular organelle lumen;intracellular organelle part;intracellular part;membrane-bounded organelle;membrane-enclosed lumen;organelle;organelle lumen;organelle part	Protein processing in endoplasmic reticulum	9	9	18.1	18.1	18.1	60.192	0	149.17	1551500000	20	K7ELL7;P14314;K7EPW7;A0A0C4DGP4;K7EKX1;K7EJ70	398	27.9489	26.8103
K7EMD6;O43765	Small glutamine-rich tetratricopeptide repeat-containing protein alpha	SGTA	NaN	NaN	1	1	viral reproduction		cell part;cytoplasm;intracellular part		1	1	9.3	9.3	9.3	17.792	0.0099889	6.337	0	8	K7EMD6;O43765	399	NaN	NaN
K7EN15;Q8WVQ1	Soluble calcium-activated nucleotidase 1	CANT1	NaN	NaN	2	2	biological regulation;biosynthetic process;cellular biosynthetic process;cellular macromolecule biosynthetic process;cellular macromolecule metabolic process;cellular metabolic process;cellular process;cellular response to stimulus;glycoprotein biosynthetic process;glycoprotein metabolic process;macromolecule biosynthetic process;macromolecule metabolic process;metabolic process;positive regulati…	binding;calcium ion binding;catalytic activity;cation binding;hydrolase activity;hydrolase activity, acting on acid anhydrides;hydrolase activity, acting on acid anhydrides, in phosphorus-containing anhydrides;ion binding;metal ion binding;molecular transducer activity;nucleoside-diphosphatase activity;pyrophosphatase activity;signal transducer activity;uridine-diphosphatase activity	cell part;cytoplasmic part;endoplasmic reticulum membrane;endoplasmic reticulum part;extracellular membrane-bounded organelle;extracellular organelle;extracellular region part;extracellular vesicular exosome;Golgi apparatus part;Golgi cisterna membrane;Golgi membrane;integral to membrane;intracellular organelle part;intracellular part;intrinsic to membrane;membrane;membrane part;membrane-bounded …	Purine metabolism;Pyrimidine metabolism	2	2	10.6	10.6	10.6	29.466	0	12.341	47438000	17	K7EN15;Q8WVQ1	400	NaN	NaN
K7EN27;Q99497;K7ELW0	Protein deglycase DJ-1	PARK7	NaN	28.0779	2	10	activation of protein kinase activity;activation of protein kinase B activity;adult behavior;adult locomotory behavior;alcohol biosynthetic process;alcohol metabolic process;aldehyde catabolic process;amine transport;autophagy;behavior;biological regulation;biosynthetic process;carboxylic acid biosynthetic process;carboxylic acid metabolic process;catabolic process;catecholamine transport;catecho…	androgen receptor binding;binding;catalytic activity;cation binding;copper chaperone activity;copper ion binding;cytokine binding;enzyme binding;glyoxalase III activity;hormone receptor binding;hydrolase activity;identical protein binding;ion binding;kinase binding;mercury ion binding;metal ion binding;metallochaperone activity;mRNA binding;nuclear hormone receptor binding;nucleic acid binding;ox…	axon;cell body;cell part;cell projection;chromatin;chromosomal part;cytoplasm;cytoplasmic part;cytosol;extracellular membrane-bounded organelle;extracellular organelle;extracellular region part;extracellular vesicular exosome;intracellular membrane-bounded organelle;intracellular organelle;intracellular organelle lumen;intracellular organelle part;intracellular part;membrane;membrane part;membran…	Parkinson's disease	2	2	25.6	25.6	25.6	17.002	0	137.76	1302000000	9	K7EN27;Q99497;K7ELW0	401	NaN	27.0412
K7ENG2;P26368	Splicing factor U2AF 65 kDa subunit	U2AF2	NaN	25.2902	2	3	biological regulation;biosynthetic process;cellular biosynthetic process;cellular macromolecule biosynthetic process;cellular macromolecule metabolic process;cellular metabolic process;cellular nitrogen compound metabolic process;cellular process;establishment of localization;establishment of localization in cell;establishment of RNA localization;gene expression;intracellular transport;macromolec…	binding;enzyme binding;nucleic acid binding;nucleotide binding;protein binding;RNA binding	cell part;intracellular membrane-bounded organelle;intracellular organelle;intracellular organelle part;intracellular part;macromolecular complex;membrane-bounded organelle;nuclear body;nuclear part;nuclear speck;nucleoplasm;nucleoplasm part;nucleus;organelle;organelle part;ribonucleoprotein complex;spliceosomal complex	Spliceosome	2	2	9.4	9.4	9.4	33.901	0	30.425	81524000	12	K7ENG2;P26368	402	NaN	25.0604
K7ERT7;Q99536	Synaptic vesicle membrane protein VAT-1 homolog	VAT1	NaN	NaN	2	3	biological regulation;negative regulation of biological process;negative regulation of cellular component organization;negative regulation of cellular process;negative regulation of developmental process;negative regulation of mitochondrial fusion;negative regulation of mitochondrion organization;negative regulation of organelle organization;regulation of anatomical structure morphogenesis;regula…	binding;catalytic activity;cation binding;ion binding;metal ion binding;oxidoreductase activity;transition metal ion binding;zinc ion binding	cell part;cytoplasmic part;extracellular membrane-bounded organelle;extracellular organelle;extracellular region part;extracellular vesicular exosome;integral to membrane;intracellular organelle part;intracellular part;intrinsic to membrane;membrane;membrane part;membrane-bounded organelle;membrane-bounded vesicle;mitochondrial membrane;mitochondrial outer membrane;mitochondrial part;organelle;or…		2	2	28.1	28.1	28.1	15.059	0	12.836	228720000	7	K7ERT7;Q99536	403	NaN	NaN
[truncated: 518 more rows]
