# Supplementary material for: DEPDC1B Promotes Melanoma Angiogenesis and Metastasis through Sequestration of Ubiquitin Ligase CDC16 to Stabilize Secreted SCUBE3
Source: Adv Sci (Weinh). 2022 Jan 27;9(10):2105226. doi: 10.1002/advs.202105226 (PMC8981904; doi:10.1002/advs.202105226)
Supplement: Supplementary file 5 — Supplemental Table 4 [file ADVS-9-2105226-s002.xlsx]

## Sheet: CheungM_ID_CPOS-200415-MCHC-232
Majority protein IDs	Protein names	Gene names	iBAQ DEPDC1B	iBAQ IgG	iBAQ V5	Unique peptides DEPDC1B	Unique peptides IgG	Unique peptides V5	Intensity DEPDC1B	Intensity IgG	Intensity V5	MS/MS count DEPDC1B	MS/MS count IgG	MS/MS count V5	Potential contaminant	GOBP name	GOMF name	GOCC name	KEGG name	Peptides	Razor + unique peptides	Sequence coverage [%]	Unique + razor sequence coverage [%]	Unique sequence coverage [%]	Mol. weight [kDa]	Q-value	Score	Protein IDs
P35579	Myosin-9	MYH9	31.4082	29.2381	33.2612	162	130	200	296380000000	65852000000	1070700000000	717	441	1436		actin cytoskeleton organization;actin cytoskeleton reorganization;actin filament-based movement;actin filament-based process;actomyosin structure organization;anatomical structure formation involved in morphogenesis;angiogenesis;axon guidance;biological adhesion;biological regulation;blood vessel endothelial cell migration;cell adhesion;cell cycle process;cell differentiation;cell migration;cell …	actin binding;actin filament binding;actin-dependent ATPase activity;adenyl nucleotide binding;adenyl ribonucleotide binding;ADP binding;ATP binding;ATPase activity;ATPase activity, coupled;binding;catalytic activity;cytoskeletal protein binding;hydrolase activity;hydrolase activity, acting on acid anhydrides;hydrolase activity, acting on acid anhydrides, in phosphorus-containing anhydrides;ident…	actin cytoskeleton;actin filament bundle;actomyosin;actomyosin contractile ring;adherens junction;anchoring junction;cell cortex part;cell division site part;cell junction;cell leading edge;cell part;cell projection;cell-cell adherens junction;cell-cell junction;cleavage furrow;contractile ring;cytoplasm;cytoplasmic part;cytoskeletal part;cytoskeleton;cytosol;extracellular membrane-bounded organe…	Tight junction;Viral myocarditis	238	238	76.4	76.4	71.2	226.53	0	323.31	P35579;Q5BKV1;B1AH99;A0A2R8Y4C3;A0A0C4DFM8
P35580	Myosin-10	MYH10	29.1673	26.8941	31.037	124	98	146	61495000000	12721000000	224740000000	310	216	548		actin cytoskeleton organization;actin filament-based movement;actin filament-based process;actomyosin structure organization;adult heart development;anatomical structure development;anatomical structure formation involved in morphogenesis;axon guidance;biological adhesion;biological regulation;cardiac cell development;cardiac muscle cell development;cardiac myofibril assembly;cell adhesion;cell c…	actin binding;actin filament binding;actin-dependent ATPase activity;adenyl nucleotide binding;adenyl ribonucleotide binding;ADP binding;ATP binding;ATPase activity;ATPase activity, coupled;binding;catalytic activity;cytoskeletal protein binding;hydrolase activity;hydrolase activity, acting on acid anhydrides;hydrolase activity, acting on acid anhydrides, in phosphorus-containing anhydrides;micro…	actin cytoskeleton;actin filament bundle;actomyosin;axon;cell body;cell cortex;cell division site part;cell part;cell projection;cell projection part;cleavage furrow;cytoplasm;cytoplasmic part;cytoskeletal part;cytoskeleton;cytosol;dendritic spine;extracellular membrane-bounded organelle;extracellular organelle;extracellular region part;extracellular vesicular exosome;growth cone;intracellular me…	Tight junction;Viral myocarditis	189	166	66.1	62.3	59.4	229	0	323.31	P35580;E7ERA5
F5H6E2;O00159	Unconventional myosin-Ic	MYO1C	29.3244	26.3783	30.3424	56	39	59	36973000000	4797400000	74878000000	150	91	197		biological regulation;cellular component organization;cellular component organization or biogenesis;defense response;establishment of localization;establishment of localization in cell;establishment of protein localization;establishment of RNA localization;immune response;immune system process;innate immune response;intracellular protein transport;intracellular transport;membrane organization;mRN…	actin-dependent ATPase activity;adenyl nucleotide binding;adenyl ribonucleotide binding;ATP binding;ATPase activity;ATPase activity, coupled;binding;catalytic activity;enzyme binding;GTPase binding;hydrolase activity;hydrolase activity, acting on acid anhydrides;hydrolase activity, acting on acid anhydrides, in phosphorus-containing anhydrides;motor activity;nucleoside-triphosphatase activity;nuc…	basal plasma membrane;brush border;cell part;cell projection;cell projection membrane;cell projection part;cytoplasm;cytoplasmic membrane-bounded vesicle;cytoplasmic part;cytoplasmic vesicle;cytoskeletal part;cytosol;extracellular membrane-bounded organelle;extracellular organelle;extracellular region part;extracellular vesicular exosome;filamentous actin;intracellular membrane-bounded organelle;…		72	72	53.4	53.4	45.6	118.99	0	323.31	F5H6E2;O00159;I3L501
P08670;B0YJC4	Vimentin	VIM	29.5315	28.7362	33.3428	41	40	58	26384000000	15204000000	370400000000	124	125	421		actin filament-based movement;actin filament-based process;actin-mediated cell contraction;actin-myosin filament sliding;aging;anatomical structure development;anatomical structure morphogenesis;anterograde axon cargo transport;apoptosis;astrocyte development;astrocyte differentiation;axon cargo transport;axon regeneration;axon transport of mitochondrion;axonogenesis;Bergmann glial cell different…	adenyl nucleotide binding;adenyl ribonucleotide binding;ATP binding;binding;binding, bridging;catalytic activity;cytoskeletal protein binding;double-stranded RNA binding;dynein binding;enzyme binding;glycoprotein binding;identical protein binding;kinase activity;kinase binding;kinesin binding;microtubule binding;nucleic acid binding;nucleotide binding;phosphotransferase activity, alcohol group as…	adherens junction;anchoring junction;axon;axon part;cell body;cell junction;cell leading edge;cell part;cell projection;cell projection part;cell-cell adherens junction;cell-cell junction;cell-substrate adherens junction;cell-substrate junction;C-fiber;cilium part;contractile fiber part;cytoplasm;cytoplasmic part;cytoskeletal part;cytoskeleton;cytosol;extracellular membrane-bounded organelle;extr…	Amyotrophic lateral sclerosis (ALS);Arrhythmogenic right ventricular cardiomyopathy (ARVC);Dilated cardiomyopathy;Hypertrophic cardiomyopathy (HCM)	62	62	81.8	81.8	80	53.651	0	323.31	P08670;B0YJC4;B0YJC5;A0A1B0GTT5;A0A1B0GVG8;H7C5W5;P41219;P17661;F8W835;E7EMV2;E7ESP9;Q16352;P07197;U3KPR1;B4DIR1;K7ELP4;K7EJU1;K7EKH9;A0A1X7SCE1;CON__H-INV:HIT000292931;A0A1X7SBR3;CON__Q61726;A0A087X106;CON__O43790;CON__Q6NT21;CON__P78385;CON__Q9H552;CON__Q14533;A0A1W2PR46;CON__P78386;Q8IWY7;P14136;O43790;P78385;Q14533;P78386;P07196;P12036
O95425;A0A0J9YWY6	Supervillin	SVIL	23.2991	21.8823	26.0343	33	33	58	1238500000	463880000	8246600000	36	40	92		anatomical structure development;biological regulation;cellular component organization;cellular component organization at cellular level;cellular component organization or biogenesis;cellular component organization or biogenesis at cellular level;cellular process;cytoskeleton organization;developmental process;muscle tissue development;organelle organization;positive regulation of biological proc…	actin binding;actin filament binding;binding;cytoskeletal protein binding;protein binding	actin cytoskeleton;adherens junction;anchoring junction;cell division site part;cell junction;cell part;cell projection;cell-substrate adherens junction;cell-substrate junction;cleavage furrow;contractile fiber part;costamere;cytoplasm;cytoplasmic part;cytoskeletal part;cytoskeleton;focal adhesion;intracellular membrane-bounded organelle;intracellular non-membrane-bounded organelle;intracellular …		64	64	35.5	35.5	35.5	247.74	0	323.31	O95425;A0A0J9YWY6
Q9P0K7	Ankycorbin	RAI14	26.1816	23.1636	27.2419	43	24	55	4490600000	554340000	9364700000	78	29	100				actin cytoskeleton;cell cortex;cell part;cytoplasm;cytoplasmic part;cytoskeleton;intracellular membrane-bounded organelle;intracellular non-membrane-bounded organelle;intracellular organelle;intracellular organelle part;intracellular part;membrane-bounded organelle;mitochondrion;non-membrane-bounded organelle;nuclear part;nucleoplasm;nucleus;organelle;organelle part		61	61	63.8	63.8	63.8	110.04	0	323.31	Q9P0K7;D6RE17;D6RB27;D6R9G4;D6RBY4;D6REL2;D6R9G6;D6RF74;D6RB25;D6RBW6
Q15149;H0YDN1	Plectin	PLEC	19.5082	18.9557	22.7231	11	18	42	216240000	147440000	2007800000	10	17	49		apoptosis;cell death;cell junction assembly;cell junction organization;cell-substrate junction assembly;cellular component assembly;cellular component assembly at cellular level;cellular component disassembly;cellular component disassembly at cellular level;cellular component disassembly involved in apoptosis;cellular component organization;cellular component organization at cellular level;cellul…	ankyrin binding;binding;cytoskeletal protein binding;protein binding;structural constituent of muscle;structural molecule activity	adherens junction;anchoring junction;cell junction;cell part;cell-substrate adherens junction;cell-substrate junction;contractile fiber part;costamere;cytoplasm;cytoplasmic part;cytoskeleton;cytosol;extracellular membrane-bounded organelle;extracellular organelle;extracellular region part;extracellular vesicular exosome;focal adhesion;hemidesmosome;intermediate filament cytoskeleton;intracellular…		47	47	15.5	15.5	15.5	531.78	0	241.76	Q15149;H0YDN1;E9PMV1;E9PQ28;E9PIA2;E9PKG0
Q8WUY9	DEP domain-containing protein 1B	DEPDC1B	23.8971	NaN	29.4565	10	0	39	531140000	0	25048000000	17	0	120		biological regulation;cell migration;cell motility;cellular component movement;cellular process;cellular response to stimulus;intracellular signal transduction;locomotion;positive regulation of biological process;positive regulation of cell communication;positive regulation of cellular process;positive regulation of response to stimulus;positive regulation of signal transduction;positive regulati…	enzyme activator activity;enzyme regulator activity;GTPase activator activity;GTPase regulator activity;nucleoside-triphosphatase regulator activity	cell part;cytoplasmic part;cytosol;intracellular;intracellular part		40	40	70.1	70.1	68.1	61.77	0	323.31	Q8WUY9;H0YES2
E9PDF6;O43795	Unconventional myosin-Ib	MYO1B	26.0582	22.7296	26.6738	40	21	35	4262300000	424240000	6530900000	56	24	45		actin cytoskeleton organization;actin filament bundle assembly;actin filament organization;actin filament-based movement;actin filament-based process;cell projection assembly;cell projection organization;cellular component assembly;cellular component assembly at cellular level;cellular component movement;cellular component organization;cellular component organization at cellular level;cellular co…	actin binding;actin filament binding;adenyl nucleotide binding;adenyl ribonucleotide binding;ATP binding;binding;catalytic activity;cytoskeletal protein binding;hydrolase activity;hydrolase activity, acting on acid anhydrides;hydrolase activity, acting on acid anhydrides, in phosphorus-containing anhydrides;lipid binding;microfilament motor activity;motor activity;nucleoside-triphosphatase activi…	actin filament;apical plasma membrane;basal plasma membrane;basolateral plasma membrane;brush border;cell cortex part;cell part;cell periphery;cell projection;cortical actin cytoskeleton;cortical cytoskeleton;cytoplasm;cytoplasmic part;cytoskeletal part;cytoskeleton;early endosome;endosomal part;endosome;endosome membrane;extracellular membrane-bounded organelle;extracellular organelle;extracellu…		43	43	39.5	39.5	39.5	128.48	0	323.31	E9PDF6;O43795;H7C2Y7;E7EQD9;C9JYW1;C9JUP5;A0A0U1RRI3;Q9UBC5;C9K0I9;G3V342
Q14764	Major vault protein	MVP	24.6425	22.7686	26.7041	26	15	35	1126100000	307250000	4701200000	34	17	51		biological regulation;cell proliferation;establishment of localization;establishment of protein localization;establishment of RNA localization;macromolecule metabolic process;metabolic process;mRNA transport;negative regulation of biological process;negative regulation of catalytic activity;negative regulation of cellular metabolic process;negative regulation of cellular process;negative regulati…	binding;enzyme binding;kinase binding;phosphatase binding;protein binding;protein kinase binding;protein phosphatase binding	cell part;cytoplasm;cytoplasmic part;cytoskeleton;extracellular membrane-bounded organelle;extracellular organelle;extracellular region part;extracellular vesicular exosome;intracellular membrane-bounded organelle;intracellular non-membrane-bounded organelle;intracellular organelle;intracellular organelle part;intracellular part;macromolecular complex;membrane;membrane part;membrane-bounded organ…		36	36	44.6	44.6	44.6	99.326	0	308.14	Q14764;H3BRL2;H3BQK6;H3BUK7;H3BNF6;H3BP76;H3BNF2;H3BUP3;H3BQE7;H3BPZ2
O43707;F5GXS2	Alpha-actinin-4	ACTN4	25.5339	23.379	26.9836	30	22	34	2671900000	600000000	7298600000	55	43	75		actin crosslink formation;actin cytoskeleton organization;actin filament bundle assembly;actin filament capping;actin filament organization;actin filament-based process;adult behavior;adult locomotory behavior;adult walking behavior;anatomical structure morphogenesis;axon guidance;axonogenesis;behavior;biological regulation;blood coagulation;cardiac conduction;cell activation;cell junction assemb…	actin binding;actin filament binding;ankyrin binding;binding;calcium ion binding;cation binding;cytoskeletal protein binding;enzyme binding;hormone receptor binding;identical protein binding;integrin binding;ion binding;ligand-dependent nuclear receptor transcription coactivator activity;lipid binding;metal ion binding;nuclear hormone receptor binding;nucleoside binding;phosphatase binding;phosph…	actin filament bundle;actomyosin;adherens junction;anchoring junction;axon hillock;axon part;cell body;cell body fiber;cell cortex part;cell junction;cell part;cell projection;cell projection part;cell-cell junction;cell-substrate adherens junction;cell-substrate junction;contractile fiber part;cortical cytoskeleton;cytoplasm;cytoplasmic membrane-bounded vesicle lumen;cytoplasmic part;cytoplasmic…	Adherens junction;Amoebiasis;Arrhythmogenic right ventricular cardiomyopathy (ARVC);Focal adhesion;Leukocyte transendothelial migration;Regulation of actin cytoskeleton;Systemic lupus erythematosus;Tight junction	51	51	60.9	60.9	47	104.85	0	323.31	O43707;F5GXS2;H7C144;K7EJH8;K7EP19;M0QZQ3;C9JY79;Q9H254
P14618;B4DNK4;H3BTN5;H3BQ34	Pyruvate kinase PKM;Pyruvate kinase	PKM	27.7201	25.1754	27.7228	34	21	32	7296000000	1250500000	7309700000	67	33	58		alcohol catabolic process;alcohol metabolic process;anatomical structure development;ATP biosynthetic process;ATP metabolic process;biological regulation;biosynthetic process;carbohydrate catabolic process;carbohydrate metabolic process;carboxylic acid biosynthetic process;carboxylic acid metabolic process;catabolic process;cell death;cellular biosynthetic process;cellular carbohydrate catabolic …	adenyl nucleotide binding;adenyl ribonucleotide binding;alkali metal ion binding;antigen binding;ATP binding;binding;catalytic activity;cation binding;ion binding;kinase activity;magnesium ion binding;metal ion binding;MHC class II protein complex binding;MHC protein complex binding;nucleotide binding;phosphotransferase activity, alcohol group as acceptor;potassium ion binding;purine nucleotide b…	cell part;cell projection;cilium;cytoplasm;cytoplasmic part;cytosol;extracellular matrix;extracellular membrane-bounded organelle;extracellular organelle;extracellular region part;extracellular vesicular exosome;intracellular membrane-bounded organelle;intracellular organelle;intracellular part;membrane;membrane-bounded organelle;membrane-bounded vesicle;mitochondrion;nucleus;organelle;plasma mem…	Carbon fixation in photosynthetic organisms;Glycolysis / Gluconeogenesis;Insulin signaling pathway;Maturity onset diabetes of the young;Purine metabolism;Pyruvate metabolism;Type II diabetes mellitus	37	37	73.3	73.3	73.3	57.936	0	323.31	P14618;B4DNK4;H3BTN5;H3BQ34;H3BR70;H3BUW1;H3BTJ2;H3BT25;H3BU13;H3BN34;H3BQZ3;P30613
P11142;E9PKE3;E9PNE6;E9PN89;A8K7Q2	Heat shock cognate 71 kDa protein	HSPA8	29.6025	28.2307	30.4812	32	21	31	26899000000	10394000000	49459000000	102	81	140		axon guidance;biological regulation;biosynthetic process;cell communication;cell-cell signaling;cellular biosynthetic process;cellular component disassembly;cellular component disassembly at cellular level;cellular component organization;cellular component organization at cellular level;cellular component organization or biogenesis;cellular component organization or biogenesis at cellular level;c…	adenyl nucleotide binding;adenyl ribonucleotide binding;antigen binding;ATP binding;ATPase activity;ATPase activity, coupled;binding;C3HC4-type RING finger domain binding;catalytic activity;enzyme binding;G-protein-coupled receptor binding;heat shock protein binding;hydrolase activity;hydrolase activity, acting on acid anhydrides;hydrolase activity, acting on acid anhydrides, in phosphorus-contai…	adherens junction;anchoring junction;blood microparticle;cell junction;cell part;cell-substrate adherens junction;cell-substrate junction;clathrin coated vesicle membrane;clathrin sculpted gamma-aminobutyric acid transport vesicle membrane;coated vesicle membrane;cytoplasmic membrane-bounded vesicle;cytoplasmic part;cytoplasmic vesicle;cytoplasmic vesicle membrane;cytoplasmic vesicle part;cytosol…	Antigen processing and presentation;Endocytosis;MAPK signaling pathway;Measles;Protein processing in endoplasmic reticulum;Spliceosome;Toxoplasmosis	46	46	61.1	61.1	56.7	70.897	0	323.31	P11142;E9PKE3;E9PNE6;E9PN89;A8K7Q2;E9PLF4;E9PQQ4;E9PQK7;E9PK54;E9PPY6;E9PN25;E9PI65;E9PS65;E9PM13
P11021	78 kDa glucose-regulated protein	HSPA5	27.9181	26.022	28.4563	32	31	30	7608500000	2044200000	11049000000	66	49	64		activation of signaling protein activity involved in unfolded protein response;anatomical structure arrangement;anatomical structure development;biological regulation;blood coagulation;catabolic process;cell activation;cell communication;cellular catabolic process;cellular macromolecule catabolic process;cellular macromolecule metabolic process;cellular metabolic process;cellular process;cellular…	adenyl nucleotide binding;adenyl ribonucleotide binding;ATP binding;ATPase activity;binding;calcium ion binding;catalytic activity;cation binding;chaperone binding;enzyme binding;glycoprotein binding;hydrolase activity;hydrolase activity, acting on acid anhydrides;hydrolase activity, acting on acid anhydrides, in phosphorus-containing anhydrides;ion binding;metal ion binding;misfolded protein bin…	adherens junction;anchoring junction;cell junction;cell part;cell surface;cell-substrate adherens junction;cell-substrate junction;cytoplasmic membrane-bounded vesicle;cytoplasmic part;cytoplasmic vesicle;endoplasmic reticulum;endoplasmic reticulum chaperone complex;endoplasmic reticulum lumen;endoplasmic reticulum membrane;endoplasmic reticulum part;endoplasmic reticulum-Golgi intermediate compa…	Prion diseases;Protein export;Protein processing in endoplasmic reticulum	37	36	50.2	50.2	50.2	72.332	0	323.31	P11021
Q9UHB6;F8VQE1;F8VS07	LIM domain and actin-binding protein 1	LIMA1	24.209	22.5434	26.9089	20	16	30	1008400000	317860000	6551900000	26	20	63		actin cytoskeleton organization;actin filament bundle assembly;actin filament organization;actin filament-based process;biological regulation;cell projection organization;cellular component assembly;cellular component assembly at cellular level;cellular component organization;cellular component organization at cellular level;cellular component organization or biogenesis;cellular component organiz…	actin binding;actin filament binding;actin monomer binding;binding;cation binding;cytoskeletal protein binding;ion binding;metal ion binding;protein binding;transition metal ion binding;zinc ion binding	actin cytoskeleton;actin filament bundle;actomyosin;adherens junction;anchoring junction;cell division site part;cell junction;cell part;cell-substrate adherens junction;cell-substrate junction;cleavage furrow;cytoplasm;cytoskeletal part;cytoskeleton;focal adhesion;intracellular non-membrane-bounded organelle;intracellular organelle;intracellular organelle part;intracellular part;membrane;non-mem…		30	30	45.6	45.6	45.6	85.225	0	323.31	Q9UHB6;F8VQE1;F8VS07;F8VRN8;F8VVQ7;F8VTU2
P12814;H9KV75	Alpha-actinin-1	ACTN1	24.3102	22.2215	25.9088	23	10	28	1081700000	254290000	3275800000	38	13	56		actin crosslink formation;actin cytoskeleton organization;actin filament bundle assembly;actin filament organization;actin filament-based movement;actin filament-based process;actin-mediated cell contraction;actin-myosin filament sliding;biological adhesion;biological regulation;blood coagulation;cell activation;cell adhesion;cell communication;cell junction assembly;cell junction organization;ce…	binding;calcium ion binding;cation binding;cytoskeletal protein binding;double-stranded RNA binding;FATZ binding;identical protein binding;integrin binding;ion binding;ion channel binding;ligand-dependent nuclear receptor transcription coactivator activity;metal ion binding;nucleic acid binding;protein binding;protein binding transcription factor activity;protein complex binding;protein dimerizat…	actin filament;actin filament bundle;actomyosin;adherens junction;anchoring junction;cell cortex part;cell junction;cell part;cell projection;cell projection part;cell-cell adherens junction;cell-cell junction;cell-substrate adherens junction;cell-substrate junction;contractile fiber part;cortical actin cytoskeleton;cortical cytoskeleton;cytoplasm;cytoplasmic membrane-bounded vesicle lumen;cytopl…	Adherens junction;Amoebiasis;Arrhythmogenic right ventricular cardiomyopathy (ARVC);Focal adhesion;Leukocyte transendothelial migration;Regulation of actin cytoskeleton;Systemic lupus erythematosus;Tight junction	42	29	51.9	37.7	37.7	103.06	0	323.31	P12814;H9KV75;G3V2N5;G3V2W4;H0YJW3;H7C5W8;H0YJ11;G3V2X9;A0A494C1A0;P35609;G3V5M4;A0A494C033;A0A494C166;Q08043;G3V2E8;A0A087WSZ2;G3V380;A0A494C0Q3;A0A494C060;F6THM6;A0A494C031
Q6WCQ1;A0A494BZV2;J3KSW8	Myosin phosphatase Rho-interacting protein	MPRIP	24.1411	22.2809	24.8307	20	15	28	1128600000	310860000	1820200000	26	21	42				actin cytoskeleton;adherens junction;anchoring junction;cell junction;cell part;cell-substrate adherens junction;cell-substrate junction;cytoplasm;cytoskeleton;focal adhesion;intracellular non-membrane-bounded organelle;intracellular organelle;intracellular part;non-membrane-bounded organelle;organelle		30	30	40.2	40.2	40.2	116.53	0	323.31	Q6WCQ1;A0A494BZV2;J3KSW8;H0Y2S9;H0Y7E2;H7C3G6;A0A1W2PPU9;J3KSK7;J3QRL2;K7EL39;K7EJ14
P10809	60 kDa heat shock protein, mitochondrial	HSPD1	27.4205	25.7806	27.162	29	26	27	5748300000	1844500000	4805500000	59	45	56		activation of caspase activity;activation of immune response;activation of innate immune response;adaptive immune response;adaptive immune response based on somatic recombination of immune receptors built from immunoglobulin superfamily domains;B cell activation;B cell activation involved in immune response;B cell cytokine production;B cell mediated immunity;B cell proliferation;biological regula…	adenyl nucleotide binding;adenyl ribonucleotide binding;ATP binding;ATPase activity;binding;catalytic activity;chaperone binding;DNA binding;DNA replication origin binding;double-stranded RNA binding;enzyme binding;hydrolase activity;hydrolase activity, acting on acid anhydrides;hydrolase activity, acting on acid anhydrides, in phosphorus-containing anhydrides;lipopolysaccharide binding;nucleic a…	cell part;cell surface;coated pit;coated vesicle;cytoplasm;cytoplasmic membrane-bounded vesicle;cytoplasmic part;cytoplasmic vesicle;cytosol;early endosome;endosome;extracellular membrane-bounded organelle;extracellular organelle;extracellular region part;extracellular space;extracellular vesicular exosome;intracellular membrane-bounded organelle;intracellular organelle;intracellular organelle lu…	ko05152;RNA degradation;Type I diabetes mellitus	32	32	58.1	58.1	58.1	61.054	0	323.31	P10809;E7ESH4;E7EXB4;C9JL25;C9JL19;C9JCQ4;C9J0S9
H0YFD6;P40939;A0A2R8Y4F5;A0A2R8YG21	Trifunctional enzyme subunit alpha, mitochondrial;Long-chain enoyl-CoA hydratase;Long chain 3-hydroxyacyl-CoA dehydrogenase	HADHA	25.51	24.042	25.7833	26	18	27	2006900000	725470000	2425500000	41	23	56		biosynthetic process;carboxylic acid catabolic process;carboxylic acid metabolic process;cardiolipin acyl-chain remodeling;cardiolipin metabolic process;catabolic process;cellular biosynthetic process;cellular catabolic process;cellular ketone metabolic process;cellular lipid catabolic process;cellular lipid metabolic process;cellular metabolic process;cellular process;fatty acid beta-oxidation;f…	3-hydroxyacyl-CoA dehydrogenase activity;acetyl-CoA C-acetyltransferase activity;acetyl-CoA C-acyltransferase activity;acetyltransferase activity;binding;C-acetyltransferase activity;C-acyltransferase activity;carbon-oxygen lyase activity;carboxylic acid binding;catalytic activity;coenzyme binding;cofactor binding;enoyl-CoA hydratase activity;fatty acid binding;fatty-acyl-CoA binding;hydro-lyase …	cell part;cytoplasmic part;fatty acid beta-oxidation multienzyme complex;intracellular membrane-bounded organelle;intracellular non-membrane-bounded organelle;intracellular organelle;intracellular organelle part;intracellular part;macromolecular complex;membrane;membrane-bounded organelle;mitochondrial inner membrane;mitochondrial membrane;mitochondrial nucleoid;mitochondrial part;mitochondrion;n…	Aminobenzoate degradation;Benzoate degradation;beta-Alanine metabolism;Biosynthesis of unsaturated fatty acids;Butanoate metabolism;Caprolactam degradation;Fatty acid elongation in mitochondria;Fatty acid metabolism;Lysine degradation;Propanoate metabolism;Tryptophan metabolism;Valine, leucine and isoleucine degradation	33	33	46.1	46.1	46.1	86.371	0	314.1	H0YFD6;P40939;A0A2R8Y4F5;A0A2R8YG21;A0A2R8Y688
P13639	Elongation factor 2	EEF2	26.9087	24.916	26.5787	30	18	26	5669500000	1424600000	4510300000	56	40	41		biological regulation;biosynthetic process;cell differentiation;cellular biosynthetic process;cellular developmental process;cellular macromolecule biosynthetic process;cellular macromolecule metabolic process;cellular metabolic process;cellular process;cellular protein metabolic process;developmental process;gene expression;hemopoietic progenitor cell differentiation;macromolecule biosynthetic p…	binding;catalytic activity;enzyme binding;GTP binding;GTPase activity;guanyl nucleotide binding;guanyl ribonucleotide binding;hydrolase activity;hydrolase activity, acting on acid anhydrides;hydrolase activity, acting on acid anhydrides, in phosphorus-containing anhydrides;kinase binding;nucleic acid binding;nucleoside-triphosphatase activity;nucleotide binding;protein binding;protein kinase bind…	aggresome;cell part;cytoplasm;cytoplasmic part;cytosol;extracellular membrane-bounded organelle;extracellular organelle;extracellular region part;extracellular vesicular exosome;inclusion body;intracellular membrane-bounded organelle;intracellular organelle;intracellular part;macromolecular complex;membrane;membrane-bounded organelle;membrane-bounded vesicle;nucleus;organelle;plasma membrane;poly…		33	33	37.9	37.9	37.9	95.337	0	165.11	P13639
P07948	Tyrosine-protein kinase Lyn	LYN	26.0883	24.0425	26.7905	21	15	26	1926300000	466530000	3134200000	38	23	51		activation of immune response;activation of innate immune response;amine transport;anatomical structure development;antigen receptor-mediated signaling pathway;axon guidance;B cell homeostasis;B cell receptor signaling pathway;biological regulation;blood coagulation;cell activation;cell communication;cell development;cell differentiation;cell migration;cell motility;cell surface receptor linked s…	adenyl nucleotide binding;adenyl ribonucleotide binding;ATP binding;binding;catalytic activity;enzyme binding;glycolipid binding;glycosphingolipid binding;ion channel binding;kinase activity;lipid binding;molecular transducer activity;non-membrane spanning protein tyrosine kinase activity;nucleotide binding;phosphotransferase activity, alcohol group as acceptor;protein binding;protein kinase acti…	alpha2-beta1 integrin complex;cell part;cytoplasm;cytoplasmic part;cytoskeletal part;cytosol;extracellular membrane-bounded organelle;extracellular organelle;extracellular region part;extracellular vesicular exosome;extrinsic to internal side of plasma membrane;extrinsic to membrane;extrinsic to plasma membrane;Golgi apparatus;integrin complex;intracellular membrane-bounded organelle;intracellula…	B cell receptor signaling pathway;Chemokine signaling pathway;Epithelial cell signaling in Helicobacter pylori infection;Fc epsilon RI signaling pathway;Fc gamma R-mediated phagocytosis;Long-term depression	29	29	54.5	54.5	53.1	58.573	0	267.29	P07948;E5RJ37
P11940;E7EQV3;A0A087WTT1;E7ERJ7	Polyadenylate-binding protein 1;Polyadenylate-binding protein	PABPC1	28.0923	25.874	29.2177	27	23	25	10302000000	2213800000	22476000000	71	55	84		biological regulation;biosynthetic process;catabolic process;cell maturation;cellular biosynthetic process;cellular catabolic process;cellular developmental process;cellular macromolecule biosynthetic process;cellular macromolecule catabolic process;cellular macromolecule metabolic process;cellular metabolic process;cellular nitrogen compound metabolic process;cellular process;cellular process in…	binding;mRNA binding;nucleic acid binding;nucleotide binding;poly(A) RNA binding;poly(U) RNA binding;poly-purine tract binding;poly-pyrimidine tract binding;protein binding;protein C-terminus binding;RNA binding;single-stranded RNA binding;translation activator activity;translation regulator activity;translation regulator activity, nucleic acid binding	adherens junction;anchoring junction;catalytic step 2 spliceosome;cell junction;cell part;cell-substrate adherens junction;cell-substrate junction;cytoplasm;cytoplasmic part;cytosol;extracellular membrane-bounded organelle;extracellular organelle;extracellular region part;extracellular vesicular exosome;focal adhesion;intracellular membrane-bounded organelle;intracellular non-membrane-bounded org…	mRNA surveillance pathway;RNA degradation;RNA transport	40	40	68.7	68.7	52.2	70.67	0	323.31	P11940;E7EQV3;A0A087WTT1;E7ERJ7;Q9H361;H0YAR2;H0YAP2;E5RGH3;E5RJB9;H0YAS6;H0YBN4;H0YB75;E5RH24;H0YB86;H0YAS7;H0YC10;E5RHG7;Q4VXU2;H0YAW6;E5RGC4;E5RFD8;E5RJM8;Q96DU9
P07900	Heat shock protein HSP 90-alpha	HSP90AA1	28.7422	26.1351	28.7986	23	18	24	14817000000	2431900000	15408000000	79	43	78		apoptosis;axon guidance;biological regulation;cardiac muscle cell apoptosis;cell cycle;cell cycle process;cell death;cell migration;cell motility;cell surface receptor linked signaling pathway;cellular component assembly;cellular component assembly at cellular level;cellular component movement;cellular component organization;cellular component organization at cellular level;cellular component org…	adenyl deoxyribonucleotide binding;adenyl nucleotide binding;adenyl ribonucleotide binding;antigen binding;ATP binding;ATPase activity;binding;catalytic activity;CTP binding;dATP binding;deoxyribonucleotide binding;enzyme binding;enzyme regulator activity;GTP binding;GTPase binding;guanyl nucleotide binding;guanyl ribonucleotide binding;hydrolase activity;hydrolase activity, acting on acid anhydr…	apical plasma membrane;basolateral plasma membrane;brush border membrane;cell body;cell part;cell projection;cell projection membrane;cell projection part;cell surface;cytoplasm;cytoplasmic membrane-bounded vesicle;cytoplasmic membrane-bounded vesicle lumen;cytoplasmic part;cytoplasmic vesicle;cytoplasmic vesicle part;cytosol;endocytic vesicle lumen;extracellular matrix;extracellular membrane-bou…	Antigen processing and presentation;NOD-like receptor signaling pathway;Pathways in cancer;Plant-pathogen interaction;Progesterone-mediated oocyte maturation;Prostate cancer;Protein processing in endoplasmic reticulum	42	42	50.1	50.1	36.7	84.659	0	323.31	P07900;G3V2J8;Q14568;Q58FG0
A0A087X0X3;P52272;M0R019	Heterogeneous nuclear ribonucleoprotein M	HNRNPM	25.7005	23.4303	27.0219	20	11	24	2562800000	531310000	6404700000	47	15	69		alternative nuclear mRNA splicing, via spliceosome;cellular macromolecule metabolic process;cellular metabolic process;cellular nitrogen compound metabolic process;cellular process;gene expression;macromolecule metabolic process;metabolic process;mRNA metabolic process;mRNA processing;nitrogen compound metabolic process;nuclear mRNA splicing, via spliceosome;nucleic acid metabolic process;nucleob…	binding;nucleic acid binding;nucleotide binding;protein binding;protein domain specific binding;RNA binding	catalytic step 2 spliceosome;cell part;extracellular matrix;extracellular membrane-bounded organelle;extracellular organelle;extracellular region part;extracellular vesicular exosome;integral to membrane;integral to plasma membrane;intracellular non-membrane-bounded organelle;intracellular organelle;intracellular organelle part;intracellular part;intrinsic to membrane;intrinsic to plasma membrane…	Spliceosome	25	25	41.6	41.6	41.6	77.569	0	208.97	A0A087X0X3;P52272;M0R019;M0R0N3;M0QZM1;M0R2T0;M0R2I7;M0QYQ7;M0R0Y6;M0QY96;M0QYL3
P25705;K7EK77	ATP synthase subunit alpha, mitochondrial	ATP5A1	26.4341	24.7904	27.1524	22	16	23	2810700000	899480000	4624100000	34	26	42		ATP biosynthetic process;ATP hydrolysis coupled proton transport;ATP metabolic process;ATP synthesis coupled proton transport;biological regulation;biosynthetic process;cation transport;cellular biosynthetic process;cellular metabolic process;cellular nitrogen compound biosynthetic process;cellular nitrogen compound metabolic process;cellular process;developmental process;electron transport chain…	active transmembrane transporter activity;adenyl nucleotide binding;adenyl ribonucleotide binding;ATP binding;ATPase activity;ATPase activity, coupled;ATPase activity, coupled to movement of substances;ATPase activity, coupled to transmembrane movement of ions;ATPase activity, coupled to transmembrane movement of substances;binding;catalytic activity;cation transmembrane transporter activity;cati…	cell part;cytoplasmic part;extracellular membrane-bounded organelle;extracellular organelle;extracellular region part;extracellular vesicular exosome;intracellular membrane-bounded organelle;intracellular organelle;intracellular organelle lumen;intracellular organelle part;intracellular part;macromolecular complex;membrane;membrane part;membrane-bounded organelle;membrane-bounded vesicle;membrane…	Alzheimer's disease;Huntington's disease;Oxidative phosphorylation;Parkinson's disease	27	27	46.8	46.8	46.8	59.75	0	174.67	P25705;K7EK77;K7ERX7;K7EJP1;K7ENJ4;K7EQH4;K7ESA0
P08582	Melanotransferrin	MFI2	26.338	23.9056	27.0122	21	19	23	3562800000	660000000	5685200000	40	24	45		biological regulation;cation homeostasis;chemical homeostasis;homeostatic process;ion homeostasis;iron ion homeostasis;positive regulation of biological process;positive regulation of cellular component organization;positive regulation of cellular process;positive regulation of extracellular matrix disassembly;positive regulation of plasminogen activation;positive regulation of protein processing…	binding;cation binding;ion binding;iron ion binding;metal ion binding;transition metal ion binding	anchored to membrane;anchored to plasma membrane;cell part;cell surface;extracellular membrane-bounded organelle;extracellular organelle;extracellular region;extracellular region part;extracellular space;extracellular vesicular exosome;integral to membrane;integral to plasma membrane;intrinsic to membrane;intrinsic to plasma membrane;membrane part;membrane-bounded organelle;membrane-bounded vesic…		28	28	51.4	51.4	51.4	80.214	0	323.31	P08582;C9JVN1
P19338;H7BY16	Nucleolin	NCL	26.7054	23.8312	26.3417	25	16	22	3829900000	522360000	2976600000	39	19	30		anatomical structure formation involved in morphogenesis;angiogenesis;developmental process	binding;DNA binding;identical protein binding;nucleic acid binding;nucleotide binding;protein binding;protein C-terminus binding;RNA binding;sequence-specific DNA binding;telomeric DNA binding	cell cortex;cell part;cytoplasmic part;extracellular membrane-bounded organelle;extracellular organelle;extracellular region part;extracellular vesicular exosome;intracellular membrane-bounded organelle;intracellular non-membrane-bounded organelle;intracellular organelle;intracellular organelle part;intracellular part;macromolecular complex;membrane;membrane-bounded organelle;membrane-bounded ves…	Pathogenic Escherichia coli infection	30	30	36.2	36.2	36.2	76.613	0	323.31	P19338;H7BY16
P04406;E7EUT5	Glyceraldehyde-3-phosphate dehydrogenase	GAPDH	29.7293	27.932	29.8778	22	14	22	15131000000	4353300000	16771000000	58	29	69		alcohol biosynthetic process;alcohol metabolic process;apoptosis;biological regulation;biosynthetic process;carbohydrate biosynthetic process;carbohydrate metabolic process;cell death;cellular biosynthetic process;cellular carbohydrate biosynthetic process;cellular carbohydrate metabolic process;cellular component organization;cellular component organization at cellular level;cellular component o…	binding;catalytic activity;coenzyme binding;cofactor binding;cytoskeletal protein binding;glyceraldehyde-3-phosphate dehydrogenase (NAD+) (phosphorylating) activity;identical protein binding;microtubule binding;NAD binding;NADP binding;nucleotide binding;oxidoreductase activity;oxidoreductase activity, acting on the aldehyde or oxo group of donors;oxidoreductase activity, acting on the aldehyde o…	cell part;cytoplasm;cytoplasmic part;cytoskeleton;cytosol;extracellular membrane-bounded organelle;extracellular organelle;extracellular region part;extracellular vesicular exosome;intracellular membrane-bounded organelle;intracellular non-membrane-bounded organelle;intracellular organelle;intracellular organelle part;intracellular part;lipid particle;macromolecular complex;membrane;membrane-boun…	Alzheimer's disease;Glycolysis / Gluconeogenesis	25	25	61.5	61.5	61.5	36.053	0	323.31	P04406;E7EUT5
P38646	Stress-70 protein, mitochondrial	HSPA9	26.5381	24.8148	27.0166	21	17	22	3703100000	1121400000	5159100000	39	30	46		biological regulation;cellular macromolecule metabolic process;cellular metabolic process;cellular process;cellular protein metabolic process;establishment of localization;establishment of localization in cell;establishment of protein localization;establishment of protein localization in mitochondrion;establishment of protein localization to organelle;intracellular protein transport;intracellular…	adenyl nucleotide binding;adenyl ribonucleotide binding;ATP binding;binding;enzyme binding;nucleotide binding;protein binding;purine nucleotide binding;purine ribonucleoside triphosphate binding;purine ribonucleotide binding;ribonucleotide binding;ubiquitin protein ligase binding;unfolded protein binding	adherens junction;anchoring junction;cell junction;cell part;cell-substrate adherens junction;cell-substrate junction;cytoplasm;cytoplasmic part;extracellular membrane-bounded organelle;extracellular organelle;extracellular region part;extracellular vesicular exosome;focal adhesion;intracellular membrane-bounded organelle;intracellular non-membrane-bounded organelle;intracellular organelle;intrac…	ko05152;RNA degradation	23	23	41.1	41.1	41.1	73.68	0	323.31	P38646;H0YBG6;H0Y8S0;A0A3B3ITI4;D6RA73;D6RJI2;A0A3B3ITN1
A0A0G2JIW1;P0DMV9;P0DMV8;V9GZ37	Heat shock 70 kDa protein 1B;Heat shock 70 kDa protein 1A	HSPA1B;HSPA1A	27.5337	25.7012	28.4803	18	16	22	6217400000	1745800000	11983000000	53	43	59						37	35	53.7	51.7	40.3	70.108	0	323.31	A0A0G2JIW1;P0DMV9;P0DMV8;V9GZ37
P21589	5-nucleotidase	NT5E	25.9942	23.529	27.3382	17	18	22	1804700000	326800000	4581400000	33	24	42		adenosine biosynthetic process;adenosine metabolic process;AMP catabolic process;AMP metabolic process;biological adhesion;biological regulation;biosynthetic process;catabolic process;cell adhesion;cell-cell adhesion;cellular aromatic compound metabolic process;cellular biosynthetic process;cellular catabolic process;cellular macromolecule metabolic process;cellular metabolic process;cellular nit…	5'-nucleotidase activity;binding;catalytic activity;cation binding;hydrolase activity;hydrolase activity, acting on ester bonds;ion binding;metal ion binding;nucleotidase activity;nucleotide binding;phosphatase activity;phosphoric ester hydrolase activity	anchored to membrane;cell part;cell surface;cytoplasm;extracellular membrane-bounded organelle;extracellular organelle;extracellular region part;extracellular vesicular exosome;intracellular part;intrinsic to membrane;membrane;membrane part;membrane-bounded organelle;membrane-bounded vesicle;organelle;plasma membrane;vesicle	Nicotinate and nicotinamide metabolism;Purine metabolism;Pyrimidine metabolism	23	23	52.3	52.3	52.3	63.367	0	149.19	P21589;H0Y7R7;Q96B60;H0Y3X5
Q9H2D6	TRIO and F-actin-binding protein	TRIOBP	21.343	20.0026	23.3076	14	12	22	289940000	114500000	1131700000	15	15	27		actin cytoskeleton organization;actin filament capping;actin filament-based process;actin modification;barbed-end actin filament capping;biological regulation;cell cycle phase;cell cycle process;cell division;cellular component organization;cellular component organization at cellular level;cellular component organization or biogenesis;cellular component organization or biogenesis at cellular leve…	actin binding;actin filament binding;binding;cytoskeletal protein binding;enzyme binding;GTPase binding;GTP-Rho binding;myosin binding;myosin II binding;protein binding;Ras GTPase binding;Rho GTPase binding;small GTPase binding;ubiquitin protein ligase binding	actin cytoskeleton;adherens junction;anchoring junction;cell junction;cell part;cell-substrate adherens junction;cell-substrate junction;cytoplasm;cytoplasmic part;cytoskeletal part;cytoskeleton;focal adhesion;intracellular membrane-bounded organelle;intracellular non-membrane-bounded organelle;intracellular organelle;intracellular organelle part;intracellular part;membrane-bounded organelle;micr…		23	23	13.3	13.3	13.3	261.37	0	204.42	Q9H2D6;H0Y5J9;F6WYE2;F6TR96;F6WMF4
Q13813;A0A0D9SF54;A0A0D9SGF6	Spectrin alpha chain, non-erythrocytic 1	SPTAN1	18.9415	17.1984	22.26	5	4	22	71997000	21506000	718230000	6	4	25		actin filament capping;apoptosis;axon guidance;biological regulation;cell death;cellular component disassembly;cellular component disassembly at cellular level;cellular component disassembly involved in apoptosis;cellular component organization;cellular component organization at cellular level;cellular component organization or biogenesis;cellular component organization or biogenesis at cellular …	actin binding;binding;calcium ion binding;cation binding;cytoskeletal protein binding;ion binding;metal ion binding;protein binding;structural constituent of cytoskeleton;structural molecule activity	adherens junction;anchoring junction;cell cortex part;cell junction;cell part;cell-cell adherens junction;cell-cell junction;contractile fiber part;cuticular plate;cytoplasmic part;cytoskeletal part;cytoskeleton;cytosol;extracellular membrane-bounded organelle;extracellular organelle;extracellular region part;extracellular vesicular exosome;fascia adherens;intracellular membrane-bounded organelle…		22	22	13.4	13.4	13.4	284.54	0	162.14	Q13813;A0A0D9SF54;A0A0D9SGF6;A0A0D9SFF6;A0A1B0GTB7;A0A0D9SFH4
P55072	Transitional endoplasmic reticulum ATPase	VCP	24.9697	22.8183	24.6155	31	21	21	1478500000	332830000	1156700000	42	27	23		activation of caspase activity;aggresome assembly;biological regulation;biosynthetic process;carbohydrate metabolic process;catabolic process;cellular biosynthetic process;cellular carbohydrate metabolic process;cellular catabolic process;cellular component assembly;cellular component assembly at cellular level;cellular component organization;cellular component organization at cellular level;cell…	adenyl nucleotide binding;adenyl ribonucleotide binding;ADP binding;ATP binding;ATPase activity;binding;catalytic activity;enzyme activator activity;enzyme binding;enzyme regulator activity;hydrolase activity;hydrolase activity, acting on acid anhydrides;hydrolase activity, acting on acid anhydrides, in phosphorus-containing anhydrides;lipid binding;nucleoside-triphosphatase activity;nucleotide b…	cell part;chromosomal part;cytoplasm;cytoplasmic part;cytoplasmic ubiquitin ligase complex;cytosol;endoplasmic reticulum;endoplasmic reticulum membrane;endoplasmic reticulum part;ER ubiquitin ligase complex;extracellular membrane-bounded organelle;extracellular organelle;extracellular region part;extracellular vesicular exosome;Hrd1p ubiquitin ligase complex;intracellular membrane-bounded organel…	Protein processing in endoplasmic reticulum	37	37	57.1	57.1	57.1	89.321	0	248.49	P55072;C9JUP7;C9IZA5
P06733;A0A2R8Y6G6	Alpha-enolase	ENO1	28.6901	25.2731	28.5939	27	17	21	9527800000	892010000	8913300000	51	24	40		alcohol biosynthetic process;alcohol catabolic process;alcohol metabolic process;biological regulation;biosynthetic process;carbohydrate biosynthetic process;carbohydrate catabolic process;carbohydrate metabolic process;catabolic process;cellular biosynthetic process;cellular carbohydrate biosynthetic process;cellular carbohydrate catabolic process;cellular carbohydrate metabolic process;cellular…	binding;carbon-oxygen lyase activity;catalytic activity;cation binding;DNA binding;enzyme binding;GTPase binding;hydro-lyase activity;ion binding;lyase activity;magnesium ion binding;metal ion binding;nucleic acid binding;nucleic acid binding transcription factor activity;phosphopyruvate hydratase activity;protein binding;protein binding transcription factor activity;sequence-specific DNA binding…	cell part;contractile fiber part;cytoplasm;cytoplasmic part;cytosol;cytosolic part;extracellular membrane-bounded organelle;extracellular organelle;extracellular region part;extracellular space;extracellular vesicular exosome;intracellular membrane-bounded organelle;intracellular organelle;intracellular part;M band;macromolecular complex;membrane;membrane-bounded organelle;membrane-bounded vesicl…	Glycolysis / Gluconeogenesis;Methane metabolism;RNA degradation	29	29	61.8	61.8	61.8	47.168	0	323.31	P06733;A0A2R8Y6G6;K7EM90;A0A2R8YEM5;K7ERS8;A0A2R8Y879;A0A2R8Y798;A0A2R8YEG5;A0A2R8Y6I8
P07355;H0YN42;H0YMD0;H0YMU9;A6NMY6;H0YM50;H0YN28;H0YL33	Annexin A2;Annexin;Putative annexin A2-like protein	ANXA2;ANXA2P2	27.6102	25.2971	27.2286	26	21	21	4712300000	948230000	3617100000	39	28	37		anatomical structure formation involved in morphogenesis;angiogenesis;biological regulation;body fluid secretion;cellular component assembly;cellular component assembly at cellular level;cellular component organization;cellular component organization at cellular level;cellular component organization or biogenesis;cellular component organization or biogenesis at cellular level;cellular membrane or…	binding;calcium ion binding;calcium-dependent phospholipid binding;calcium-dependent protein binding;cation binding;enzyme inhibitor activity;enzyme regulator activity;ion binding;lipase inhibitor activity;lipid binding;metal ion binding;phosphatidylinositol binding;phosphatidylinositol-4,5-bisphosphate binding;phospholipase A2 inhibitor activity;phospholipase inhibitor activity;phospholipid bind…	basement membrane;basolateral plasma membrane;cell cortex;cell part;cell projection;cell surface;cytoplasmic membrane-bounded vesicle;cytoplasmic part;cytoplasmic vesicle;early endosome;endosomal part;endosome;endosome membrane;extracellular matrix part;extracellular membrane-bounded organelle;extracellular organelle;extracellular region part;extracellular space;extracellular vesicular exosome;ex…		27	27	65.5	65.5	65.5	38.604	0	323.31	P07355;H0YN42;H0YMD0;H0YMU9;A6NMY6;H0YM50;H0YN28;H0YL33;H0YNP5;H0YKS4;H0YMM1;H0YNA0;H0YKV8;H0YKL9;H0YKZ7;H0YLV6;H0YMT9;H0YKX9;H0YMW4;H0YMD9;H0YN52;H0YKN4;H0YLE2;H0YNB8
P08238	Heat shock protein HSP 90-beta	HSP90AB1	27.8442	25.683	28.1427	21	12	21	7951800000	1777700000	9779400000	61	34	64		anatomical structure development;axon guidance;biological regulation;cellular macromolecule metabolic process;cellular metabolic process;cellular process;cellular protein metabolic process;cellular response to chemical stimulus;cellular response to cytokine stimulus;cellular response to heat;cellular response to interleukin-4;cellular response to organic substance;cellular response to stimulus;ce…	adenyl nucleotide binding;adenyl ribonucleotide binding;antigen binding;ATP binding;binding;double-stranded RNA binding;enzyme binding;enzyme regulator activity;kinase binding;MHC class II protein complex binding;MHC protein complex binding;nitric-oxide synthase regulator activity;nucleic acid binding;nucleotide binding;protein binding;protein domain specific binding;purine nucleotide binding;pur…	cell part;cytoplasm;cytoplasmic membrane-bounded vesicle;cytoplasmic part;cytoplasmic vesicle;cytosol;extracellular membrane-bounded organelle;extracellular organelle;extracellular region part;extracellular vesicular exosome;intracellular membrane-bounded organelle;intracellular organelle;intracellular organelle part;intracellular part;melanosome;membrane;membrane-bounded organelle;membrane-bound…	Antigen processing and presentation;NOD-like receptor signaling pathway;Pathways in cancer;Plant-pathogen interaction;Progesterone-mediated oocyte maturation;Prostate cancer;Protein processing in endoplasmic reticulum	42	29	55.9	42.4	40.1	83.263	0	323.31	P08238;Q58FF7;Q58FF6;Q58FG1
P14625	Endoplasmin	HSP90B1	26.6346	23.9868	26.0864	23	19	20	4167600000	664970000	2850000000	35	27	33		actin cytoskeleton organization;actin filament organization;actin filament-based process;actin rod assembly;activation of immune response;activation of innate immune response;biological regulation;catabolic process;cellular catabolic process;cellular component assembly;cellular component assembly at cellular level;cellular component organization;cellular component organization at cellular level;c…	adenyl nucleotide binding;adenyl ribonucleotide binding;ATP binding;binding;calcium ion binding;cation binding;enzyme binding;ion binding;lipoprotein particle receptor binding;low-density lipoprotein particle receptor binding;metal ion binding;nucleic acid binding;nucleotide binding;phosphatase binding;protein binding;protein phosphatase binding;purine nucleotide binding;purine ribonucleoside tri…	adherens junction;anchoring junction;cell junction;cell part;cell-substrate adherens junction;cell-substrate junction;cytoplasmic membrane-bounded vesicle;cytoplasmic membrane-bounded vesicle lumen;cytoplasmic part;cytoplasmic vesicle;cytoplasmic vesicle part;cytosol;endocytic vesicle lumen;endoplasmic reticulum;endoplasmic reticulum lumen;endoplasmic reticulum membrane;endoplasmic reticulum part…	NOD-like receptor signaling pathway;Pathways in cancer;Plant-pathogen interaction;Prostate cancer;Protein processing in endoplasmic reticulum	29	27	38.4	36.6	36.6	92.468	0	323.31	P14625;Q96GW1;A0A1W2PRR1;H0YIV0;F8W026;Q58FF3
P06576;H0YH81;F8W079	ATP synthase subunit beta, mitochondrial;ATP synthase subunit beta	ATP5B	27.2636	25.2796	27.0663	22	18	20	4672900000	1181200000	4075300000	56	39	49		anatomical structure formation involved in morphogenesis;angiogenesis;ATP biosynthetic process;ATP hydrolysis coupled proton transport;ATP metabolic process;ATP synthesis coupled proton transport;biological regulation;biosynthetic process;cation homeostasis;cation transport;cell differentiation;cellular biosynthetic process;cellular cation homeostasis;cellular chemical homeostasis;cellular compon…	active transmembrane transporter activity;adenyl nucleotide binding;adenyl ribonucleotide binding;ATP binding;ATPase activity;ATPase activity, coupled;ATPase activity, coupled to movement of substances;ATPase activity, coupled to transmembrane movement of ions;ATPase activity, coupled to transmembrane movement of substances;binding;catalytic activity;cation transmembrane transporter activity;cati…	cell part;cell surface;cytoplasmic part;extracellular membrane-bounded organelle;extracellular organelle;extracellular region part;extracellular vesicular exosome;intracellular membrane-bounded organelle;intracellular non-membrane-bounded organelle;intracellular organelle;intracellular organelle lumen;intracellular organelle part;intracellular part;macromolecular complex;membrane;membrane part;me…	Alzheimer's disease;Huntington's disease;Oxidative phosphorylation;Parkinson's disease	25	25	58.2	58.2	58.2	56.559	0	230.96	P06576;H0YH81;F8W079;F8W0P7;H0YI37
P61247;D6RAT0;D6RG13;H0Y9Y4;D6RB09;D6R9B6;E9PFI5;H0Y8L7	40S ribosomal protein S3a	RPS3A	27.467	25.3509	28.4268	18	12	20	3153900000	727500000	6134200000	25	16	35		biological regulation;biosynthetic process;catabolic process;cell differentiation;cellular biosynthetic process;cellular catabolic process;cellular component disassembly;cellular component disassembly at cellular level;cellular component organization;cellular component organization at cellular level;cellular component organization or biogenesis;cellular component organization or biogenesis at cel…	binding;nucleic acid binding;RNA binding;structural constituent of ribosome;structural molecule activity	adherens junction;anchoring junction;cell junction;cell part;cell-substrate adherens junction;cell-substrate junction;cytoplasm;cytoplasmic part;cytosol;cytosolic small ribosomal subunit;extracellular membrane-bounded organelle;extracellular organelle;extracellular region part;extracellular vesicular exosome;focal adhesion;intracellular membrane-bounded organelle;intracellular non-membrane-bounde…	Ribosome	21	21	62.9	62.9	62.9	29.945	0	218.4	P61247;D6RAT0;D6RG13;H0Y9Y4;D6RB09;D6R9B6;E9PFI5;H0Y8L7;D6RAS7;D6RED7;D6RI02;D6RGE0
J3KTA4;P17844	Probable ATP-dependent RNA helicase DDX5	DDX5	25.2897	23.2824	25.8486	16	12	20	1312500000	326470000	1933500000	29	18	38		biological regulation;biosynthetic process;cell growth;cellular biosynthetic process;cellular macromolecule biosynthetic process;cellular macromolecule metabolic process;cellular metabolic process;cellular nitrogen compound metabolic process;cellular process;cellular response to stimulus;chordate embryonic development;circadian rhythm;developmental process;embryo development;embryo development en…	adenyl nucleotide binding;adenyl ribonucleotide binding;androgen receptor binding;ATP binding;ATPase activity;ATPase activity, coupled;ATP-dependent helicase activity;ATP-dependent RNA helicase activity;binding;catalytic activity;estrogen receptor binding;helicase activity;hormone receptor binding;hydrolase activity;hydrolase activity, acting on acid anhydrides;hydrolase activity, acting on acid …	catalytic step 2 spliceosome;cell part;cytoplasm;extracellular membrane-bounded organelle;extracellular organelle;extracellular region part;extracellular vesicular exosome;intracellular membrane-bounded organelle;intracellular non-membrane-bounded organelle;intracellular organelle;intracellular organelle part;intracellular part;macromolecular complex;membrane;membrane-bounded organelle;membrane-b…	Spliceosome	27	27	46.4	46.4	40.7	69.086	0	267.6	J3KTA4;P17844;J3QSF1;J3KRZ1;J3QRQ7;J3KRX8;J3KTQ4;X6RLV5;J3QR02;J3QLG9;J3QR62;J3QRN5
P23396;E9PL09;E9PPU1;H0YEU2;F2Z2S8;H0YCJ7	40S ribosomal protein S3	RPS3	27.0616	24.8495	27.5809	16	12	20	2661300000	574390000	3814500000	29	17	30		apoptosis;biological regulation;biosynthetic process;catabolic process;cell cycle phase;cell cycle process;cell death;cell division;cellular biosynthetic process;cellular catabolic process;cellular component disassembly;cellular component disassembly at cellular level;cellular component organization;cellular component organization at cellular level;cellular component organization or biogenesis;ce…	binding;carbon-oxygen lyase activity;catalytic activity;damaged DNA binding;DNA binding;DNA N-glycosylase activity;DNA-(apurinic or apyrimidinic site) lyase activity;enzyme binding;hydrolase activity;hydrolase activity, acting on glycosyl bonds;hydrolase activity, hydrolyzing N-glycosyl compounds;iron-sulfur cluster binding;kinase binding;lyase activity;metal cluster binding;mRNA binding;NF-kappa…	adherens junction;anchoring junction;cell junction;cell part;cell projection membrane;cell projection part;cell-substrate adherens junction;cell-substrate junction;cytoplasm;cytoplasmic part;cytoskeletal part;cytosol;cytosolic small ribosomal subunit;extracellular membrane-bounded organelle;extracellular organelle;extracellular region part;extracellular vesicular exosome;focal adhesion;intracellu…	Ribosome	20	20	75.3	75.3	75.3	26.688	0	138.58	P23396;E9PL09;E9PPU1;H0YEU2;F2Z2S8;H0YCJ7;H0YF32;E9PSF4;E9PQ96;E9PJH4;E9PK82;E9PQX2;H0YES8
O94832;K7EIG7;J3QRN6	Unconventional myosin-Id	MYO1D	22.4235	19.9953	23.5588	13	7	20	348770000	64803000	766130000	13	8	24		biological regulation;cellular localization;cellular process;localization;negative regulation of catalytic activity;negative regulation of hydrolase activity;negative regulation of molecular function;negative regulation of phosphatase activity;regulation of biological process;regulation of catalytic activity;regulation of cellular metabolic process;regulation of cellular process;regulation of dep…	actin binding;actin filament binding;actin-dependent ATPase activity;adenyl nucleotide binding;adenyl ribonucleotide binding;ATP binding;ATPase activity;ATPase activity, coupled;binding;calmodulin binding;catalytic activity;cytoskeletal protein binding;hydrolase activity;hydrolase activity, acting on acid anhydrides;hydrolase activity, acting on acid anhydrides, in phosphorus-containing anhydride…	axolemma;axon;axon part;basolateral plasma membrane;brush border;cell body;cell part;cell projection;cell projection membrane;cell projection part;cytoplasmic part;cytoplasmic vesicle;cytoskeletal part;endoplasmic reticulum;endosome;extracellular membrane-bounded organelle;extracellular organelle;extracellular region part;extracellular vesicular exosome;intracellular membrane-bounded organelle;in…		20	20	26.6	26.6	26.6	116.2	0	159.94	O94832;K7EIG7;J3QRN6;J3KRL0;J3QRR2
B9A067;Q16891;C9J406;H7C463	MICOS complex subunit MIC60	IMMT	23.4564	21.7395	24.5764	12	9	20	494950000	150560000	1075700000	13	11	19		biological regulation;calcium ion homeostasis;cation homeostasis;cellular calcium ion homeostasis;cellular cation homeostasis;cellular chemical homeostasis;cellular divalent inorganic cation homeostasis;cellular homeostasis;cellular ion homeostasis;cellular metal ion homeostasis;cellular process;chemical homeostasis;divalent inorganic cation homeostasis;homeostatic process;ion homeostasis;metal i…		cell part;cytoplasmic part;integral to membrane;intracellular membrane-bounded organelle;intracellular organelle;intracellular organelle part;intracellular part;intrinsic to membrane;membrane;membrane part;membrane-bounded organelle;mitochondrial inner membrane;mitochondrial membrane;mitochondrial part;mitochondrion;organelle;organelle inner membrane;organelle membrane;organelle part		21	21	43.5	43.5	43.5	78.973	0	236.32	B9A067;Q16891;C9J406;H7C463;A0A087WYS0;D6RAW4
Q07065	Cytoskeleton-associated protein 4	CKAP4	25.0807	23.1424	25.1987	20	13	19	1348400000	351820000	1463300000	30	14	29				cell part;cytoplasmic part;cytoskeleton;endoplasmic reticulum;endoplasmic reticulum membrane;endoplasmic reticulum part;extracellular membrane-bounded organelle;extracellular organelle;extracellular region part;extracellular vesicular exosome;integral to membrane;intracellular membrane-bounded organelle;intracellular non-membrane-bounded organelle;intracellular organelle;intracellular organelle p…	Protein processing in endoplasmic reticulum	25	25	56	56	56	66.022	0	323.31	Q07065
P53396	ATP-citrate synthase	ACLY	24.4671	22.1685	23.5547	19	13	19	1368200000	278110000	726990000	35	19	32		acyl-CoA biosynthetic process;acyl-CoA metabolic process;acylglycerol biosynthetic process;acylglycerol metabolic process;biological regulation;biosynthetic process;carbohydrate metabolic process;carboxylic acid metabolic process;cellular biosynthetic process;cellular carbohydrate metabolic process;cellular ketone metabolic process;cellular lipid metabolic process;cellular metabolic process;cellu…	acid-thiol ligase activity;adenyl nucleotide binding;adenyl ribonucleotide binding;ATP binding;ATP citrate synthase activity;binding;catalytic activity;cation binding;CoA-ligase activity;cofactor binding;ion binding;ligase activity;ligase activity, forming carbon-sulfur bonds;metal ion binding;nucleotide binding;purine nucleotide binding;purine ribonucleoside triphosphate binding;purine ribonucle…	cell part;citrate lyase complex;cytoplasm;cytoplasmic part;cytosol;extracellular membrane-bounded organelle;extracellular organelle;extracellular region part;extracellular vesicular exosome;intracellular membrane-bounded organelle;intracellular organelle;intracellular organelle part;intracellular part;macromolecular complex;membrane;membrane-bounded organelle;membrane-bounded vesicle;mitochondrio…	Carbon fixation pathways in prokaryotes;Citrate cycle (TCA cycle)	23	23	30.8	30.8	30.8	120.84	0	194.23	P53396;K7ESG8
P29401;A0A0B4J1R6	Transketolase	TKT	26.8722	25.0782	26.7428	19	14	19	3070900000	885590000	2807500000	30	25	26		alcohol biosynthetic process;alcohol catabolic process;alcohol metabolic process;aldehyde biosynthetic process;biological regulation;biosynthetic process;carbohydrate biosynthetic process;carbohydrate catabolic process;carbohydrate metabolic process;catabolic process;cellular aldehyde metabolic process;cellular biosynthetic process;cellular carbohydrate biosynthetic process;cellular carbohydrate …	binding;catalytic activity;cation binding;cofactor binding;identical protein binding;ion binding;metal ion binding;protein binding;protein dimerization activity;protein homodimerization activity;transferase activity;transferase activity, transferring aldehyde or ketonic groups;transketolase activity	cell part;cytoplasmic part;cytosol;extracellular membrane-bounded organelle;extracellular organelle;extracellular region part;extracellular vesicular exosome;intracellular membrane-bounded organelle;intracellular organelle;intracellular organelle part;intracellular part;membrane-bounded organelle;membrane-bounded vesicle;microbody;nuclear part;nucleoplasm;nucleus;organelle;organelle part;peroxiso…	Biosynthesis of ansamycins;Carbon fixation in photosynthetic organisms;Pentose phosphate pathway	23	23	43	43	43	67.877	0	247.58	P29401;A0A0B4J1R6;E9PFF2;F8W888;F8WAX4
P08758;D6RBL5;E9PHT9;D6RBE9	Annexin A5;Annexin	ANXA5	27.5079	25.3573	26.8975	19	12	19	4198700000	945660000	2750100000	29	16	28		biological regulation;blood coagulation;cellular process;cellular response to stimulus;coagulation;hemostasis;multicellular organismal process;negative regulation of apoptosis;negative regulation of biological process;negative regulation of catalytic activity;negative regulation of cell death;negative regulation of cellular process;negative regulation of coagulation;negative regulation of molecul…	binding;calcium ion binding;calcium-dependent phospholipid binding;cation binding;enzyme inhibitor activity;enzyme regulator activity;ion binding;lipase inhibitor activity;lipid binding;metal ion binding;phospholipase inhibitor activity;phospholipid binding	adherens junction;anchoring junction;blood microparticle;cell junction;cell part;cell-substrate adherens junction;cell-substrate junction;cytoplasm;endothelial microparticle;external side of plasma membrane;extracellular membrane-bounded organelle;extracellular organelle;extracellular region part;extracellular vesicular exosome;focal adhesion;intracellular;intracellular part;membrane;membrane par…		20	20	58.1	58.1	58.1	35.936	0	323.31	P08758;D6RBL5;E9PHT9;D6RBE9;D6RCN3
O00425	Insulin-like growth factor 2 mRNA-binding protein 3	IGF2BP3	25.0618	22.2312	26.1771	15	10	19	1015600000	142780000	2200300000	22	14	30		anatomical structure morphogenesis;biological regulation;biosynthetic process;cellular biosynthetic process;cellular macromolecule biosynthetic process;cellular macromolecule metabolic process;cellular metabolic process;cellular process;cellular protein metabolic process;developmental process;establishment of localization;establishment of RNA localization;gene expression;macromolecule biosyntheti…	binding;mRNA 3'-UTR binding;mRNA 5'-UTR binding;mRNA binding;nucleic acid binding;nucleotide binding;RNA binding;translation regulator activity	cell part;cytoplasm;cytoplasmic part;cytosol;intracellular membrane-bounded organelle;intracellular organelle;intracellular part;membrane-bounded organelle;nucleus;organelle		22	22	41.8	41.8	39.6	63.704	0	323.31	O00425;F8WD15
Q8NEY1;A0A0A0MRJ3	Neuron navigator 1	NAV1	14.2374	13.7815	24.4731	1	1	19	1931400	1408100	2328900000	1	1	48		cell migration;cell motility;cellular component movement;cellular component organization;cellular component organization at cellular level;cellular component organization or biogenesis;cellular component organization or biogenesis at cellular level;cellular process;cytoskeleton organization;locomotion;microtubule bundle formation;microtubule cytoskeleton organization;microtubule-based process;neu…	adenyl nucleotide binding;adenyl ribonucleotide binding;ATP binding;binding;nucleotide binding;purine nucleotide binding;purine ribonucleoside triphosphate binding;purine ribonucleotide binding;ribonucleotide binding	cell part;cytoplasm;cytoskeletal part;intracellular organelle part;intracellular part;macromolecular complex;microtubule;organelle part;protein complex		33	33	29.9	29.9	17.9	202.47	0	323.31	Q8NEY1;A0A0A0MRJ3;H7BZD9
A0A494C1T9;Q6ZRV2;J3KPS2	Protein FAM83H	FAM83H	NaN	14.0828	24.1396	0	1	19	0	1110500	1182800000	0	1	27		anatomical structure development;biomineral tissue development;developmental process;tissue development				19	19	25.3	25.3	25.3	149.06	0	192.72	A0A494C1T9;Q6ZRV2;J3KPS2
P00558	Phosphoglycerate kinase 1	PGK1	26.8858	24.8237	26.9062	21	15	18	3348000000	801770000	3395700000	39	27	35		alcohol biosynthetic process;alcohol catabolic process;alcohol metabolic process;biosynthetic process;carbohydrate biosynthetic process;carbohydrate catabolic process;carbohydrate metabolic process;catabolic process;cell differentiation;cell motility;cellular biosynthetic process;cellular carbohydrate biosynthetic process;cellular carbohydrate catabolic process;cellular carbohydrate metabolic pro…	adenyl nucleotide binding;adenyl ribonucleotide binding;ATP binding;binding;catalytic activity;kinase activity;nucleotide binding;phosphoglycerate kinase activity;phosphotransferase activity, carboxyl group as acceptor;purine nucleotide binding;purine ribonucleoside triphosphate binding;purine ribonucleotide binding;ribonucleotide binding;transferase activity;transferase activity, transferring ph…	cell part;cell projection part;cytoplasm;cytoplasmic part;cytosol;extracellular membrane-bounded organelle;extracellular organelle;extracellular region part;extracellular vesicular exosome;flagellar fibrous sheath;flagellum part;intracellular membrane-bounded organelle;intracellular organelle;intracellular organelle part;intracellular part;membrane;membrane part;membrane raft;membrane-bounded org…	Carbon fixation in photosynthetic organisms;Glycolysis / Gluconeogenesis	24	24	68.1	68.1	68.1	44.614	0	274.83	P00558;P07205
P49368;B4DUR8	T-complex protein 1 subunit gamma	CCT3	25.923	24.0858	25.9084	19	19	18	1972300000	551960000	1952400000	32	28	25		binding of sperm to zona pellucida;cell recognition;cell-cell recognition;cellular component assembly;cellular component assembly at cellular level;cellular component organization;cellular component organization at cellular level;cellular component organization or biogenesis;cellular component organization or biogenesis at cellular level;cellular macromolecule metabolic process;cellular metabolic…	adenyl nucleotide binding;adenyl ribonucleotide binding;ATP binding;binding;nucleotide binding;protein binding;purine nucleotide binding;purine ribonucleoside triphosphate binding;purine ribonucleotide binding;ribonucleotide binding;unfolded protein binding	cell body;cell part;chaperonin-containing T-complex;cytoplasm;cytoplasmic part;cytoskeletal part;cytoskeleton;cytosol;cytosolic part;extracellular membrane-bounded organelle;extracellular organelle;extracellular region part;extracellular vesicular exosome;intracellular non-membrane-bounded organelle;intracellular organelle;intracellular organelle part;intracellular part;macromolecular complex;mem…		21	21	44	44	44	60.533	0	256.9	P49368;B4DUR8;E9PRC8;Q5SZX6;E9PQ35;E9PM09;Q5SZX9;Q5SZW8
P36578;H3BM89;H3BTP7	60S ribosomal protein L4	RPL4	25.6861	22.9562	27.7853	16	10	18	863770000	130210000	3701200000	19	12	26		biosynthetic process;catabolic process;cellular biosynthetic process;cellular catabolic process;cellular component disassembly;cellular component disassembly at cellular level;cellular component organization;cellular component organization at cellular level;cellular component organization or biogenesis;cellular component organization or biogenesis at cellular level;cellular macromolecular complex…	binding;nucleic acid binding;RNA binding;structural constituent of ribosome;structural molecule activity	adherens junction;anchoring junction;cell junction;cell part;cell-substrate adherens junction;cell-substrate junction;cytoplasm;cytoplasmic part;cytosol;cytosolic large ribosomal subunit;extracellular membrane-bounded organelle;extracellular organelle;extracellular region part;extracellular vesicular exosome;focal adhesion;intracellular membrane-bounded organelle;intracellular non-membrane-bounde…	Ribosome	20	20	42.2	42.2	42.2	47.697	0	261.33	P36578;H3BM89;H3BTP7;H3BU31
P20592	Interferon-induced GTP-binding protein Mx2	MX2	23.953	22.2265	25.5792	15	14	18	665800000	201200000	2055300000	17	18	24		apoptosis;biological regulation;cell death;cell surface receptor linked signaling pathway;cellular process;cellular response to chemical stimulus;cellular response to cytokine stimulus;cellular response to organic substance;cellular response to stimulus;cellular response to type I interferon;cytokine-mediated signaling pathway;death;defense response;defense response to virus;establishment of loca…	binding;catalytic activity;GTP binding;GTPase activity;guanyl nucleotide binding;guanyl ribonucleotide binding;hydrolase activity;hydrolase activity, acting on acid anhydrides;hydrolase activity, acting on acid anhydrides, in phosphorus-containing anhydrides;nucleoside-triphosphatase activity;nucleotide binding;purine nucleotide binding;purine ribonucleoside triphosphate binding;purine ribonucleo…	cell part;cytoplasm;cytoplasmic part;cytosol;endoplasmic reticulum membrane;endoplasmic reticulum part;intracellular membrane-bounded organelle;intracellular organelle;intracellular organelle part;intracellular part;macromolecular complex;membrane;membrane part;membrane-bounded organelle;nuclear membrane;nuclear part;nuclear pore;nucleus;organelle;organelle membrane;organelle part;perinuclear reg…	Measles	21	21	34.1	34.1	34.1	82.088	0	226.3	P20592;C9JEL4;C9JS04;C9JZQ9;H9KVC7;H9KVC9;P20591;H9KVD0;H9KVC4;F8W8T1
Q9ULV4;B4E3S0	Coronin-1C;Coronin	CORO1C	25.195	23.7298	28.8297	13	10	18	729830000	264320000	9065000000	16	13	35		actin cytoskeleton organization;actin filament-based process;ameboidal cell migration;biological regulation;cell migration;cell motility;cellular component movement;cellular component organization;cellular component organization at cellular level;cellular component organization or biogenesis;cellular component organization or biogenesis at cellular level;cellular membrane organization;cellular pr…	actin binding;actin filament binding;binding;cytoskeletal protein binding;protein binding	actin cytoskeleton;adherens junction;anchoring junction;cell junction;cell part;cell projection;cell-substrate adherens junction;cell-substrate junction;cytoplasm;cytoskeleton;flotillin complex;focal adhesion;intracellular non-membrane-bounded organelle;intracellular organelle;intracellular part;lamellipodium;lateral plasma membrane;macromolecular complex;membrane part;non-membrane-bounded organe…		20	20	32.5	32.5	32.5	53.248	0	323.31	Q9ULV4;B4E3S0;H0YHL7;F8W1H8;F8VUX3;F8VSA4;F8VRE9;F8VTT6;F8VVB7;F8VV53;J3QLV6;J3KSS5;Q6QEF8
Q6UVY6	DBH-like monooxygenase protein 1	MOXD1	26.3629	24.1571	27.222	12	9	18	2416500000	523780000	4383400000	21	15	35		metabolic process;oxidation-reduction process	binding;catalytic activity;cation binding;copper ion binding;ion binding;metal ion binding;monooxygenase activity;oxidoreductase activity;oxidoreductase activity, acting on paired donors, with incorporation or reduction of molecular oxygen;oxidoreductase activity, acting on paired donors, with incorporation or reduction of molecular oxygen, reduced ascorbate as one donor, and incorporation of one…	cell part;cytoplasmic part;endoplasmic reticulum membrane;endoplasmic reticulum part;integral to membrane;intracellular organelle part;intracellular part;intrinsic to membrane;membrane;membrane part;organelle membrane;organelle part		20	20	32.3	32.3	32.3	69.652	0	184.01	Q6UVY6;A6PVS1
Q9UJS0	Calcium-binding mitochondrial carrier protein Aralar2	SLC25A13	23.0353	20.2341	26.0577	8	5	18	292280000	41933000	2374800000	11	6	28		acidic amino acid transport;alcohol biosynthetic process;alcohol metabolic process;amine transport;amino acid transport;anion transport;aspartate transport;ATP biosynthetic process;ATP metabolic process;biosynthetic process;carbohydrate biosynthetic process;carbohydrate metabolic process;carboxylic acid transport;cellular biosynthetic process;cellular carbohydrate biosynthetic process;cellular ca…	acidic amino acid transmembrane transporter activity;active transmembrane transporter activity;amine transmembrane transporter activity;amino acid transmembrane transporter activity;binding;calcium ion binding;carboxylic acid transmembrane transporter activity;cation binding;ion binding;L-amino acid transmembrane transporter activity;L-aspartate transmembrane transporter activity;L-glutamate tran…	cell part;cytoplasmic part;integral to membrane;integral to plasma membrane;intracellular membrane-bounded organelle;intracellular organelle;intracellular organelle part;intracellular part;intrinsic to membrane;intrinsic to plasma membrane;membrane;membrane part;membrane-bounded organelle;mitochondrial inner membrane;mitochondrial membrane;mitochondrial part;mitochondrion;organelle;organelle inne…		24	24	44.9	44.9	39.7	74.175	0	151.73	Q9UJS0;R4GN64
F5GWF6;P78371;F8VQ14	T-complex protein 1 subunit beta	CCT2	25.6158	23.1481	25.6963	20	13	17	1594000000	288150000	1685400000	33	18	23		binding of sperm to zona pellucida;cell recognition;cell-cell recognition;cellular component assembly;cellular component assembly at cellular level;cellular component organization;cellular component organization at cellular level;cellular component organization or biogenesis;cellular component organization or biogenesis at cellular level;cellular macromolecular complex assembly;cellular macromole…	adenyl nucleotide binding;adenyl ribonucleotide binding;ATP binding;binding;enzyme binding;nucleotide binding;protein binding;purine nucleotide binding;purine ribonucleoside triphosphate binding;purine ribonucleotide binding;ribonucleotide binding;ubiquitin protein ligase binding;unfolded protein binding	cell body;cell part;chaperonin-containing T-complex;cytoplasm;cytoplasmic part;cytoskeletal part;cytosol;cytosolic part;extracellular membrane-bounded organelle;extracellular organelle;extracellular region part;extracellular vesicular exosome;intracellular organelle part;intracellular part;macromolecular complex;membrane-bounded organelle;membrane-bounded vesicle;microtubule;organelle;organelle p…		22	22	47.9	47.9	47.9	56.806	0	279.07	F5GWF6;P78371;F8VQ14
P05023	Sodium/potassium-transporting ATPase subunit alpha-1	ATP1A1	24.8495	23.1874	25.1127	19	18	17	1360300000	429850000	1632700000	24	22	25		adult behavior;adult locomotory behavior;associative learning;ATP hydrolysis coupled proton transport;behavior;biological regulation;calcium ion homeostasis;calcium-mediated signaling;cardiac muscle contraction;cation homeostasis;cation transport;cell motility;cell surface receptor linked signaling pathway;cellular calcium ion homeostasis;cellular cation homeostasis;cellular chemical homeostasis;…	active transmembrane transporter activity;adenyl nucleotide binding;adenyl ribonucleotide binding;ADP binding;alkali metal ion binding;ATP binding;ATPase activity;ATPase activity, coupled;ATPase activity, coupled to movement of substances;ATPase activity, coupled to transmembrane movement of ions;ATPase activity, coupled to transmembrane movement of ions, phosphorylative mechanism;ATPase activity…	apical plasma membrane;axon;basolateral plasma membrane;caveola;cell part;cell projection;cell projection part;cytoplasm;cytoplasmic membrane-bounded vesicle;cytoplasmic part;cytoplasmic vesicle;dendritic spine;dendritic spine head;dendritic spine neck;endoplasmic reticulum;endosome;extracellular membrane-bounded organelle;extracellular organelle;extracellular region part;extracellular space;extr…	Aldosterone-regulated sodium reabsorption;Bile secretion;Carbohydrate digestion and absorption;Cardiac muscle contraction;Collecting duct acid secretion;Endocrine and other factor-regulated calcium reabsorption;Gastric acid secretion;Mineral absorption;Oxidative phosphorylation;Pancreatic secretion;Protein digestion and absorption;Proximal tubule bicarbonate reclamation;Salivary secretion	26	26	30.4	30.4	30.4	112.89	0	323.31	P05023;M0R116;A0A2R8YEY8;A0A0A0MT26;P13637;B1AKY9;P50993;H0Y7C1;Q13733;Q5TC01;Q5TC02;E9PRA5;P54707;M0QXF2;P20648
P13667;A0A499FI48	Protein disulfide-isomerase A4	PDIA4	25.5433	24.2089	24.9394	18	15	17	1858200000	736860000	1222700000	28	20	24		biological regulation;cell redox homeostasis;cellular homeostasis;cellular macromolecule metabolic process;cellular metabolic process;cellular process;cellular protein metabolic process;cellular response to stimulus;cellular response to stress;chaperone-mediated protein folding;establishment of localization;establishment of localization in cell;establishment of protein localization;homeostatic pr…	catalytic activity;intramolecular oxidoreductase activity;intramolecular oxidoreductase activity, interconverting keto- and enol-groups;intramolecular oxidoreductase activity, transposing S-S bonds;isomerase activity;protein disulfide isomerase activity	cell part;cell surface;cytoplasmic membrane-bounded vesicle;cytoplasmic part;cytoplasmic vesicle;endoplasmic reticulum;endoplasmic reticulum lumen;endoplasmic reticulum part;intracellular membrane-bounded organelle;intracellular organelle;intracellular organelle lumen;intracellular organelle part;intracellular part;melanosome;membrane-bounded organelle;membrane-bounded vesicle;membrane-enclosed l…	Protein processing in endoplasmic reticulum;Vibrio cholerae infection	22	22	37.8	37.8	37.8	72.932	0	162.88	P13667;A0A499FI48
Q96HS1	Serine/threonine-protein phosphatase PGAM5, mitochondrial	PGAM5	23.8514	22.6075	27.5776	5	7	17	302700000	127810000	4006000000	7	6	29		biological regulation;cell death;cellular metabolic process;cellular process;cellular response to stimulus;death;dephosphorylation;intracellular signal transduction;metabolic process;necroptosis;necrotic cell death;phosphate-containing compound metabolic process;phosphorus metabolic process;positive regulation of catalytic activity;positive regulation of GTPase activity;positive regulation of hyd…	binding;catalytic activity;enzyme activator activity;enzyme regulator activity;GTPase activator activity;GTPase regulator activity;hydrolase activity;hydrolase activity, acting on ester bonds;molecular transducer activity;nucleoside-triphosphatase regulator activity;phosphatase activity;phosphoprotein phosphatase activity;phosphoric ester hydrolase activity;protein binding;protein complex binding…	cell part;cytoplasmic part;integral to membrane;intracellular membrane-bounded organelle;intracellular organelle;intracellular organelle part;intracellular part;intrinsic to membrane;membrane;membrane part;membrane-bounded organelle;mitochondrial membrane;mitochondrial outer membrane;mitochondrial part;mitochondrion;organelle;organelle membrane;organelle outer membrane;organelle part;outer membra…		17	17	68.9	68.9	68.9	32.004	0	165.52	Q96HS1;F5GXG4
A0A1C7CYX0			19.5534	15.6294	22.7647	3	1	17	32315000	2128900	299290000	4	1	19		cellular localization;cellular macromolecule localization;cellular process;cellular protein complex localization;cellular protein localization;establishment of localization;establishment of localization in cell;exocyst localization;exocytosis;localization;macromolecule localization;protein complex localization;protein localization;secretion;secretion by cell;transport;vesicle-mediated transport	binding;protein binding;SNARE binding	cell cortex part;cell part;cytoplasmic part;exocyst;intracellular part;macromolecular complex;protein complex		17	17	26.2	26.2	26.2	87.479	0	46.408	A0A1C7CYX0;Q2M3D2
P48681	Nestin	NES	18.1002	17.1364	23.1943	2	2	17	25009000	12822000	854240000	1	2	26		anatomical structure development;anatomical structure morphogenesis;biological regulation;brain development;camera-type eye development;cell cycle process;cell part morphogenesis;cell projection morphogenesis;cell projection organization;cell proliferation;cellular component morphogenesis;cellular component organization;cellular component organization at cellular level;cellular component organiza…	binding;intermediate filament binding;protein binding;protein complex binding;structural molecule activity	cell part;cytoplasm;cytoskeletal part;cytoskeleton;intermediate filament;intermediate filament cytoskeleton;intracellular non-membrane-bounded organelle;intracellular organelle;intracellular organelle part;intracellular part;macromolecular complex;non-membrane-bounded organelle;organelle;organelle part;protein complex		17	17	14.3	14.3	14.3	177.44	0	160.9	P48681
A0A087WUZ3;Q01082	Spectrin beta chain, non-erythrocytic 1	SPTBN1	16.4071	15.3835	21.3524	1	3	17	12340000	6070100	380180000	2	3	19		actin filament capping;axon guidance;biological regulation;cell cycle cytokinesis;cell cycle process;cellular component assembly;cellular component assembly at cellular level;cellular component organization;cellular component organization at cellular level;cellular component organization or biogenesis;cellular component organization or biogenesis at cellular level;cellular macromolecule metabolic…	actin binding;ankyrin binding;binding;cytoskeletal protein binding;enzyme binding;GTPase binding;lipid binding;phospholipid binding;protein binding;structural constituent of cytoskeleton;structural molecule activity	axolemma;axon part;cell cortex part;cell part;cell projection membrane;cell projection part;contractile fiber part;cuticular plate;cytoplasm;cytoplasmic part;cytoskeletal part;cytoskeleton;cytosol;extracellular membrane-bounded organelle;extracellular organelle;extracellular region part;extracellular vesicular exosome;intracellular non-membrane-bounded organelle;intracellular organelle;intracellu…		17	17	9.6	9.6	9.6	274.83	0	129.23	A0A087WUZ3;Q01082;F8W6C1
P50990	T-complex protein 1 subunit theta	CCT8	25.8965	23.9754	25.2442	18	16	16	2311200000	610270000	1470500000	32	25	32		binding of sperm to zona pellucida;cell recognition;cell-cell recognition;cellular component assembly;cellular component assembly at cellular level;cellular component organization;cellular component organization at cellular level;cellular component organization or biogenesis;cellular component organization or biogenesis at cellular level;cellular macromolecule metabolic process;cellular metabolic…	adenyl nucleotide binding;adenyl ribonucleotide binding;ATP binding;ATPase activity;ATPase activity, coupled;binding;catalytic activity;hydrolase activity;hydrolase activity, acting on acid anhydrides;hydrolase activity, acting on acid anhydrides, in phosphorus-containing anhydrides;nucleoside-triphosphatase activity;nucleotide binding;purine nucleotide binding;purine ribonucleoside triphosphate …	aggresome;cell body;cell part;centrosome;chaperonin-containing T-complex;cytoplasm;cytoplasmic part;cytoskeletal part;cytoskeleton;cytosol;cytosolic part;extracellular membrane-bounded organelle;extracellular organelle;extracellular region part;extracellular vesicular exosome;inclusion body;intermediate filament cytoskeleton;intracellular non-membrane-bounded organelle;intracellular organelle;int…		21	21	43.2	43.2	43.2	59.62	0	160.14	P50990;H7C4C8;H7C2U0
P13010	X-ray repair cross-complementing protein 5	XRCC5	24.6344	22.5304	24.2633	18	10	16	989620000	230200000	765190000	22	14	24		anatomical structure development;anatomical structure homeostasis;biological regulation;biosynthetic process;brain development;cell differentiation;cell proliferation;cellular biosynthetic process;cellular component organization;cellular component organization at cellular level;cellular component organization or biogenesis;cellular component organization or biogenesis at cellular level;cellular d…	adenyl nucleotide binding;adenyl ribonucleotide binding;ATP binding;ATPase activity;ATPase activity, coupled;ATP-dependent DNA helicase activity;ATP-dependent helicase activity;binding;catalytic activity;damaged DNA binding;DNA binding;DNA helicase activity;DNA-dependent ATPase activity;double-stranded DNA binding;enzyme binding;helicase activity;hydrolase activity;hydrolase activity, acting on a…	cell part;chromosomal part;chromosome, telomeric region;cytoplasmic part;cytosol;intracellular membrane-bounded organelle;intracellular non-membrane-bounded organelle;intracellular organelle;intracellular organelle part;intracellular part;Ku70:Ku80 complex;macromolecular complex;membrane;membrane-bounded organelle;nonhomologous end joining complex;non-membrane-bounded organelle;nuclear chromosome…	Non-homologous end-joining	24	24	33.5	33.5	33.5	82.704	0	185.79	P13010;H7C0H9;C9JZ81
P07237;H7BZ94	Protein disulfide-isomerase	P4HB	24.811	23.0583	24.7982	18	12	16	1030200000	305710000	1021100000	21	13	23		4-hydroxyproline metabolic process;amine metabolic process;biological regulation;carboxylic acid metabolic process;cell redox homeostasis;cellular amine metabolic process;cellular amino acid metabolic process;cellular component organization;cellular component organization at cellular level;cellular component organization or biogenesis;cellular component organization or biogenesis at cellular leve…	catalytic activity;endopeptidase activity;hydrolase activity;intramolecular oxidoreductase activity;intramolecular oxidoreductase activity, interconverting keto- and enol-groups;intramolecular oxidoreductase activity, transposing S-S bonds;isomerase activity;oxidoreductase activity;oxidoreductase activity, acting on paired donors, with incorporation or reduction of molecular oxygen;oxidoreductase…	adherens junction;anchoring junction;cell junction;cell part;cell-substrate adherens junction;cell-substrate junction;cytoplasmic membrane-bounded vesicle;cytoplasmic part;cytoplasmic vesicle;endoplasmic reticulum;endoplasmic reticulum lumen;endoplasmic reticulum part;endoplasmic reticulum-Golgi intermediate compartment;extracellular membrane-bounded organelle;extracellular organelle;extracellula…	Protein processing in endoplasmic reticulum	21	21	44.5	44.5	44.5	57.116	0	239.81	P07237;H7BZ94;I3L398;H0Y3Z3;I3L312;I3L4M2;I3NI03;I3L3U6;I3L0S0;I3L3P5
Q9HCE1;Q5JR04	Putative helicase MOV-10	MOV10	22.2801	18.7646	23.7095	12	4	16	280110000	24495000	754460000	13	4	21		biological regulation;biosynthetic process;cell surface receptor linked signaling pathway;cellular biosynthetic process;cellular macromolecule biosynthetic process;cellular macromolecule metabolic process;cellular metabolic process;cellular nitrogen compound metabolic process;cellular process;cellular response to chemical stimulus;cellular response to fibroblast growth factor stimulus;cellular re…	adenyl nucleotide binding;adenyl ribonucleotide binding;ATP binding;binding;catalytic activity;helicase activity;hydrolase activity;hydrolase activity, acting on acid anhydrides;hydrolase activity, acting on acid anhydrides, in phosphorus-containing anhydrides;nucleoside-triphosphatase activity;nucleotide binding;purine nucleotide binding;purine ribonucleoside triphosphate binding;purine ribonucl…	cell part;cytoplasmic mRNA processing body;cytoplasmic part;cytosol;extracellular region part;extracellular space;intracellular non-membrane-bounded organelle;intracellular organelle;intracellular part;macromolecular complex;non-membrane-bounded organelle;organelle;ribonucleoprotein complex;RNA granule		18	18	21	21	21	113.67	0	102.92	Q9HCE1;Q5JR04
A0A1X7SBZ2;A0A5H1ZRQ2;A0A1W2PQ51;Q92841	Probable ATP-dependent RNA helicase DDX17	DDX17	23.8447	21.6679	24.5812	11	9	16	557400000	123280000	928750000	11	10	21		biological regulation;biosynthetic process;cellular biosynthetic process;cellular macromolecule biosynthetic process;cellular macromolecule metabolic process;cellular metabolic process;cellular nitrogen compound metabolic process;cellular process;macromolecule biosynthetic process;macromolecule metabolic process;metabolic process;mRNA metabolic process;mRNA processing;nitrogen compound metabolic …	adenyl nucleotide binding;adenyl ribonucleotide binding;ATP binding;ATPase activity;ATPase activity, coupled;ATP-dependent helicase activity;ATP-dependent RNA helicase activity;binding;catalytic activity;estrogen receptor binding;helicase activity;hormone receptor binding;hydrolase activity;hydrolase activity, acting on acid anhydrides;hydrolase activity, acting on acid anhydrides, in phosphorus-…	cell part;cytoplasm;intracellular membrane-bounded organelle;intracellular non-membrane-bounded organelle;intracellular organelle;intracellular organelle part;intracellular part;membrane;membrane-bounded organelle;non-membrane-bounded organelle;nuclear part;nucleolus;nucleoplasm;nucleus;organelle;organelle part		22	17	35.3	28.9	28.9	80.253	0	109.44	A0A1X7SBZ2;A0A5H1ZRQ2;A0A1W2PQ51;Q92841;A0A0U1RQJ0
Q99832	T-complex protein 1 subunit eta	CCT7	25.0748	23.5421	25.2755	21	13	15	1095600000	378650000	1259100000	30	20	22		binding of sperm to zona pellucida;cell recognition;cell-cell recognition;cellular macromolecule metabolic process;cellular metabolic process;cellular process;cellular process involved in reproduction;cellular protein metabolic process;'de novo' posttranslational protein folding;'de novo' protein folding;macromolecule metabolic process;metabolic process;primary metabolic process;protein folding;p…	adenyl nucleotide binding;adenyl ribonucleotide binding;ATP binding;binding;nucleotide binding;protein binding;purine nucleotide binding;purine ribonucleoside triphosphate binding;purine ribonucleotide binding;ribonucleotide binding;unfolded protein binding	cell body;cell part;chaperonin-containing T-complex;cytoplasm;cytoplasmic part;cytoskeletal part;cytosol;cytosolic part;extracellular membrane-bounded organelle;extracellular organelle;extracellular region part;extracellular vesicular exosome;intracellular membrane-bounded organelle;intracellular organelle;intracellular organelle part;intracellular part;macromolecular complex;membrane-bounded org…		22	22	52.1	52.1	52.1	59.366	0	128.69	Q99832;F8WAM2;F8WBP8;A0A0D9SG95
Q7KZF4	Staphylococcal nuclease domain-containing protein 1	SND1	24.5645	22.646	23.5671	20	14	15	1315000000	347860000	658680000	27	17	19		biological regulation;biosynthetic process;cell differentiation;cellular biosynthetic process;cellular developmental process;cellular macromolecule biosynthetic process;cellular macromolecule metabolic process;cellular metabolic process;cellular nitrogen compound metabolic process;cellular process;developmental process;gene silencing;gene silencing by RNA;macromolecule biosynthetic process;macrom…	catalytic activity;hydrolase activity;hydrolase activity, acting on ester bonds;nuclease activity;protein binding transcription factor activity;transcription cofactor activity;transcription factor binding transcription factor activity	cell part;cytoplasm;cytoplasmic membrane-bounded vesicle;cytoplasmic part;cytoplasmic vesicle;extracellular membrane-bounded organelle;extracellular organelle;extracellular region part;extracellular vesicular exosome;intracellular membrane-bounded organelle;intracellular organelle;intracellular part;macromolecular complex;melanosome;membrane;membrane-bounded organelle;membrane-bounded vesicle;mit…		23	23	31.8	31.8	31.8	102	0	276.91	Q7KZF4;H7C597
Q5VTE0;P68104;A0A087WVQ9;A0A087WV01	Putative elongation factor 1-alpha-like 3;Elongation factor 1-alpha 1;Elongation factor 1-alpha	EEF1A1P5;EEF1A1	29.1266	26.6327	29.3447	18	10	15	12308000000	2185100000	14317000000	55	19	47		biological regulation;biosynthetic process;cellular biosynthetic process;cellular macromolecule biosynthetic process;cellular macromolecule metabolic process;cellular metabolic process;cellular nitrogen compound metabolic process;cellular process;cellular protein metabolic process;cellular response to chemical stimulus;cellular response to endogenous stimulus;cellular response to epidermal growth…	binding;catalytic activity;enzyme binding;GTP binding;GTPase activity;guanyl nucleotide binding;guanyl ribonucleotide binding;hydrolase activity;hydrolase activity, acting on acid anhydrides;hydrolase activity, acting on acid anhydrides, in phosphorus-containing anhydrides;kinase binding;nucleic acid binding;nucleoside-triphosphatase activity;nucleotide binding;protein binding;protein kinase bind…	cell body;cell cortex part;cell part;cell projection membrane;cell projection part;cortical actin cytoskeleton;cortical cytoskeleton;cytoplasm;cytoplasmic part;cytoskeletal part;cytoskeleton;cytosol;eukaryotic translation elongation factor 1 complex;extracellular membrane-bounded organelle;extracellular organelle;extracellular region part;extracellular space;extracellular vesicular exosome;intrac…	RNA transport	20	20	56.3	56.3	56.3	50.184	0	163.88	Q5VTE0;P68104;A0A087WVQ9;A0A087WV01;A0A2U3TZH3;Q05639;A6PW80;Q5JR01;A0A2R8Y660;A0A2R8Y488;A0A2R8YDN5
P15144	Aminopeptidase N	ANPEP	22.6377	19.8239	23.4077	17	7	15	293650000	41764000	500770000	19	10	18		anatomical structure formation involved in morphogenesis;angiogenesis;angiotensin maturation;biological regulation;cell differentiation;cellular developmental process;cellular macromolecule metabolic process;cellular metabolic process;cellular process;cellular protein metabolic process;developmental process;hormone metabolic process;macromolecule metabolic process;metabolic process;peptide hormon…	aminopeptidase activity;binding;catalytic activity;cation binding;exopeptidase activity;hydrolase activity;ion binding;metal ion binding;metallopeptidase activity;peptidase activity;peptidase activity, acting on L-amino acid peptides;receptor activity;transition metal ion binding;viral receptor activity;zinc ion binding	cell part;cytoplasmic part;cytosol;endoplasmic reticulum-Golgi intermediate compartment;external side of plasma membrane;extracellular membrane-bounded organelle;extracellular organelle;extracellular region part;extracellular space;extracellular vesicular exosome;integral to membrane;integral to plasma membrane;intracellular membrane-bounded organelle;intracellular organelle;intracellular organel…	Glutathione metabolism;Hematopoietic cell lineage;Renin-angiotensin system	22	22	24.8	24.8	24.8	109.54	0	86.221	P15144;H0YKT6;H0YLZ8
D6RD46;Q9UPQ0;H0Y8P3;G5EA03;E7EPK0;E9PDJ9	LIM and calponin homology domains-containing protein 1	LIMCH1	23.5779	20.5671	23.6686	16	9	15	688630000	85441000	733390000	20	11	19		actin cytoskeleton organization;actin filament-based process;actomyosin structure organization;cellular component organization;cellular component organization at cellular level;cellular component organization or biogenesis;cellular component organization or biogenesis at cellular level;cellular process;cytoskeleton organization;organelle organization	binding;cation binding;ion binding;metal ion binding;transition metal ion binding;zinc ion binding			21	21	28.2	28.2	28.2	109.93	0	130.35	D6RD46;Q9UPQ0;H0Y8P3;G5EA03;E7EPK0;E9PDJ9;D6RJ93;Q6NVB9;D6R8Y0
P17987;E7EQR6;F5H282;E7ERF2	T-complex protein 1 subunit alpha	TCP1	25.52	23.774	25.5113	15	15	15	1491600000	444680000	1482600000	21	18	21		binding of sperm to zona pellucida;biological regulation;cell recognition;cell-cell recognition;cellular component assembly;cellular component assembly at cellular level;cellular component organization;cellular component organization at cellular level;cellular component organization or biogenesis;cellular component organization or biogenesis at cellular level;cellular macromolecular complex assem…	adenyl nucleotide binding;adenyl ribonucleotide binding;ATP binding;binding;enzyme binding;nucleotide binding;protein binding;purine nucleotide binding;purine ribonucleoside triphosphate binding;purine ribonucleotide binding;ribonucleotide binding;ubiquitin protein ligase binding;unfolded protein binding	acrosomal vesicle;cell body;cell part;centrosome;chaperonin-containing T-complex;chromatin;chromosomal part;cytoplasm;cytoplasmic membrane-bounded vesicle;cytoplasmic part;cytoplasmic vesicle;cytoskeletal part;cytosol;cytosolic part;extracellular membrane-bounded organelle;extracellular organelle;extracellular region part;extracellular vesicular exosome;Golgi apparatus;heterochromatin;intracellul…		19	19	38.5	38.5	38.5	60.343	0	146.62	P17987;E7EQR6;F5H282;E7ERF2;F5GZI8;F5GZ03;F5GYL4;F5H136;F5H676;F5H726;F5H7Y1
P31939	Bifunctional purine biosynthesis protein PURH;Phosphoribosylaminoimidazolecarboxamide formyltransferase;IMP cyclohydrolase	ATIC	24.1343	21.8033	24.2928	15	8	15	699720000	139060000	781020000	16	9	17		anatomical structure development;anatomical structure morphogenesis;aromatic compound biosynthetic process;biosynthetic process;brainstem development;cellular aromatic compound metabolic process;cellular biosynthetic process;cellular metabolic process;cellular nitrogen compound biosynthetic process;cellular nitrogen compound metabolic process;cellular process;cerebellum development;cerebral corte…	binding;catalytic activity;cyclohydrolase activity;hydrolase activity;hydrolase activity, acting on carbon-nitrogen (but not peptide) bonds;hydrolase activity, acting on carbon-nitrogen (but not peptide) bonds, in cyclic amidines;hydroxymethyl-, formyl- and related transferase activity;identical protein binding;IMP cyclohydrolase activity;phosphoribosylaminoimidazolecarboxamide formyltransferase …	cell part;cytoplasmic part;cytosol;extracellular membrane-bounded organelle;extracellular organelle;extracellular region part;extracellular vesicular exosome;intracellular membrane-bounded organelle;intracellular organelle;intracellular part;membrane;membrane-bounded organelle;membrane-bounded vesicle;mitochondrion;organelle;vesicle	One carbon pool by folate;Purine metabolism	19	19	40.4	40.4	40.4	64.615	0	211.6	P31939;C9JLK0;F8WEF0;H7C1S2
E7ENZ3;P48643;B7ZAR1;E9PCA1	T-complex protein 1 subunit epsilon	CCT5	24.9518	22.437	24.4937	14	10	15	973540000	170350000	708730000	23	16	21		binding of sperm to zona pellucida;cell recognition;cell-cell recognition;cellular macromolecule metabolic process;cellular metabolic process;cellular process;cellular process involved in reproduction;cellular protein metabolic process;'de novo' posttranslational protein folding;'de novo' protein folding;macromolecule metabolic process;metabolic process;multi-organism process;primary metabolic pr…	adenyl nucleotide binding;adenyl ribonucleotide binding;ATP binding;beta-tubulin binding;binding;cytoskeletal protein binding;G-protein beta-subunit binding;nucleotide binding;protein binding;purine nucleotide binding;purine ribonucleoside triphosphate binding;purine ribonucleotide binding;ribonucleotide binding;tubulin binding	cell body;cell part;centrosome;chaperonin-containing T-complex;cytoplasm;cytoplasmic part;cytoskeletal part;cytosol;cytosolic part;extracellular membrane-bounded organelle;extracellular organelle;extracellular region part;extracellular vesicular exosome;intracellular non-membrane-bounded organelle;intracellular organelle;intracellular organelle part;intracellular part;macromolecular complex;membr…		21	21	48.8	48.8	48.8	53.848	0	150.9	E7ENZ3;P48643;B7ZAR1;E9PCA1;D6RIZ7;H0Y914
Q9NR30	Nucleolar RNA helicase 2	DDX21	23.5383	19.2395	24.7303	13	6	15	487280000	24759000	1113300000	17	8	25		biosynthetic process;cell differentiation;cellular biosynthetic process;cellular developmental process;cellular macromolecule biosynthetic process;cellular macromolecule metabolic process;cellular metabolic process;cellular nitrogen compound metabolic process;cellular process;developmental process;macromolecule biosynthetic process;macromolecule metabolic process;metabolic process;multi-organism …	adenyl nucleotide binding;adenyl ribonucleotide binding;ATP binding;ATPase activity;ATPase activity, coupled;ATP-dependent helicase activity;ATP-dependent RNA helicase activity;binding;catalytic activity;double-stranded RNA binding;helicase activity;hydrolase activity;hydrolase activity, acting on acid anhydrides;hydrolase activity, acting on acid anhydrides, in phosphorus-containing anhydrides;n…	cell part;cytoplasm;intracellular membrane-bounded organelle;intracellular non-membrane-bounded organelle;intracellular organelle;intracellular organelle part;intracellular part;membrane;membrane-bounded organelle;non-membrane-bounded organelle;nuclear part;nucleolus;nucleoplasm;nucleus;organelle;organelle part		20	20	24.9	24.9	21.5	87.343	0	64.102	Q9NR30
P51114;B4DXZ6;E9PFF5;E7EU85	Fragile X mental retardation syndrome-related protein 1	FXR1	25.3425	21.8555	25.5151	12	5	15	1191300000	106250000	1342700000	19	6	19		anatomical structure development;apoptosis;biological regulation;cell death;cell differentiation;cellular developmental process;cellular process;death;developmental process;muscle organ development;muscle structure development;negative regulation of biological process;negative regulation of biosynthetic process;negative regulation of cellular biosynthetic process;negative regulation of cellular m…	binding;G-quadruplex RNA binding;mRNA 3'-UTR binding;mRNA binding;nucleic acid binding;RNA binding	cell part;contractile fiber part;costamere;cytoplasm;cytoplasmic part;intracellular non-membrane-bounded organelle;intracellular organelle;intracellular organelle part;intracellular part;macromolecular complex;membrane;non-membrane-bounded organelle;nuclear part;nucleolus;organelle;organelle part;polysome;ribonucleoprotein complex		19	16	34.6	30.8	30.8	69.72	0	227.64	P51114;B4DXZ6;E9PFF5;E7EU85;C9JAJ4;C9JZE0;C9JY20;H7C4S4;C9JYQ6;C9IZ22
F8W930;Q9Y6M1	Insulin-like growth factor 2 mRNA-binding protein 2	IGF2BP2	25.1391	22.7145	25.7017	12	8	15	1034600000	192710000	1528000000	13	9	20		anatomical structure morphogenesis;biological regulation;cellular macromolecule metabolic process;cellular metabolic process;cellular nitrogen compound metabolic process;cellular process;CRD-mediated mRNA stabilization;developmental process;establishment of localization;establishment of RNA localization;gene expression;macromolecule metabolic process;metabolic process;mRNA metabolic process;mRNA …	binding;mRNA 3'-UTR binding;mRNA 5'-UTR binding;mRNA binding;nucleic acid binding;nucleotide binding;RNA binding;translation regulator activity	axon;cell part;cell projection;cell projection part;CRD-mediated mRNA stability complex;cytoplasm;cytoplasmic part;cytoskeleton;cytosol;dendritic spine;filopodium;growth cone;intracellular membrane-bounded organelle;intracellular non-membrane-bounded organelle;intracellular organelle;intracellular part;lamellipodium;macromolecular complex;membrane-bounded organelle;neuron projection;neuron spine;…		17	16	35.7	33.6	33.6	66.785	0	244.51	F8W930;Q9Y6M1;Q9NZI8
Q9NYL9;H0YKU1;H0YNJ8	Tropomodulin-3	TMOD3	26.078	23.6285	27.6155	11	10	15	1345900000	246400000	3907000000	21	16	30		actin cytoskeleton organization;actin filament capping;actin filament organization;actin filament-based process;actomyosin structure organization;anatomical structure development;anatomical structure formation involved in morphogenesis;biological regulation;cell development;cellular component assembly;cellular component assembly at cellular level;cellular component assembly involved in morphogene…	binding;cytoskeletal protein binding;protein binding;tropomyosin binding	cell part;contractile fiber part;cytoplasmic part;cytoskeletal part;intracellular organelle part;intracellular part;organelle part;striated muscle thin filament		16	16	48	48	48	39.594	0	149.1	Q9NYL9;H0YKU1;H0YNJ8;H0YNU8
A0A494C1J1;Q69YQ0;F8WAN1;C9J8U1	Cytospin-A	SPECC1L;SPECC1L-ADORA2A	20.7536	18.059	23.2881	7	2	15	99001000	15292000	573600000	9	2	17		actin cytoskeleton organization;actin filament-based process;biological regulation;cell cycle;cell division;cell migration;cell motility;cellular component movement;cellular component organization;cellular component organization at cellular level;cellular component organization or biogenesis;cellular component organization or biogenesis at cellular level;cellular process;cytoskeleton organization…		cell junction;cell part;cell-cell junction;cytoplasm;cytoplasmic part;cytoskeletal part;filamentous actin;gap junction;intracellular non-membrane-bounded organelle;intracellular organelle;intracellular organelle part;intracellular part;macromolecular complex;microtubule organizing center;non-membrane-bounded organelle;organelle;organelle part;protein complex;spindle		17	17	24.9	24.9	24.9	126.31	0	115	A0A494C1J1;Q69YQ0;F8WAN1;C9J8U1;C9JLY8
P04075;J3KPS3;H3BQN4;H3BUH7;H3BPS8;H3BU78	Fructose-bisphosphate aldolase A;Fructose-bisphosphate aldolase	ALDOA	27.7572	26.016	27.5975	17	11	14	5217800000	1560700000	4671100000	33	25	29		actin cytoskeleton organization;actin filament organization;actin filament-based process;alcohol biosynthetic process;alcohol catabolic process;alcohol metabolic process;anatomical structure homeostasis;ATP biosynthetic process;ATP metabolic process;biological regulation;biosynthetic process;blood coagulation;carbohydrate biosynthetic process;carbohydrate catabolic process;carbohydrate metabolic …	actin binding;aldehyde-lyase activity;binding;carbohydrate binding;carbon-carbon lyase activity;catalytic activity;cytoskeletal protein binding;fructose binding;fructose-bisphosphate aldolase activity;identical protein binding;lyase activity;monosaccharide binding;protein binding;sugar binding;tubulin binding	actin cytoskeleton;cell part;contractile fiber part;cytoplasmic membrane-bounded vesicle lumen;cytoplasmic part;cytoplasmic vesicle part;cytoskeleton;cytosol;extracellular membrane-bounded organelle;extracellular organelle;extracellular region;extracellular region part;extracellular space;extracellular vesicular exosome;I band;intracellular membrane-bounded organelle;intracellular non-membrane-bo…	Carbon fixation in photosynthetic organisms;Fructose and mannose metabolism;Glycolysis / Gluconeogenesis;Pentose phosphate pathway	18	18	58.5	58.5	50.8	39.42	0	288.7	P04075;J3KPS3;H3BQN4;H3BUH7;H3BPS8;H3BU78;H3BR04;H3BMQ8;H3BR68
P26641	Elongation factor 1-gamma	EEF1G	26.939	25.5599	26.096	14	12	14	3087900000	1187100000	1721500000	22	22	20		biosynthetic process;cellular biosynthetic process;cellular macromolecule biosynthetic process;cellular macromolecule metabolic process;cellular metabolic process;cellular process;cellular protein metabolic process;gene expression;macromolecule biosynthetic process;macromolecule metabolic process;metabolic process;multi-organism process;primary metabolic process;protein metabolic process;response…	binding;nucleic acid binding;RNA binding;translation elongation factor activity;translation factor activity, nucleic acid binding	cell part;cytoplasm;cytoplasmic part;cytosol;extracellular membrane-bounded organelle;extracellular organelle;extracellular region part;extracellular vesicular exosome;intracellular membrane-bounded organelle;intracellular organelle;intracellular part;membrane;membrane-bounded organelle;membrane-bounded vesicle;nucleus;organelle;vesicle		14	14	31.1	31.1	31.1	50.118	0	200.23	P26641
P50991	T-complex protein 1 subunit delta	CCT4	24.6038	22.5248	24.7314	14	10	14	841370000	199140000	919180000	19	15	20		binding of sperm to zona pellucida;cell recognition;cell-cell recognition;cellular macromolecule metabolic process;cellular metabolic process;cellular process;cellular process involved in reproduction;cellular protein metabolic process;'de novo' posttranslational protein folding;'de novo' protein folding;macromolecule metabolic process;metabolic process;primary metabolic process;protein folding;p…	adenyl nucleotide binding;adenyl ribonucleotide binding;ATP binding;binding;nucleotide binding;protein binding;purine nucleotide binding;purine ribonucleoside triphosphate binding;purine ribonucleotide binding;ribonucleotide binding;unfolded protein binding	cell body;cell part;centrosome;chaperonin-containing T-complex;cytoplasm;cytoplasmic membrane-bounded vesicle;cytoplasmic part;cytoplasmic vesicle;cytoskeletal part;cytosol;cytosolic part;extracellular membrane-bounded organelle;extracellular organelle;extracellular region part;extracellular vesicular exosome;intracellular membrane-bounded organelle;intracellular non-membrane-bounded organelle;in…		17	17	47.9	47.9	47.9	57.924	0	132.59	P50991
P51116	Fragile X mental retardation syndrome-related protein 2	FXR2	25.1773	22.5134	25.7531	13	10	14	1328000000	209550000	1979400000	21	13	24		biological regulation;negative regulation of biological process;negative regulation of biosynthetic process;negative regulation of cellular biosynthetic process;negative regulation of cellular macromolecule biosynthetic process;negative regulation of cellular metabolic process;negative regulation of cellular process;negative regulation of cellular protein metabolic process;negative regulation of …	binding;identical protein binding;mRNA binding;nucleic acid binding;protein binding;RNA binding	cell part;cytoplasm;cytosolic large ribosomal subunit;extracellular membrane-bounded organelle;extracellular organelle;extracellular region part;extracellular vesicular exosome;intracellular membrane-bounded organelle;intracellular organelle;intracellular organelle part;intracellular part;large ribosomal subunit;macromolecular complex;membrane;membrane-bounded organelle;membrane-bounded vesicle;n…		20	20	41	41	34.6	74.222	0	246.9	P51116;I3L1Z2
P55084;F5GZQ3;B5MD38	Trifunctional enzyme subunit beta, mitochondrial;3-ketoacyl-CoA thiolase	HADHB	24.1531	21.6374	25.7554	11	9	14	485020000	84814000	1472700000	13	10	26		biosynthetic process;carboxylic acid catabolic process;carboxylic acid metabolic process;cardiolipin acyl-chain remodeling;cardiolipin metabolic process;catabolic process;cellular biosynthetic process;cellular catabolic process;cellular ketone metabolic process;cellular lipid catabolic process;cellular lipid metabolic process;cellular metabolic process;cellular process;fatty acid beta-oxidation;f…	3-hydroxyacyl-CoA dehydrogenase activity;acetyl-CoA C-acyltransferase activity;binding;C-acyltransferase activity;carbon-oxygen lyase activity;carboxylic acid binding;catalytic activity;coenzyme binding;cofactor binding;enoyl-CoA hydratase activity;fatty acid binding;fatty-acyl-CoA binding;hydro-lyase activity;lipid binding;long-chain-3-hydroxyacyl-CoA dehydrogenase activity;long-chain-enoyl-CoA …	cell part;cytoplasmic part;endoplasmic reticulum;envelope;extracellular membrane-bounded organelle;extracellular organelle;extracellular region part;extracellular vesicular exosome;fatty acid beta-oxidation multienzyme complex;intracellular membrane-bounded organelle;intracellular non-membrane-bounded organelle;intracellular organelle;intracellular organelle part;intracellular part;macromolecular…	Benzoate degradation;Fatty acid elongation in mitochondria;Fatty acid metabolism;Valine, leucine and isoleucine degradation	19	19	54.4	54.4	54.4	51.294	0	125.78	P55084;F5GZQ3;B5MD38;C9JEY0;C9JE81;C9K0M0
P62269	40S ribosomal protein S18	RPS18	26.2574	21.6098	27.8649	11	8	14	721980000	28803000	2199900000	13	9	32		biosynthetic process;catabolic process;cellular biosynthetic process;cellular catabolic process;cellular component biogenesis;cellular component biogenesis at cellular level;cellular component disassembly;cellular component disassembly at cellular level;cellular component organization;cellular component organization at cellular level;cellular component organization or biogenesis;cellular componen…	binding;nucleic acid binding;RNA binding;rRNA binding;structural constituent of ribosome;structural molecule activity	adherens junction;anchoring junction;cell junction;cell part;cell-substrate adherens junction;cell-substrate junction;collagen;cytoplasm;cytoplasmic part;cytosol;cytosolic small ribosomal subunit;extracellular matrix part;extracellular membrane-bounded organelle;extracellular organelle;extracellular region part;extracellular vesicular exosome;focal adhesion;intracellular membrane-bounded organell…	Ribosome	14	14	55.3	55.3	55.3	17.718	0	127.3	P62269;J3JS69;A0A0G2JQH2;Q5GGW2
A0A2R8Y6J3;P46777	60S ribosomal protein L5	RPL5	27.5442	23.8051	27.739	10	6	14	2153000000	161230000	2464100000	20	7	38		biosynthetic process;catabolic process;cellular biosynthetic process;cellular catabolic process;cellular component biogenesis;cellular component biogenesis at cellular level;cellular component disassembly;cellular component disassembly at cellular level;cellular component organization;cellular component organization at cellular level;cellular component organization or biogenesis;cellular componen…	5S rRNA binding;binding;nucleic acid binding;RNA binding;rRNA binding;structural constituent of ribosome;structural molecule activity	adherens junction;anchoring junction;cell junction;cell part;cell-substrate adherens junction;cell-substrate junction;cytoplasm;cytoplasmic part;cytosol;cytosolic large ribosomal subunit;extracellular membrane-bounded organelle;extracellular organelle;extracellular region part;extracellular vesicular exosome;focal adhesion;intracellular membrane-bounded organelle;intracellular non-membrane-bounde…	Ribosome	14	14	58.8	58.8	58.8	27.045	0	245.66	A0A2R8Y6J3;P46777;Q5T7N0;A0A2R8Y4A2
P61158;B4DXW1	Actin-related protein 3	ACTR3	23.7508	21.3553	25.0083	9	3	14	296440000	56338000	708740000	12	4	20		actin cytoskeleton organization;actin filament organization;actin filament-based process;actin nucleation;anatomical structure morphogenesis;Arp2/3 complex-mediated actin nucleation;asymmetric cell division;axon guidance;biological regulation;cell cycle cytokinesis;cell cycle process;cell division;cell part morphogenesis;cell projection morphogenesis;cell projection organization;cell surface rece…	adenyl nucleotide binding;adenyl ribonucleotide binding;ATP binding;binding;nucleotide binding;purine nucleotide binding;purine ribonucleoside triphosphate binding;purine ribonucleotide binding;ribonucleotide binding;structural constituent of cytoskeleton;structural molecule activity	actin cytoskeleton;actin filament;adherens junction;anchoring junction;Arp2/3 protein complex;cell junction;cell part;cell projection;cell-cell junction;cell-substrate adherens junction;cell-substrate junction;cytoplasmic part;cytoskeletal part;cytoskeleton;cytosol;excitatory synapse;extracellular membrane-bounded organelle;extracellular organelle;extracellular region part;extracellular vesicular…		16	16	48.1	48.1	48.1	47.371	0	142.52	P61158;B4DXW1;F8WDR7;F8WEW2;F8WE84
P62241;Q5JR95	40S ribosomal protein S8	RPS8	26.886	24.0224	28.1207	8	5	14	1116200000	153360000	2626800000	12	6	29		biosynthetic process;catabolic process;cellular biosynthetic process;cellular catabolic process;cellular component disassembly;cellular component disassembly at cellular level;cellular component organization;cellular component organization at cellular level;cellular component organization or biogenesis;cellular component organization or biogenesis at cellular level;cellular macromolecular complex…	structural constituent of ribosome;structural molecule activity	adherens junction;anchoring junction;cell junction;cell part;cell-substrate adherens junction;cell-substrate junction;cytoplasm;cytoplasmic part;cytosol;cytosolic small ribosomal subunit;extracellular membrane-bounded organelle;extracellular organelle;extracellular region part;extracellular vesicular exosome;focal adhesion;intracellular membrane-bounded organelle;intracellular non-membrane-bounde…	Ribosome	14	14	55.8	55.8	55.8	24.205	0	184.48	P62241;Q5JR95
O14974;F8VZN8;H0YIS4;H0YHI8;A0A3B3ISH4	Protein phosphatase 1 regulatory subunit 12A	PPP1R12A	22.2557	20.2354	23.9323	8	6	14	240360000	59250000	768370000	8	6	16		biological regulation;cell cycle;cell cycle phase;cell cycle process;cellular component organization;cellular component organization at cellular level;cellular component organization or biogenesis;cellular component organization or biogenesis at cellular level;cellular macromolecule metabolic process;cellular metabolic process;cellular process;cellular protein metabolic process;cellular response …	14-3-3 protein binding;binding;enzyme binding;enzyme inhibitor activity;enzyme regulator activity;kinase binding;molecular transducer activity;phosphatase regulator activity;protein binding;protein kinase binding;signal transducer activity	actin cytoskeleton;adherens junction;anchoring junction;cell junction;cell part;cell-substrate adherens junction;cell-substrate junction;centrosome;chromosomal part;contractile fiber;cytoplasm;cytoplasmic part;cytoskeletal part;cytoskeleton;cytosol;focal adhesion;intracellular non-membrane-bounded organelle;intracellular organelle;intracellular organelle part;intracellular part;kinetochore;macrom…	Focal adhesion;Long-term potentiation;Regulation of actin cytoskeleton;Vascular smooth muscle contraction	14	14	22.5	22.5	22.5	115.28	0	127.95	O14974;F8VZN8;H0YIS4;H0YHI8;A0A3B3ISH4;H0YIM2;H0YIS3;A0A0U1RQZ1
P09874	Poly [ADP-ribose] polymerase 1	PARP1	24.7228	22.1782	23.5072	22	15	13	1412100000	242030000	608090000	27	20	14		anatomical structure homeostasis;base-excision repair;biological regulation;biosynthetic process;cell differentiation;cell surface receptor linked signaling pathway;cellular biosynthetic process;cellular component organization;cellular component organization at cellular level;cellular component organization or biogenesis;cellular component organization or biogenesis at cellular level;cellular dev…	binding;catalytic activity;cation binding;coenzyme binding;cofactor binding;DNA binding;enzyme binding;identical protein binding;ion binding;kinase binding;metal ion binding;NAD binding;NAD+ ADP-ribosyltransferase activity;nucleic acid binding;nucleotide binding;protein binding;protein kinase binding;protein N-terminus binding;transcription factor binding;transferase activity;transferase activity…	cell part;envelope;intracellular membrane-bounded organelle;intracellular non-membrane-bounded organelle;intracellular organelle;intracellular organelle part;intracellular part;macromolecular complex;membrane;membrane-bounded organelle;non-membrane-bounded organelle;nuclear envelope;nuclear part;nucleolus;nucleoplasm;nucleoplasm part;nucleus;organelle;organelle envelope;organelle part;protein com…	Base excision repair	24	24	34.4	34.4	34.4	113.08	0	204.64	P09874;Q5VX84;Q5VX85
P12956;B1AHC9	X-ray repair cross-complementing protein 6	XRCC6	25.547	23.8989	24.4993	20	16	13	1568800000	500550000	758890000	26	25	17		anatomical structure development;anatomical structure homeostasis;biological regulation;biosynthetic process;brain development;cellular biosynthetic process;cellular component organization;cellular component organization at cellular level;cellular component organization or biogenesis;cellular component organization or biogenesis at cellular level;cellular hyperosmotic response;cellular hyperosmot…	5'-deoxyribose-5-phosphate lyase activity;adenyl nucleotide binding;adenyl ribonucleotide binding;ATP binding;ATPase activity;ATPase activity, coupled;ATP-dependent DNA helicase activity;ATP-dependent helicase activity;binding;carbon-oxygen lyase activity;catalytic activity;damaged DNA binding;DNA binding;DNA helicase activity;DNA-dependent ATPase activity;double-stranded DNA binding;helicase act…	cell part;chromosomal part;cytoplasmic part;cytosol;intracellular membrane-bounded organelle;intracellular non-membrane-bounded organelle;intracellular organelle;intracellular organelle part;intracellular part;Ku70:Ku80 complex;macromolecular complex;membrane;membrane-bounded organelle;nonhomologous end joining complex;non-membrane-bounded organelle;nuclear chromosome part;nuclear part;nuclear te…	Non-homologous end-joining	23	23	42.5	42.5	42.5	69.842	0	158.15	P12956;B1AHC9
Q92598;A0A0A0MSM0	Heat shock protein 105 kDa	HSPH1	24.3277	21.7272	24.118	19	11	13	989590000	163170000	855750000	26	14	18		biological regulation;cellular component organization;cellular component organization or biogenesis;cellular macromolecule metabolic process;cellular membrane organization;cellular metabolic process;cellular process;cellular protein metabolic process;cellular response to heat;cellular response to stimulus;cellular response to stress;chaperone mediated protein folding requiring cofactor;chaperone-…	adenyl nucleotide binding;adenyl ribonucleotide binding;ATP binding;binding;nucleotide binding;purine nucleotide binding;purine ribonucleoside triphosphate binding;purine ribonucleotide binding;ribonucleotide binding	cell part;cytoplasm;cytoplasmic membrane-bounded vesicle lumen;cytoplasmic part;cytoplasmic vesicle part;cytoskeletal part;cytosol;endocytic vesicle lumen;extracellular membrane-bounded organelle;extracellular organelle;extracellular region;extracellular region part;extracellular vesicular exosome;intracellular organelle part;intracellular part;macromolecular complex;membrane-bounded organelle;me…	Protein processing in endoplasmic reticulum	23	23	30.9	30.9	29.3	96.864	0	200.83	Q92598;A0A0A0MSM0;R4GN69
P22314	Ubiquitin-like modifier-activating enzyme 1	UBA1	24.3251	21.6055	23.4835	16	12	13	1135000000	172300000	633340000	20	13	16		catabolic process;cellular catabolic process;cellular macromolecule catabolic process;cellular macromolecule metabolic process;cellular metabolic process;cellular process;cellular protein metabolic process;cellular response to stimulus;cellular response to stress;macromolecule catabolic process;macromolecule metabolic process;macromolecule modification;metabolic process;modification-dependent mac…	acid-amino acid ligase activity;adenyl nucleotide binding;adenyl ribonucleotide binding;ATP binding;binding;catalytic activity;ligase activity;ligase activity, forming carbon-nitrogen bonds;nucleotide binding;purine nucleotide binding;purine ribonucleoside triphosphate binding;purine ribonucleotide binding;ribonucleotide binding;small conjugating protein ligase activity;small protein activating e…	cell part;cytoplasm;cytoplasmic part;cytosol;extracellular membrane-bounded organelle;extracellular organelle;extracellular region part;extracellular vesicular exosome;intracellular membrane-bounded organelle;intracellular organelle;intracellular part;membrane-bounded organelle;membrane-bounded vesicle;mitochondrion;nucleus;organelle;vesicle	Parkinson's disease;Ubiquitin mediated proteolysis	19	19	23	23	23	117.85	0	304.95	P22314;Q5JRR6;Q5JRR9;Q5JRS0;Q5JRS1;Q5JRS3;Q5JRS2
Q9NWQ8	Phosphoprotein associated with glycosphingolipid-enriched microdomains 1	PAG1	26.4232	24.2005	26.5421	15	11	13	1709700000	366310000	1856700000	34	18	24		activation of immune response;antigen receptor-mediated signaling pathway;biological regulation;cell surface receptor linked signaling pathway;cellular process;cellular response to stimulus;enzyme linked receptor protein signaling pathway;epidermal growth factor receptor signaling pathway;immune response-activating cell surface receptor signaling pathway;immune response-activating signal transduc…	binding;binding, bridging;protein binding;protein binding, bridging;protein domain specific binding;SH2 domain binding;SH3/SH2 adaptor activity;signaling adaptor activity	cell part;integral to membrane;intrinsic to membrane;membrane;membrane part;membrane raft;plasma membrane		17	17	55.8	55.8	55.8	46.98	0	323.31	Q9NWQ8
V9GYY3;A0A384N5Y3;F5H2F4;P11586;V9GZ78;A0A494C1T2	C-1-tetrahydrofolate synthase, cytoplasmic;Methylenetetrahydrofolate dehydrogenase;Methenyltetrahydrofolate cyclohydrolase;Formyltetrahydrofolate synthetase;C-1-tetrahydrofolate synthase, cytoplasmic, N-terminally processed	MTHFD1	23.9047	21.4738	22.9121	15	13	13	816670000	151450000	410410000	23	15	16		10-formyltetrahydrofolate biosynthetic process;10-formyltetrahydrofolate metabolic process;amine biosynthetic process;amine metabolic process;anatomical structure development;anatomical structure formation involved in morphogenesis;aromatic compound biosynthetic process;aspartate family amino acid biosynthetic process;aspartate family amino acid metabolic process;biosynthetic process;carboxylic a…	adenyl nucleotide binding;adenyl ribonucleotide binding;ATP binding;binding;catalytic activity;cyclohydrolase activity;formate-tetrahydrofolate ligase activity;hydrolase activity;hydrolase activity, acting on carbon-nitrogen (but not peptide) bonds;hydrolase activity, acting on carbon-nitrogen (but not peptide) bonds, in cyclic amidines;ligase activity;ligase activity, forming carbon-nitrogen bon…	cell part;cytoplasmic part;cytosol;extracellular membrane-bounded organelle;extracellular organelle;extracellular region part;extracellular vesicular exosome;intracellular membrane-bounded organelle;intracellular organelle;intracellular part;membrane;membrane-bounded organelle;membrane-bounded vesicle;mitochondrion;organelle;vesicle	One carbon pool by folate	20	20	26	26	24.9	99.719	0	87.514	V9GYY3;A0A384N5Y3;F5H2F4;P11586;V9GZ78;A0A494C1T2
P14923	Junction plakoglobin	JUP	23.5277	21.3459	24.2458	13	11	13	556280000	122600000	915130000	19	13	19		adherens junction assembly;adherens junction organization;anatomical structure development;biological adhesion;biological regulation;cell adhesion;cell junction assembly;cell junction organization;cell migration;cell motility;cell surface receptor linked signaling pathway;cell-cell adhesion;cell-cell junction assembly;cell-cell junction organization;cellular component assembly;cellular component …	alpha-catenin binding;binding;cadherin binding;cell adhesion molecule binding;enzyme binding;identical protein binding;molecular transducer activity;phosphatase binding;protein binding;protein binding transcription factor activity;protein dimerization activity;protein homodimerization activity;protein phosphatase binding;signal transducer activity;structural constituent of cell wall;structural mo…	actin cytoskeleton;adherens junction;anchoring junction;apicolateral plasma membrane;catenin complex;catenin-TCF7L2 complex;cell junction;cell part;cell-cell adherens junction;cell-cell contact zone;cell-cell junction;cell-substrate adherens junction;cell-substrate junction;contractile fiber part;cytoplasm;cytoplasmic part;cytoskeletal part;cytoskeleton;cytosol;cytosolic part;desmosome;extracellu…	Acute myeloid leukemia;Arrhythmogenic right ventricular cardiomyopathy (ARVC);Pathways in cancer	16	16	29.7	29.7	28.3	81.744	0	153.75	P14923;C9JTX4;C9J826;C9JK18;C9JKY1
B1ANR0;Q13310;H0Y5F5	Polyadenylate-binding protein;Polyadenylate-binding protein 4	PABPC4	24.9126	22.7641	25.8055	13	9	13	1010600000	227950000	1876700000	18	11	20		biological regulation;biosynthetic process;blood coagulation;catabolic process;cellular biosynthetic process;cellular catabolic process;cellular macromolecule biosynthetic process;cellular macromolecule catabolic process;cellular macromolecule metabolic process;cellular metabolic process;cellular nitrogen compound metabolic process;cellular process;cellular protein metabolic process;coagulation;h…	binding;mRNA binding;nucleic acid binding;nucleotide binding;poly(A) RNA binding;poly(U) RNA binding;poly-purine tract binding;poly-pyrimidine tract binding;RNA binding;single-stranded RNA binding	cell part;cytoplasm;cytoplasmic part;intracellular membrane-bounded organelle;intracellular non-membrane-bounded organelle;intracellular organelle;intracellular part;macromolecular complex;membrane-bounded organelle;non-membrane-bounded organelle;nucleus;organelle;ribonucleoprotein complex;RNA granule;stress granule	mRNA surveillance pathway;RNA degradation;RNA transport	26	17	42.8	25.7	24.2	67.97	0	80.058	B1ANR0;Q13310;H0Y5F5;H0YEU6;B1ANR1;H0YEQ8;H0YCC8;H0Y6X6;H0YER0;P0CB38
P04843;B7Z4L4	Dolichyl-diphosphooligosaccharide--protein glycosyltransferase subunit 1	RPN1	23.9248	21.9787	24.3072	13	8	13	589230000	152920000	768040000	15	9	15		biosynthetic process;carbohydrate metabolic process;cellular biosynthetic process;cellular carbohydrate metabolic process;cellular macromolecule biosynthetic process;cellular macromolecule metabolic process;cellular metabolic process;cellular process;cellular protein metabolic process;cotranslational protein targeting to membrane;establishment of localization;establishment of localization in cell…	catalytic activity;dolichyl-diphosphooligosaccharide-protein glycotransferase activity;oligosaccharyl transferase activity;transferase activity;transferase activity, transferring glycosyl groups;transferase activity, transferring hexosyl groups	cell part;cytoplasmic membrane-bounded vesicle;cytoplasmic part;cytoplasmic vesicle;endoplasmic reticulum;endoplasmic reticulum membrane;endoplasmic reticulum part;integral to membrane;intracellular membrane-bounded organelle;intracellular organelle;intracellular organelle part;intracellular part;intrinsic to membrane;macromolecular complex;melanosome;membrane;membrane part;membrane-bounded organ…	N-Glycan biosynthesis;Protein processing in endoplasmic reticulum;Various types of N-glycan biosynthesis	17	17	35.9	35.9	35.9	68.569	0	160.7	P04843;B7Z4L4;F8WF32
P23381	Tryptophan--tRNA ligase, cytoplasmic;T1-TrpRS;T2-TrpRS	WARS	26.0442	23.954	26.394	12	9	13	1591500000	373780000	2028200000	20	12	19		amine metabolic process;amino acid activation;anatomical structure formation involved in morphogenesis;angiogenesis;biological regulation;biosynthetic process;carboxylic acid metabolic process;cellular amine metabolic process;cellular amino acid metabolic process;cellular biosynthetic process;cellular ketone metabolic process;cellular macromolecule biosynthetic process;cellular macromolecule meta…	adenyl nucleotide binding;adenyl ribonucleotide binding;aminoacyl-tRNA ligase activity;ATP binding;binding;catalytic activity;ligase activity;ligase activity, forming aminoacyl-tRNA and related compounds;ligase activity, forming carbon-oxygen bonds;nucleotide binding;purine nucleotide binding;purine ribonucleoside triphosphate binding;purine ribonucleotide binding;ribonucleotide binding;tryptopha…	cell part;cytoplasm;cytoplasmic part;cytosol;extracellular membrane-bounded organelle;extracellular organelle;extracellular region part;extracellular vesicular exosome;intracellular membrane-bounded organelle;intracellular organelle;intracellular part;membrane-bounded organelle;membrane-bounded vesicle;nucleus;organelle;vesicle	Aminoacyl-tRNA biosynthesis;Tryptophan metabolism	15	15	39.9	39.9	39.9	53.165	0	145.13	P23381;H0YJP3;G3V423;G3V5U1;G3V456;G3V277;G3V3H8;G3V3Y5;G3V3X0;G3V3P2;G3V227;G3V2Y7;G3V5W1;G3V3S7
P63092;Q5JWF2;B0AZR9;A0A590UJ58;A0A590UJF0;A0A590UJY2;A0A590UJB0	Guanine nucleotide-binding protein G(s) subunit alpha isoforms short;Guanine nucleotide-binding protein G(s) subunit alpha isoforms XLas	GNAS	25.784	24.1765	26.2647	12	12	13	1155500000	379220000	1612400000	14	15	16		activation of adenylate cyclase activity;activation of adenylate cyclase activity by adrenergic receptor signaling pathway;activation of adenylate cyclase activity by dopamine receptor signaling pathway;activation of adenylate cyclase activity by G-protein signaling pathway;adrenergic receptor signaling pathway;anatomical structure development;anatomical structure formation involved in morphogene…	adenylate cyclase activity;adrenergic receptor binding;beta-2 adrenergic receptor binding;binding;catalytic activity;cation binding;corticotropin-releasing hormone receptor 1 binding;corticotropin-releasing hormone receptor binding;cyclase activity;D1 dopamine receptor binding;dopamine receptor binding;glutamate receptor binding;G-protein beta/gamma-subunit complex binding;G-protein-coupled recep…	cell part;cell projection;cytoplasm;cytoplasmic part;cytosol;dendrite;extracellular membrane-bounded organelle;extracellular organelle;extracellular region part;extracellular vesicular exosome;extrinsic to internal side of plasma membrane;extrinsic to membrane;extrinsic to plasma membrane;Golgi apparatus part;Golgi membrane;heterotrimeric G-protein complex;intracellular organelle part;intracellul…	Amoebiasis;Bile secretion;Calcium signaling pathway;Chagas disease (American trypanosomiasis);Dilated cardiomyopathy;Endocrine and other factor-regulated calcium reabsorption;Gap junction;Gastric acid secretion;GnRH signaling pathway;Long-term depression;Melanogenesis;Olfactory transduction;Pancreatic secretion;Salivary secretion;Taste transduction;Vascular smooth muscle contraction;Vasopressin-r…	17	15	39.6	35.5	35.5	45.664	0	110.2	P63092;Q5JWF2;B0AZR9;A0A590UJ58;A0A590UJF0;A0A590UJY2;A0A590UJB0;A0A0A0MR13;A0A590UKB4;A0A590UJQ9;A0A590UJI6;A0A590UJR6;A0A590UJQ2;A0A590UJG5;A0A590UJJ0;A0A590UJ22;S4R3E3;A0A590UJS2;Q5JWE9;P38405;H0Y7F4;Q5JWD1;H0Y7E8;S4R3V9;A0A590UK28;A0A590UJB7;A0A590UKA4;A0A590UJY8;A0A590UJC9;A0A590UKA9;A0A590UJX3;K7EQ80;K7EPE2
Q9Y230;M0R0Y3	RuvB-like 2	RUVBL2	23.8661	21.7771	24.1758	11	9	13	412840000	97035000	511670000	11	11	16		biological regulation;biosynthetic process;cellular biosynthetic process;cellular component organization;cellular component organization at cellular level;cellular component organization or biogenesis;cellular component organization or biogenesis at cellular level;cellular macromolecule biosynthetic process;cellular macromolecule metabolic process;cellular metabolic process;cellular nitrogen comp…	5'-3' DNA helicase activity;adenyl nucleotide binding;adenyl ribonucleotide binding;ATP binding;ATPase activity;ATPase activity, coupled;ATP-dependent 5'-3' DNA helicase activity;ATP-dependent DNA helicase activity;ATP-dependent helicase activity;binding;catalytic activity;chromatin binding;chromatin DNA binding;core promoter binding;core promoter sequence-specific DNA binding;damaged DNA binding…	cell part;chromatin;chromatin remodeling complex;chromosomal part;cytoplasm;DNA helicase complex;euchromatin;extracellular membrane-bounded organelle;extracellular organelle;extracellular region part;extracellular vesicular exosome;H4/H2A histone acetyltransferase complex;histone acetyltransferase complex;histone methyltransferase complex;Ino80 complex;intracellular;intracellular membrane-bounded…		16	16	45.4	45.4	45.4	51.156	0	125.79	Q9Y230;M0R0Y3;X6R2L4;M0R0Z0;M0QXZ7;A0A1W2PS48;M0QXI6
Q9NUL3;E7EPX0;E7EVJ4;E5RJN7;E7EVI1	Double-stranded RNA-binding protein Staufen homolog 2	STAU2	22.8464	20.88	24.226	10	9	13	248870000	63683000	647520000	12	10	17		establishment of localization;transport	binding;double-stranded RNA binding;nucleic acid binding;RNA binding	cell part;cytoplasmic part;cytoskeletal part;endoplasmic reticulum;intracellular membrane-bounded organelle;intracellular non-membrane-bounded organelle;intracellular organelle;intracellular organelle part;intracellular part;macromolecular complex;membrane;membrane-bounded organelle;microtubule;non-membrane-bounded organelle;nuclear part;nucleolus;organelle;organelle part;protein complex		17	17	40.4	40.4	40.4	62.608	0	89.287	Q9NUL3;E7EPX0;E7EVJ4;E5RJN7;E7EVI1;E5RJ67;H0YBY0;E5RFK1;E5RGT3;E5RGQ5
P30101	Protein disulfide-isomerase A3	PDIA3	26.4462	24.7646	25.6369	15	10	12	2651600000	826600000	1513100000	31	25	20		antigen processing and presentation;antigen processing and presentation of exogenous antigen;antigen processing and presentation of exogenous peptide antigen;antigen processing and presentation of exogenous peptide antigen via MHC class I;antigen processing and presentation of exogenous peptide antigen via MHC class I, TAP-dependent;antigen processing and presentation of peptide antigen;antigen p…	catalytic activity;cysteine-type endopeptidase activity;cysteine-type peptidase activity;disulfide oxidoreductase activity;endopeptidase activity;hydrolase activity;hydrolase activity, acting on ester bonds;intramolecular oxidoreductase activity;intramolecular oxidoreductase activity, interconverting keto- and enol-groups;intramolecular oxidoreductase activity, transposing S-S bonds;isomerase act…	adherens junction;anchoring junction;cell junction;cell part;cell surface;cell-substrate adherens junction;cell-substrate junction;cytoplasmic membrane-bounded vesicle;cytoplasmic part;cytoplasmic vesicle;endoplasmic reticulum;endoplasmic reticulum lumen;endoplasmic reticulum part;extracellular membrane-bounded organelle;extracellular organelle;extracellular region part;extracellular vesicular ex…	Antigen processing and presentation;Protein processing in endoplasmic reticulum	23	23	43.6	43.6	36.2	56.782	0	287.68	P30101
P09543	2,3-cyclic-nucleotide 3-phosphodiesterase	CNP	24.5132	22.6397	25.4252	15	14	12	646490000	176440000	1216500000	18	17	17		adult behavior;adult locomotory behavior;aging;anatomical structure development;anatomical structure morphogenesis;axonogenesis;behavior;biological regulation;catabolic process;cell communication;cell differentiation;cell part morphogenesis;cell projection morphogenesis;cell projection organization;cell-cell signaling;cellular catabolic process;cellular component morphogenesis;cellular component …	2',3'-cyclic-nucleotide 3'-phosphodiesterase activity;binding;catalytic activity;cyclic nucleotide binding;cyclic-nucleotide phosphodiesterase activity;hydrolase activity;hydrolase activity, acting on ester bonds;nucleic acid binding;nucleotide binding;phosphoric diester hydrolase activity;phosphoric ester hydrolase activity;RNA binding	cell part;cell projection;cytoplasm;cytoplasmic membrane-bounded vesicle;cytoplasmic part;cytoplasmic vesicle;cytoskeletal part;extracellular membrane-bounded organelle;extracellular organelle;extracellular region part;extracellular space;extracellular vesicular exosome;intracellular membrane-bounded organelle;intracellular organelle;intracellular organelle part;intracellular part;macromolecular …		18	18	31.8	31.8	31.8	47.578	0	186.41	P09543;K7ERC4;K7EN66;C9K0L8;K7ERZ0
A0A286YF22;O43175;A0A2C9F2M7;A0A286YFA2;A0A286YFL2;A0A286YFM8;A0A286YER3;A0A286YFC8;A0A286YFB2	D-3-phosphoglycerate dehydrogenase	PHGDH	25.3826	24.1553	25.6102	14	14	12	1049900000	448420000	1229200000	18	21	18		amine biosynthetic process;amine metabolic process;anatomical structure development;aspartate family amino acid metabolic process;biological regulation;biosynthetic process;brain development;carboxylic acid biosynthetic process;carboxylic acid metabolic process;cell cycle arrest;cell cycle process;cell development;cell projection organization;cellular amine metabolic process;cellular amino acid b…	binding;catalytic activity;coenzyme binding;cofactor binding;electron carrier activity;NAD binding;nucleotide binding;oxidoreductase activity;oxidoreductase activity, acting on CH-OH group of donors;oxidoreductase activity, acting on the CH-OH group of donors, NAD or NADP as acceptor;phosphoglycerate dehydrogenase activity	cell part;cytoplasmic part;cytosol;extracellular membrane-bounded organelle;extracellular organelle;extracellular region part;extracellular vesicular exosome;intracellular part;membrane-bounded organelle;membrane-bounded vesicle;organelle;vesicle	Glycine, serine and threonine metabolism;Methane metabolism	16	16	34.8	34.8	34.8	55.938	0	200.04	A0A286YF22;O43175;A0A2C9F2M7;A0A286YFA2;A0A286YFL2;A0A286YFM8;A0A286YER3;A0A286YFC8;A0A286YFB2;A0A286YF34;A0A286YF78;A0A286YFF3;A0A286YFK5;A0A286YFE1
O75083;D6RD66	WD repeat-containing protein 1	WDR1	24.2254	22.4836	24.7968	11	9	12	588450000	175940000	874400000	15	12	15		biological regulation;blood coagulation;cell activation;cellular process;coagulation;establishment of localization;establishment of localization in cell;exocytosis;hemostasis;multicellular organismal process;neurological system process;platelet activation;platelet degranulation;regulation of biological process;regulation of biological quality;regulation of body fluid levels;regulation of cell dev…		actin filament;cell junction;cell part;cell projection;cytoplasm;cytoplasmic part;cytoskeletal part;cytosol;extracellular membrane-bounded organelle;extracellular organelle;extracellular region;extracellular region part;extracellular vesicular exosome;intracellular non-membrane-bounded organelle;intracellular organelle;intracellular organelle part;intracellular part;macromolecular complex;membran…		16	16	39.3	39.3	39.3	66.193	0	102.55	O75083;D6RD66
P62277;J3KMX5	40S ribosomal protein S13	RPS13	27.0481	24.1166	28.6659	11	5	12	1248900000	163710000	3833100000	15	6	16		biological regulation;biosynthetic process;catabolic process;cellular biosynthetic process;cellular catabolic process;cellular component disassembly;cellular component disassembly at cellular level;cellular component organization;cellular component organization at cellular level;cellular component organization or biogenesis;cellular component organization or biogenesis at cellular level;cellular …	binding;mRNA binding;nucleic acid binding;RNA binding;rRNA binding;SSU rRNA binding;structural constituent of ribosome;structural molecule activity	adherens junction;anchoring junction;cell junction;cell part;cell-substrate adherens junction;cell-substrate junction;cytoplasmic part;cytosol;cytosolic small ribosomal subunit;extracellular membrane-bounded organelle;extracellular organelle;extracellular region part;extracellular vesicular exosome;focal adhesion;intracellular membrane-bounded organelle;intracellular non-membrane-bounded organell…	Ribosome	12	12	57.6	57.6	57.6	17.222	0	53.422	P62277;J3KMX5;E9PS50
P05388;F8VWS0;F8VU65;G3V210;F8VPE8;Q8NHW5;F8VQY6;F8VRK7;F8VW21	60S acidic ribosomal protein P0;60S acidic ribosomal protein P0-like	RPLP0;RPLP0P6	26.6645	23.455	27.7204	11	7	12	1382800000	149490000	2874800000	14	9	19		biosynthetic process;catabolic process;cellular biosynthetic process;cellular catabolic process;cellular component biogenesis;cellular component biogenesis at cellular level;cellular component disassembly;cellular component disassembly at cellular level;cellular component organization;cellular component organization at cellular level;cellular component organization or biogenesis;cellular componen…	binding;nucleic acid binding;RNA binding;structural constituent of ribosome;structural molecule activity	adherens junction;anchoring junction;cell junction;cell part;cell-substrate adherens junction;cell-substrate junction;cytoplasm;cytoplasmic part;cytosol;cytosolic large ribosomal subunit;extracellular membrane-bounded organelle;extracellular organelle;extracellular region part;extracellular vesicular exosome;focal adhesion;intracellular membrane-bounded organelle;intracellular non-membrane-bounde…	Ribosome	15	15	44.5	44.5	44.5	34.273	0	141.79	P05388;F8VWS0;F8VU65;G3V210;F8VPE8;Q8NHW5;F8VQY6;F8VRK7;F8VW21;F8VWV4;F8VS58;F8VZS0;F8W1K8
P56192	Methionine--tRNA ligase, cytoplasmic	MARS	23.2888	20.171	23.3347	10	9	12	420170000	48402000	433750000	16	12	15		amine metabolic process;amino acid activation;carboxylic acid metabolic process;cellular amine metabolic process;cellular amino acid metabolic process;cellular ketone metabolic process;cellular macromolecule metabolic process;cellular metabolic process;cellular nitrogen compound metabolic process;cellular process;gene expression;macromolecule metabolic process;metabolic process;methionyl-tRNA ami…	adenyl nucleotide binding;adenyl ribonucleotide binding;aminoacyl-tRNA ligase activity;ATP binding;binding;catalytic activity;ligase activity;ligase activity, forming aminoacyl-tRNA and related compounds;ligase activity, forming carbon-oxygen bonds;methionine-tRNA ligase activity;nucleic acid binding;nucleotide binding;purine nucleotide binding;purine ribonucleoside triphosphate binding;purine ri…	cell part;cytoplasm;cytoplasmic part;cytosol;extracellular membrane-bounded organelle;extracellular organelle;extracellular region part;extracellular vesicular exosome;intracellular membrane-bounded organelle;intracellular organelle;intracellular part;membrane;membrane-bounded organelle;membrane-bounded vesicle;mitochondrion;organelle;vesicle	Aminoacyl-tRNA biosynthesis;Selenocompound metabolism	14	14	22	22	22	101.11	0	98.056	P56192;H0YHV5;H0YIP0;H0YI94;H0YIC2;F8VPL7;F8VS26;H0YHL6;F8W0M7;F8W0S4;F8VZZ9;H0YI27;F5H2V6
P62906	60S ribosomal protein L10a	RPL10A	27.0995	24.6624	28.6434	10	7	12	1438000000	265530000	4193100000	16	11	23		anatomical structure morphogenesis;biosynthetic process;catabolic process;cellular biosynthetic process;cellular catabolic process;cellular component disassembly;cellular component disassembly at cellular level;cellular component organization;cellular component organization at cellular level;cellular component organization or biogenesis;cellular component organization or biogenesis at cellular le…	structural constituent of ribosome;structural molecule activity	adherens junction;anchoring junction;cell junction;cell part;cell-substrate adherens junction;cell-substrate junction;cytoplasm;cytoplasmic part;cytosol;cytosolic large ribosomal subunit;extracellular membrane-bounded organelle;extracellular organelle;extracellular region part;extracellular vesicular exosome;focal adhesion;intracellular membrane-bounded organelle;intracellular non-membrane-bounde…	Ribosome	12	12	38.7	38.7	38.7	24.831	0	82.796	P62906
F5GY37;J3KPX7;Q99623;F5GWA7;F5H3X6	Prohibitin-2	PHB2	25.5375	23.313	25.2627	10	10	12	925360000	198010000	764870000	15	8	15		anatomical structure development;anatomical structure morphogenesis;biological regulation;biosynthetic process;branching involved in mammary gland duct morphogenesis;branching morphogenesis of a tube;cellular biosynthetic process;cellular component organization;cellular component organization at cellular level;cellular component organization or biogenesis;cellular component organization or biogen…	binding;estrogen receptor binding;hormone receptor binding;nuclear hormone receptor binding;protein binding;protein N-terminus binding;receptor binding;steroid hormone receptor binding	cell part;cell surface;cytoplasmic part;extracellular membrane-bounded organelle;extracellular organelle;extracellular region part;extracellular vesicular exosome;intracellular membrane-bounded organelle;intracellular organelle;intracellular organelle part;intracellular part;macromolecular complex;membrane;membrane-bounded organelle;membrane-bounded vesicle;mitochondrial inner membrane;mitochondr…		13	13	51.3	51.3	51.3	29.723	0	139.33	F5GY37;J3KPX7;Q99623;F5GWA7;F5H3X6;F5H0C5;F5H2D2
P46781;B5MCT8;C9JM19	40S ribosomal protein S9	RPS9	26.0792	23.7944	28.1838	10	9	12	779870000	160040000	3353900000	13	9	17		biological regulation;biosynthetic process;catabolic process;cellular biosynthetic process;cellular catabolic process;cellular component disassembly;cellular component disassembly at cellular level;cellular component organization;cellular component organization at cellular level;cellular component organization or biogenesis;cellular component organization or biogenesis at cellular level;cellular …	binding;nucleic acid binding;RNA binding;rRNA binding;structural constituent of ribosome;structural molecule activity;translation regulator activity	adherens junction;anchoring junction;cell junction;cell part;cell-substrate adherens junction;cell-substrate junction;cytoplasm;cytoplasmic part;cytosol;cytosolic small ribosomal subunit;extracellular membrane-bounded organelle;extracellular organelle;extracellular region part;extracellular vesicular exosome;focal adhesion;intracellular membrane-bounded organelle;intracellular non-membrane-bounde…	Ribosome	12	12	41.8	41.8	41.8	22.591	0	59.997	P46781;B5MCT8;C9JM19;F2Z3C0;A8MXK4
P52597	Heterogeneous nuclear ribonucleoprotein F;Heterogeneous nuclear ribonucleoprotein F, N-terminally processed	HNRNPF	25.4813	23.1987	27.589	9	7	12	702610000	144410000	3028400000	14	11	29		biological regulation;cellular macromolecule metabolic process;cellular metabolic process;cellular nitrogen compound metabolic process;cellular process;gene expression;macromolecule metabolic process;metabolic process;mRNA metabolic process;mRNA processing;nitrogen compound metabolic process;nuclear mRNA splicing, via spliceosome;nucleic acid metabolic process;nucleobase-containing compound metab…	binding;nucleic acid binding;nucleotide binding;RNA binding;single-stranded RNA binding	catalytic step 2 spliceosome;cell part;intracellular membrane-bounded organelle;intracellular organelle;intracellular organelle part;intracellular part;macromolecular complex;membrane;membrane-bounded organelle;nuclear part;nucleoplasm;nucleus;organelle;organelle part;ribonucleoprotein complex;spliceosomal complex		15	15	42.2	42.2	42.2	45.671	0	154.59	P52597;A0A1B0GW42
C9J9K3;A0A0C4DG17;P08865;F8WD59	40S ribosomal protein SA	RPSA	27.0871	24.3689	27.5769	9	8	12	1853400000	281640000	2602700000	11	11	19		biological adhesion;biosynthetic process;catabolic process;cell adhesion;cellular biosynthetic process;cellular catabolic process;cellular component assembly;cellular component assembly at cellular level;cellular component disassembly;cellular component disassembly at cellular level;cellular component organization;cellular component organization at cellular level;cellular component organization o…	binding;laminin receptor activity;receptor activity;ribonucleoprotein binding;ribosome binding;structural constituent of ribosome;structural molecule activity	90S preribosome;cell part;cytoplasm;cytoplasmic part;cytosol;cytosolic small ribosomal subunit;extracellular membrane-bounded organelle;extracellular organelle;extracellular region part;extracellular vesicular exosome;intracellular membrane-bounded organelle;intracellular organelle;intracellular organelle part;intracellular part;macromolecular complex;membrane;membrane-bounded organelle;membrane-…	Ribosome	12	12	66.2	66.2	66.2	29.404	0	138.92	C9J9K3;A0A0C4DG17;P08865;F8WD59
A0A0D9SFK2;Q92614	Unconventional myosin-XVIIIa	MYO18A	19.1414	15.4981	21.6379	8	3	12	58408000	4674300	329580000	7	3	17		actin cytoskeleton organization;actin filament-based process;actomyosin structure organization;asymmetric Golgi ribbon formation;biological regulation;cell migration;cell motility;cellular component movement;cellular component organization;cellular component organization at cellular level;cellular component organization or biogenesis;cellular component organization or biogenesis at cellular level…	actin binding;actin filament binding;adenyl nucleotide binding;adenyl ribonucleotide binding;ADP binding;ATP binding;binding;catalytic activity;cytoskeletal protein binding;DNA binding;hydrolase activity;hydrolase activity, acting on acid anhydrides;hydrolase activity, acting on acid anhydrides, in phosphorus-containing anhydrides;motor activity;nucleic acid binding;nucleoside-triphosphatase acti…	actomyosin;cell part;cytoplasmic part;cytoskeletal part;endoplasmic reticulum-Golgi intermediate compartment;Golgi apparatus part;Golgi membrane;intracellular membrane-bounded organelle;intracellular organelle;intracellular organelle part;intracellular part;macromolecular complex;membrane;membrane-bounded organelle;myosin complex;organelle;organelle membrane;organelle part;protein complex;trans-G…		14	14	12.4	12.4	12.4	231.1	0	103.46	A0A0D9SFK2;Q92614;H0YEV9
P52907	F-actin-capping protein subunit alpha-1	CAPZA1	26.8724	25.5302	28.3011	7	7	12	1597200000	629940000	4299500000	15	14	31		actin filament capping;barbed-end actin filament capping;biological regulation;blood coagulation;cellular component assembly;cellular component movement;cellular component organization;cellular component organization or biogenesis;cellular process;coagulation;defense response;hemostasis;immune response;immune system process;innate immune response;macromolecular complex assembly;macromolecular com…	actin binding;binding;cytoskeletal protein binding;protein binding	actin cytoskeleton;cell part;cytoplasmic part;cytoskeletal part;cytoskeleton;cytosol;extracellular membrane-bounded organelle;extracellular organelle;extracellular region;extracellular region part;extracellular vesicular exosome;F-actin capping protein complex;intracellular non-membrane-bounded organelle;intracellular organelle;intracellular organelle part;intracellular part;macromolecular comple…		17	17	79	79	68.5	32.922	0	194.35	P52907
O95793;A0A087X1A5;Q5JW30	Double-stranded RNA-binding protein Staufen homolog 1	STAU1	23.1621	21.2543	25.1374	7	5	12	300350000	80044000	1181000000	9	7	20		biological regulation;cellular localization;cellular macromolecule localization;cellular process;chemical homeostasis;homeostatic process;interaction with host;interspecies interaction between organisms;intracellular mRNA localization;localization;macromolecule localization;multi-organism process;positive regulation of biological process;positive regulation of reproductive process;positive regula…	binding;double-stranded RNA binding;nucleic acid binding;RNA binding	cell body;cell part;cell projection;cytoplasm;cytoplasmic part;cytoskeletal part;dendrite;endoplasmic reticulum;extracellular membrane-bounded organelle;extracellular organelle;extracellular region part;extracellular vesicular exosome;intracellular membrane-bounded organelle;intracellular non-membrane-bounded organelle;intracellular organelle;intracellular organelle part;intracellular part;macrom…		12	12	29.8	29.8	29.8	63.182	0	76.42	O95793;A0A087X1A5;Q5JW30;Q5JW28
P11387	DNA topoisomerase 1	TOP1	21.87	19.1887	23.3705	7	4	12	145650000	22707000	412130000	9	6	18		biological regulation;biosynthetic process;cell death;cell division;cellular biosynthetic process;cellular component organization;cellular component organization at cellular level;cellular component organization or biogenesis;cellular component organization or biogenesis at cellular level;cellular macromolecule biosynthetic process;cellular macromolecule metabolic process;cellular metabolic proce…	ATPase activity;ATPase activity, coupled;binding;catalytic activity;chromatin binding;core promoter binding;core promoter sequence-specific DNA binding;DNA binding;DNA topoisomerase (ATP-hydrolyzing) activity;DNA topoisomerase activity;DNA topoisomerase type I activity;DNA-dependent ATPase activity;hydrolase activity;hydrolase activity, acting on acid anhydrides;hydrolase activity, acting on acid…	cell part;chromosomal part;chromosome;cytoplasmic mRNA processing body;cytoplasmic part;intracellular membrane-bounded organelle;intracellular non-membrane-bounded organelle;intracellular organelle;intracellular organelle part;intracellular part;macromolecular complex;membrane-bounded organelle;mitochondrial nucleoid;mitochondrial part;mitochondrion;non-membrane-bounded organelle;nuclear chromoso…		13	13	19.9	19.9	19.9	90.725	0	52.161	P11387;E5RIC7;Q969P6;E5RJ95;E5RFS0
Q02809	Procollagen-lysine,2-oxoglutarate 5-dioxygenase 1	PLOD1	22.494	19.8772	23.3842	7	5	12	259910000	42374000	481710000	8	5	12		amine biosynthetic process;amine metabolic process;anatomical structure development;aspartate family amino acid biosynthetic process;aspartate family amino acid metabolic process;biosynthetic process;carboxylic acid biosynthetic process;carboxylic acid metabolic process;cellular amine metabolic process;cellular amino acid biosynthetic process;cellular amino acid metabolic process;cellular biosynt…	binding;carboxylic acid binding;catalytic activity;cation binding;identical protein binding;ion binding;iron ion binding;L-ascorbic acid binding;metal ion binding;oxidoreductase activity;oxidoreductase activity, acting on paired donors, with incorporation or reduction of molecular oxygen;oxidoreductase activity, acting on paired donors, with incorporation or reduction of molecular oxygen, 2-oxogl…	cell part;cytoplasmic part;endoplasmic reticulum membrane;endoplasmic reticulum part;extracellular membrane-bounded organelle;extracellular organelle;extracellular region part;extracellular vesicular exosome;intracellular organelle part;intracellular part;membrane;membrane part;membrane-bounded organelle;membrane-bounded vesicle;organelle;organelle membrane;organelle part;rough endoplasmic reticu…	Lysine degradation	15	15	28.5	28.5	28.5	83.549	0	77.597	Q02809;Q5JXB7;Q5JXB8
P55735;A8MXL6	Protein SEC13 homolog	SEC13	20.798	NaN	29.6444	2	1	12	23700000	0	10909000000	3	1	54		antigen processing and presentation;antigen processing and presentation of exogenous antigen;antigen processing and presentation of exogenous peptide antigen;antigen processing and presentation of exogenous peptide antigen via MHC class II;antigen processing and presentation of peptide antigen;antigen processing and presentation of peptide antigen via MHC class I;antigen processing and presentati…		cell part;coated vesicle membrane;cytoplasmic part;cytoplasmic vesicle membrane;cytoplasmic vesicle part;cytosol;endoplasmic reticulum membrane;endoplasmic reticulum part;envelope;ER to Golgi transport vesicle membrane;extracellular membrane-bounded organelle;extracellular organelle;extracellular region part;extracellular vesicular exosome;Golgi apparatus part;Golgi membrane;intracellular organel…	Protein processing in endoplasmic reticulum;RNA transport	12	12	56.5	56.5	56.5	35.54	0	205.89	P55735;A8MXL6;E7ERC8
P04083;Q5T3N1	Annexin A1;Annexin	ANXA1	26.2991	24.1679	25.4774	20	16	11	1651400000	376960000	934320000	26	21	17		acid secretion;alpha-beta T cell activation;alpha-beta T cell differentiation;anatomical structure development;arachidonic acid secretion;biological regulation;carboxylic acid transport;cell activation;cell differentiation;cell surface receptor linked signaling pathway;cellular component movement;cellular developmental process;cellular macromolecule metabolic process;cellular metabolic process;ce…	ATPase activity;ATPase activity, coupled;binding;binding, bridging;calcium ion binding;calcium-dependent phospholipid binding;calcium-dependent protein binding;catalytic activity;cation binding;DNA binding;DNA-dependent ATPase activity;double-stranded DNA-dependent ATPase activity;enzyme inhibitor activity;enzyme regulator activity;helicase activity;hydrolase activity;hydrolase activity, acting o…	adherens junction;anchoring junction;basolateral plasma membrane;cell junction;cell part;cell projection;cell surface;cell-substrate adherens junction;cell-substrate junction;cilium;cornified envelope;cytoplasm;cytoplasmic part;cytoskeleton;endosome;extracellular membrane-bounded organelle;extracellular organelle;extracellular region;extracellular region part;extracellular space;extracellular ves…		21	21	56.4	56.4	56.4	38.714	0	267.1	P04083;Q5T3N1;Q5T3N0
P23246	Splicing factor, proline- and glutamine-rich	SFPQ	27.6717	24.8022	25.9372	16	14	11	6414300000	877690000	1927500000	38	19	20		alternative nuclear mRNA splicing, via spliceosome;biological regulation;biosynthetic process;cellular biosynthetic process;cellular component organization;cellular component organization at cellular level;cellular component organization or biogenesis;cellular component organization or biogenesis at cellular level;cellular macromolecule biosynthetic process;cellular macromolecule metabolic proces…	binding;core promoter binding;DNA binding;enzyme binding;histone deacetylase binding;nucleic acid binding;nucleotide binding;protein binding;regulatory region DNA binding;regulatory region nucleic acid binding;sequence-specific DNA binding;transcription regulatory region DNA binding;transcription regulatory region sequence-specific DNA binding	cell part;chromatin;chromosomal part;cytoplasm;intracellular membrane-bounded organelle;intracellular organelle;intracellular organelle part;intracellular part;membrane-bounded organelle;nuclear body;nuclear matrix;nuclear part;nucleoplasm;nucleoplasm part;nucleus;organelle;organelle part;paraspeckles		18	18	26	26	26	76.149	0	303.2	P23246;H0Y9K7
P40926;G3XAL0	Malate dehydrogenase, mitochondrial;Malate dehydrogenase	MDH2	24.7185	22.5249	23.8413	14	11	11	579730000	126730000	315640000	23	17	14		acetyl-CoA catabolic process;acetyl-CoA metabolic process;alcohol biosynthetic process;alcohol metabolic process;biosynthetic process;carbohydrate biosynthetic process;carbohydrate metabolic process;carboxylic acid metabolic process;catabolic process;cellular biosynthetic process;cellular carbohydrate biosynthetic process;cellular carbohydrate metabolic process;cellular catabolic process;cellular…	catalytic activity;L-malate dehydrogenase activity;malate dehydrogenase (NADP+) activity;malate dehydrogenase activity;oxidoreductase activity;oxidoreductase activity, acting on CH-OH group of donors;oxidoreductase activity, acting on the CH-OH group of donors, NAD or NADP as acceptor	cell part;cytoplasmic part;extracellular membrane-bounded organelle;extracellular organelle;extracellular region part;extracellular vesicular exosome;intracellular membrane-bounded organelle;intracellular organelle;intracellular organelle lumen;intracellular organelle part;intracellular part;membrane;membrane-bounded organelle;membrane-bounded vesicle;membrane-enclosed lumen;mitochondrial inner m…	Carbon fixation in photosynthetic organisms;Citrate cycle (TCA cycle);Glyoxylate and dicarboxylate metabolism;Pyruvate metabolism	17	17	54.1	54.1	54.1	35.503	0	91.809	P40926;G3XAL0
P33993	DNA replication licensing factor MCM7	MCM7	23.16	21.4404	23.0287	13	10	11	356140000	108150000	325170000	14	12	10		biological regulation;biosynthetic process;cell cycle;cell cycle process;cell proliferation;cellular biosynthetic process;cellular macromolecule biosynthetic process;cellular macromolecule metabolic process;cellular metabolic process;cellular nitrogen compound metabolic process;cellular process;cellular response to chemical stimulus;cellular response to endogenous stimulus;cellular response to ep…	adenyl nucleotide binding;adenyl ribonucleotide binding;ATP binding;binding;catalytic activity;DNA binding;DNA helicase activity;helicase activity;hydrolase activity;hydrolase activity, acting on acid anhydrides;hydrolase activity, acting on acid anhydrides, in phosphorus-containing anhydrides;nucleic acid binding;nucleoside-triphosphatase activity;nucleotide binding;purine nucleotide binding;pur…	cell part;chromatin;chromosomal part;cytoplasm;cytoplasmic part;cytosol;intracellular membrane-bounded organelle;intracellular organelle;intracellular organelle part;intracellular part;macromolecular complex;MCM complex;membrane;membrane-bounded organelle;nuclear chromosome part;nuclear part;nucleoplasm;nucleoplasm part;nucleus;organelle;organelle part;protein complex	Cell cycle;Cell cycle - yeast;DNA replication;Meiosis - yeast	15	15	25.5	25.5	25.5	81.307	0	101.04	P33993;C9J8M6
P40227	T-complex protein 1 subunit zeta	CCT6A	25.4647	23.555	24.9944	12	7	11	1203900000	320420000	869040000	22	11	22		binding of sperm to zona pellucida;cell recognition;cell-cell recognition;cellular macromolecule metabolic process;cellular metabolic process;cellular process;cellular process involved in reproduction;cellular protein metabolic process;'de novo' posttranslational protein folding;'de novo' protein folding;macromolecule metabolic process;metabolic process;primary metabolic process;protein folding;p…	adenyl nucleotide binding;adenyl ribonucleotide binding;ATP binding;binding;nucleotide binding;protein binding;purine nucleotide binding;purine ribonucleoside triphosphate binding;purine ribonucleotide binding;ribonucleotide binding;unfolded protein binding	acrosomal vesicle;cell body;cell part;chaperonin-containing T-complex;cytoplasm;cytoplasmic membrane-bounded vesicle;cytoplasmic part;cytoplasmic vesicle;cytoskeletal part;cytosol;cytosolic part;extracellular membrane-bounded organelle;extracellular organelle;extracellular region part;extracellular vesicular exosome;intracellular membrane-bounded organelle;intracellular organelle;intracellular or…		17	17	38.4	38.4	32.2	58.024	0	101.65	P40227
P07737;K7EJ44	Profilin-1	PFN1	27.3082	24.8547	27.1019	11	10	11	1495600000	273060000	1296400000	21	17	19		actin cytoskeleton organization;actin filament-based process;anatomical structure formation involved in morphogenesis;biological regulation;blood coagulation;cell activation;cellular component organization;cellular component organization at cellular level;cellular component organization or biogenesis;cellular component organization or biogenesis at cellular level;cellular process;cellular respons…	actin binding;actin monomer binding;adenyl nucleotide binding;adenyl-nucleotide exchange factor activity;ATPase regulator activity;binding;cytoskeletal protein binding;enzyme regulator activity;lipid binding;nucleoside-triphosphatase regulator activity;nucleotide binding;phosphatidylinositol binding;phosphatidylinositol-4,5-bisphosphate binding;phospholipid binding;proline-rich region binding;pro…	adherens junction;anchoring junction;blood microparticle;cell cortex;cell junction;cell part;cell projection;cell-substrate adherens junction;cell-substrate junction;cytoplasm;cytoplasmic part;cytoskeleton;cytosol;extracellular membrane-bounded organelle;extracellular organelle;extracellular region part;extracellular vesicular exosome;focal adhesion;intracellular membrane-bounded organelle;intrac…	Regulation of actin cytoskeleton;Shigellosis	12	12	64.3	64.3	64.3	15.054	0	122.07	P07737;K7EJ44;I3L3D5;CON__P02584
Q15019;B5MCX3;C9J2Q4;H7C2Y0	Septin-2	2020-09-02	23.6528	21.3139	23.5784	11	5	11	276960000	54746000	263040000	20	6	16		anatomical structure formation involved in morphogenesis;biological regulation;cell cycle;cell cycle phase;cell cycle process;cell division;cell projection assembly;cell projection organization;cell surface receptor linked signaling pathway;cellular component assembly;cellular component assembly at cellular level;cellular component assembly involved in morphogenesis;cellular component organizatio…	binding;enzyme regulator activity;GTP binding;guanyl nucleotide binding;guanyl ribonucleotide binding;nucleotide binding;purine nucleotide binding;purine ribonucleoside triphosphate binding;purine ribonucleotide binding;ribonucleotide binding	actin cytoskeleton;cell cortex part;cell division site part;cell part;cell projection membrane;cell projection part;chromosomal part;ciliary transition zone;cilium membrane;cilium part;cleavage furrow;condensed chromosome kinetochore;cytoplasm;cytoplasmic part;cytoskeletal part;cytoskeleton;exocyst;extracellular membrane-bounded organelle;extracellular organelle;extracellular region part;extracel…		15	15	58.2	58.2	58.2	41.487	0	154.31	Q15019;B5MCX3;C9J2Q4;H7C2Y0;C9IZU3;C9J938;H7C310;C9JB25;C9IY94;C9JQJ4;B5MD47;C9JZI2;A0A1B0GXJ2;C9JFT1;F8WB65;H7C1T1;C9JT15;C9JSE7
O75955;A0A140T9R1;A0A140T9W4	Flotillin-1	FLOT1	22.833	21.4193	23.9644	11	8	11	201730000	75718000	441920000	12	10	17		anatomical structure morphogenesis;axonogenesis;biological regulation;cell part morphogenesis;cell projection morphogenesis;cell projection organization;cellular component assembly;cellular component assembly at cellular level;cellular component disassembly;cellular component disassembly at cellular level;cellular component morphogenesis;cellular component organization;cellular component organiza…	binding;enzyme binding;protease binding;protein binding	adherens junction;anchoring junction;caveola;cell junction;cell part;cell-substrate adherens junction;cell-substrate junction;centriolar satellite;cytoplasmic membrane-bounded vesicle;cytoplasmic part;cytoplasmic vesicle;cytoskeletal part;endosome;extracellular membrane-bounded organelle;extracellular organelle;extracellular region part;extracellular vesicular exosome;flotillin complex;focal adhe…	Insulin signaling pathway	13	13	38.6	38.6	38.6	47.355	0	105.08	O75955;A0A140T9R1;A0A140T9W4;A0A140T9X0;A2AB09;A2AB10;A2AB12;A0A140T959;A0A140T9C3;A2AB13;A2AB11;A0A0G2JJQ6;A0A140T907;A0A140T905;A0A140T974;A2ABJ5;A0A140T9B1;A0A140T957;A0A140T910
P35221;G3XAM7	Catenin alpha-1	CTNNA1	22.9951	21.4256	23.4512	11	8	11	392920000	132390000	539070000	12	10	14		actin cytoskeleton organization;actin filament organization;actin filament-based process;adherens junction organization;aging;anatomical structure development;anatomical structure morphogenesis;apical junction assembly;axon regeneration;axonogenesis;biological adhesion;biological regulation;brain morphogenesis;cell adhesion;cell differentiation;cell junction assembly;cell junction organization;ce…	beta-catenin binding;binding;cadherin binding;cell adhesion molecule binding;cytoskeletal protein binding;gamma-catenin binding;protein binding;structural molecule activity;vinculin binding	acrosomal vesicle;actin cytoskeleton;adherens junction;anchoring junction;catenin complex;cell junction;cell part;cell projection;cell-cell adherens junction;cell-cell contact zone;cell-cell junction;cell-substrate adherens junction;cell-substrate junction;cytoplasmic membrane-bounded vesicle;cytoplasmic part;cytoplasmic vesicle;cytoskeleton;cytosol;extrinsic to membrane;extrinsic to plasma membr…	Adherens junction;Arrhythmogenic right ventricular cardiomyopathy (ARVC);Bacterial invasion of epithelial cells;Endometrial cancer;Leukocyte transendothelial migration;Pathways in cancer;Tight junction	15	15	25.6	25.6	23.7	100.07	0	252.75	P35221;G3XAM7;E5RIB1;E5RJ41;E5RFM3;E5RJL0;E5RIE0;E5RHV7;E5RGY6;E5RG03;E5RJZ2;E5RIT8;E5RGD2;H0YBB8;E5RGY7;A0A0A0MTJ6;A0A0A0MRI5
P04899	Guanine nucleotide-binding protein G(i) subunit alpha-2	GNAI2	28.2053	26.3592	29.4703	10	9	11	5261200000	1463400000	12644000000	39	24	54		activation of MAPKK activity;activation of protein kinase activity;adenosine receptor signaling pathway;aging;anatomical structure development;behavior;biological regulation;blood coagulation;cAMP-mediated signaling;cell activation;cell communication;cell cycle;cell development;cell division;cell projection organization;cell proliferation;cell surface receptor linked signaling pathway;cell-cell s…	acyl binding;binding;catalytic activity;cation binding;corticotropin-releasing hormone receptor 1 binding;corticotropin-releasing hormone receptor binding;enzyme binding;GDP binding;G-protein beta/gamma-subunit complex binding;G-protein coupled photoreceptor activity;G-protein coupled receptor activity;G-protein-coupled receptor binding;GTP binding;GTPase activity;guanyl nucleotide binding;guanyl…	acrosomal vesicle;apical plasma membrane;axoneme;cell body;cell part;cell projection;cell projection part;centrosome;cilium;cilium part;cytoplasm;cytoplasmic membrane-bounded vesicle;cytoplasmic part;cytoplasmic vesicle;cytoskeletal part;cytosol;extracellular membrane-bounded organelle;extracellular organelle;extracellular region part;extracellular vesicular exosome;extrinsic to internal side of …	Axon guidance;Chagas disease (American trypanosomiasis);Chemokine signaling pathway;Gap junction;Gastric acid secretion;Leukocyte transendothelial migration;Long-term depression;Melanogenesis;Phototransduction;Progesterone-mediated oocyte maturation;Tight junction;Toxoplasmosis	24	24	63.9	63.9	43.7	40.45	0	323.31	P04899;P09471;A0A1W2PRE1;A2A2R6;A0A1W2PQK2;A0A087WTB6;A0A1W2PRJ7;A0A087WZE5;A0A1W2PS82;H3BTM2;A0A1W2PP38;P11488;A8MTJ3
P21796;C9JI87	Voltage-dependent anion-selective channel protein 1	VDAC1	25.4442	22.962	25.5703	10	5	11	776110000	138900000	846980000	12	9	16		anion transport;apoptosis;behavior;behavioral defense response;behavioral fear response;cell communication;cell death;cell differentiation;cell-cell signaling;cellular developmental process;cellular process;cognition;death;defense response;developmental process;epithelial cell differentiation;establishment of localization;fear response;ion transport;learning;learning or memory;multicellular organ…	anion channel activity;anion transmembrane transporter activity;binding;channel activity;enzyme binding;gated channel activity;ion channel activity;ion transmembrane transporter activity;kinase binding;passive transmembrane transporter activity;porin activity;protein binding;protein kinase binding;substrate-specific channel activity;substrate-specific transmembrane transporter activity;substrate-…	cell part;cytoplasmic part;extracellular membrane-bounded organelle;extracellular organelle;extracellular region part;extracellular vesicular exosome;integral to membrane;intracellular membrane-bounded organelle;intracellular non-membrane-bounded organelle;intracellular organelle;intracellular organelle part;intracellular part;intrinsic to membrane;macromolecular complex;membrane;membrane part;me…	Calcium signaling pathway;Huntington's disease;Parkinson's disease	15	15	68.2	68.2	68.2	30.772	0	73.819	P21796;C9JI87
P02786;G3V0E5	Transferrin receptor protein 1;Transferrin receptor protein 1, serum form	TFRC	23.5681	21.279	23.7316	10	9	11	485040000	99238000	543240000	11	9	11		biological regulation;cation homeostasis;cation transport;cell differentiation;cellular cation homeostasis;cellular chemical homeostasis;cellular developmental process;cellular homeostasis;cellular ion homeostasis;cellular iron ion homeostasis;cellular metal ion homeostasis;cellular process;cellular response to chemical stimulus;cellular response to drug;cellular response to stimulus;chemical hom…	binding;cargo receptor activity;double-stranded RNA binding;identical protein binding;nucleic acid binding;protein binding;receptor activity;RNA binding;transferrin receptor activity	blood microparticle;cell part;cell surface;coated pit;cytoplasmic membrane-bounded vesicle;cytoplasmic part;cytoplasmic vesicle;endosome;external side of plasma membrane;extracellular membrane-bounded organelle;extracellular organelle;extracellular region;extracellular region part;extracellular space;extracellular vesicular exosome;integral to membrane;integral to plasma membrane;intracellular me…	Endocytosis;Hematopoietic cell lineage;Phagosome	12	12	21.7	21.7	21.7	84.87	0	106.18	P02786;G3V0E5;F8WBE5
A0A087WXM6;J3QQT2;J3KRX5;A0A0A6YYL6;P18621;J3KRB3;A0A087WWH0;J3QS96;J3QLC8;A0A0A0MRF8	60S ribosomal protein L17	RPL17;RPL17-C18orf32	26.3903	24.1416	27.9404	9	5	11	791600000	166560000	2318200000	17	5	20		biosynthetic process;catabolic process;cellular biosynthetic process;cellular catabolic process;cellular component disassembly;cellular component disassembly at cellular level;cellular component organization;cellular component organization at cellular level;cellular component organization or biogenesis;cellular component organization or biogenesis at cellular level;cellular macromolecular complex…	structural constituent of ribosome;structural molecule activity	cell part;cytoplasmic part;cytosol;cytosolic large ribosomal subunit;intracellular membrane-bounded organelle;intracellular organelle;intracellular organelle part;intracellular part;large ribosomal subunit;macromolecular complex;membrane-bounded organelle;nucleus;organelle;organelle part;ribonucleoprotein complex	Ribosome	13	13	57.4	57.4	57.4	19.586	0	87.293	A0A087WXM6;J3QQT2;J3KRX5;A0A0A6YYL6;P18621;J3KRB3;A0A087WWH0;J3QS96;J3QLC8;A0A0A0MRF8;A0A087WY81;J3KSJ0
P62701	40S ribosomal protein S4, X isoform	RPS4X	25.8718	22.8634	27.1267	9	3	11	982460000	122090000	2344700000	13	5	19		biological regulation;biosynthetic process;catabolic process;cellular biosynthetic process;cellular catabolic process;cellular component disassembly;cellular component disassembly at cellular level;cellular component organization;cellular component organization at cellular level;cellular component organization or biogenesis;cellular component organization or biogenesis at cellular level;cellular …	binding;nucleic acid binding;RNA binding;rRNA binding;structural constituent of ribosome;structural molecule activity	adherens junction;anchoring junction;cell junction;cell part;cell-substrate adherens junction;cell-substrate junction;cytoplasmic part;cytosol;cytosolic small ribosomal subunit;extracellular membrane-bounded organelle;extracellular organelle;extracellular region part;extracellular vesicular exosome;focal adhesion;intracellular membrane-bounded organelle;intracellular non-membrane-bounded organell…	Ribosome	11	11	41.1	41.1	41.1	29.597	0	82.962	P62701;C9JEH7;Q8TD47;P22090
P62424;Q5T8U3	60S ribosomal protein L7a	RPL7A	27.1056	24.3933	28.5338	9	7	11	1444100000	220350000	3886300000	12	9	20		biosynthetic process;catabolic process;cellular biosynthetic process;cellular catabolic process;cellular component biogenesis;cellular component biogenesis at cellular level;cellular component disassembly;cellular component disassembly at cellular level;cellular component organization;cellular component organization at cellular level;cellular component organization or biogenesis;cellular componen…	binding;nucleic acid binding;RNA binding;structural constituent of ribosome;structural molecule activity	adherens junction;anchoring junction;cell junction;cell part;cell-substrate adherens junction;cell-substrate junction;cytoplasm;cytoplasmic part;cytosol;cytosolic large ribosomal subunit;extracellular membrane-bounded organelle;extracellular organelle;extracellular region part;extracellular vesicular exosome;focal adhesion;intracellular membrane-bounded organelle;intracellular non-membrane-bounde…	Ribosome	13	13	33.5	33.5	33.5	29.995	0	90.99	P62424;Q5T8U3;Q5T8U2
P83111	Serine beta-lactamase-like protein LACTB, mitochondrial	LACTB	24.2441	21.2896	25.1601	9	5	11	496750000	64085000	937290000	10	6	16			catalytic activity;hydrolase activity	cell part;cytoplasm;cytoplasmic part;intracellular membrane-bounded organelle;intracellular organelle;intracellular part;membrane-bounded organelle;mitochondrion;organelle		12	12	28.2	28.2	28.2	60.693	0	106.65	P83111;H0YNN5
M0R1A7;M0R117;Q02543;M0R0P7;M0R3D6	60S ribosomal protein L18a	RPL18A	26.293	23.6727	27.3587	8	6	11	657770000	106970000	1376800000	10	7	17		biosynthetic process;catabolic process;cellular biosynthetic process;cellular catabolic process;cellular component disassembly;cellular component disassembly at cellular level;cellular component organization;cellular component organization at cellular level;cellular component organization or biogenesis;cellular component organization or biogenesis at cellular level;cellular macromolecular complex…	binding;nucleic acid binding;RNA binding;structural constituent of ribosome;structural molecule activity	cell part;cytoplasmic part;cytosol;cytosolic large ribosomal subunit;intracellular non-membrane-bounded organelle;intracellular organelle;intracellular organelle part;intracellular part;large ribosomal subunit;macromolecular complex;membrane;non-membrane-bounded organelle;organelle;organelle part;ribonucleoprotein complex;ribosome	Ribosome	11	11	59.9	59.9	59.9	17.477	0	139.93	M0R1A7;M0R117;Q02543;M0R0P7;M0R3D6
Q9Y265;E7ETR0	RuvB-like 1	RUVBL1	23.9993	21.7095	24.5186	8	7	11	368910000	75448000	528750000	8	7	11		ATP-dependent chromatin remodeling;biological regulation;biosynthetic process;cell cycle phase;cell cycle process;cell division;cellular biosynthetic process;cellular component assembly;cellular component assembly at cellular level;cellular component organization;cellular component organization at cellular level;cellular component organization or biogenesis;cellular component organization or biog…	5'-3' DNA helicase activity;adenyl nucleotide binding;adenyl ribonucleotide binding;ATP binding;ATPase activity;ATPase activity, coupled;ATP-dependent 5'-3' DNA helicase activity;ATP-dependent DNA helicase activity;ATP-dependent helicase activity;binding;catalytic activity;DNA helicase activity;DNA-dependent ATPase activity;helicase activity;hydrolase activity;hydrolase activity, acting on acid a…	cell part;chromatin remodeling complex;chromosomal part;cytoplasm;cytoplasmic part;cytoskeletal part;DNA helicase complex;extracellular membrane-bounded organelle;extracellular organelle;extracellular region part;extracellular vesicular exosome;Golgi apparatus;H4/H2A histone acetyltransferase complex;histone acetyltransferase complex;histone methyltransferase complex;Ino80 complex;intracellular m…	Wnt signaling pathway	13	13	40.1	40.1	40.1	50.227	0	60.624	Q9Y265;E7ETR0;H7C4G5;J3QLR1;H7C4I3
P62753;A2A3R5	40S ribosomal protein S6	RPS6	26.5838	24.1197	28.4798	7	7	11	804660000	145830000	2994900000	14	9	23		activation-induced cell death of T cells;anatomical structure development;anatomical structure morphogenesis;apoptosis;biological regulation;biosynthetic process;carbohydrate homeostasis;catabolic process;cell activation;cell activation involved in immune response;cell cycle checkpoint;cell cycle phase;cell cycle process;cell death;cell development;cell differentiation;cell proliferation;cell sur…	binding;enzyme binding;kinase binding;protein binding;protein kinase binding;structural constituent of ribosome;structural molecule activity	cell body;cell part;cell projection;cytoplasm;cytoplasmic part;cytosol;cytosolic small ribosomal subunit;dendrite;intracellular membrane-bounded organelle;intracellular non-membrane-bounded organelle;intracellular organelle;intracellular organelle part;intracellular part;macromolecular complex;membrane;membrane-bounded organelle;neuron projection;non-membrane-bounded organelle;nuclear part;nucleo…	Insulin signaling pathway;mTOR signaling pathway;Ribosome	12	12	36.1	36.1	36.1	28.68	0	117.59	P62753;A2A3R5;A2A3R7
P62805	Histone H4	HIST1H4A	26.1068	22.9728	29.0406	6	3	11	433590000	49392000	3313300000	6	2	17		anatomical structure homeostasis;ATP-dependent chromatin remodeling;biological regulation;cell cycle;cellular component assembly;cellular component assembly at cellular level;cellular component organization;cellular component organization at cellular level;cellular component organization or biogenesis;cellular component organization or biogenesis at cellular level;cellular macromolecular complex …	binding;catalytic activity;demethylase activity;DNA binding;histone binding;histone demethylase activity;histone demethylase activity (H4-K20 specific);nucleic acid binding;protein binding	cell part;chromosomal part;chromosome;extracellular membrane-bounded organelle;extracellular organelle;extracellular region;extracellular region part;extracellular vesicular exosome;intracellular membrane-bounded organelle;intracellular non-membrane-bounded organelle;intracellular organelle;intracellular organelle part;intracellular part;macromolecular complex;membrane;membrane-bounded organelle;…	Systemic lupus erythematosus	11	11	68	68	68	11.367	0	45.926	P62805
O00214;E9PN19;F6V2D4;B1ANM0;H7BXD8;Q5T3P9	Galectin-8;Galectin	LGALS8	23.6885	22.8804	25.7694	5	6	11	256860000	146710000	1086700000	5	7	14		B cell activation;B cell activation involved in immune response;B cell differentiation;biological regulation;cell activation;cell activation involved in immune response;cell differentiation;cellular developmental process;cellular process;developmental process;immune effector process;immune system process;leukocyte activation;leukocyte activation involved in immune response;leukocyte differentiati…	binding;carbohydrate binding	cell part;cytoplasm;extracellular membrane-bounded organelle;extracellular organelle;extracellular region part;extracellular space;extracellular vesicular exosome;intracellular part;membrane;membrane-bounded organelle;membrane-bounded vesicle;organelle;vesicle		11	11	38.5	38.5	38.5	35.808	0	71.485	O00214;E9PN19;F6V2D4;B1ANM0;H7BXD8;Q5T3P9;E9PJ77;E9PRN3
Q9P2Q2	FERM domain-containing protein 4A	FRMD4A	19.9831	18.4	23.3236	4	3	11	52857000	17641000	535400000	4	5	12		cellular process;establishment of cell polarity;establishment of epithelial cell polarity;establishment or maintenance of cell polarity		cell junction;cell part;cell-cell junction;cytoplasm;cytoskeleton;intracellular non-membrane-bounded organelle;intracellular organelle;intracellular part;non-membrane-bounded organelle;occluding junction;organelle;tight junction		11	11	19	19	19	115.46	0	191.69	Q9P2Q2;Q5T376;A0A0J9YYA7
P30260;G5EA36	Cell division cycle protein 27 homolog	CDC27	18.2694	14.8893	23.7409	2	1	11	12323000	1183600	546760000	1	1	15		anaphase-promoting complex-dependent proteasomal ubiquitin-dependent protein catabolic process;biological regulation;catabolic process;cell cycle;cell cycle checkpoint;cell cycle process;cell division;cell proliferation;cellular catabolic process;cellular macromolecule catabolic process;cellular macromolecule metabolic process;cellular metabolic process;cellular process;cellular protein metabolic…	binding;enzyme binding;phosphatase binding;protein binding;protein phosphatase binding	anaphase-promoting complex;cell part;centrosome;cullin-RING ubiquitin ligase complex;cytoplasm;cytoplasmic part;cytoskeletal part;cytosol;intracellular membrane-bounded organelle;intracellular non-membrane-bounded organelle;intracellular organelle;intracellular organelle part;intracellular part;macromolecular complex;membrane-bounded organelle;microtubule organizing center;non-membrane-bounded or…	Cell cycle;Cell cycle - yeast;Meiosis - yeast;Oocyte meiosis;Progesterone-mediated oocyte maturation;Ubiquitin mediated proteolysis	11	11	21.5	21.5	21.5	91.866	0	114.38	P30260;G5EA36;I3L328;I3L394;F6QPS0;I3L2Z8;I3L225;I3L3H6
P06744;A0A2U3TZU2;K7EQ48;A0A0J9YXP8;A0A2R8Y6C7;A0A0J9YX90;A0A0J9YYH3	Glucose-6-phosphate isomerase	GPI	32.6042	23.8048	25.743	33	5	10	169750000000	381010000	1460100000	256	13	16		alcohol biosynthetic process;alcohol catabolic process;alcohol metabolic process;aldehyde biosynthetic process;aldehyde catabolic process;anatomical structure formation involved in morphogenesis;angiogenesis;behavior;biological regulation;biosynthetic process;carbohydrate biosynthetic process;carbohydrate catabolic process;carbohydrate metabolic process;catabolic process;cellular aldehyde metabol…	binding;carbohydrate binding;catalytic activity;glucose-6-phosphate isomerase activity;intramolecular oxidoreductase activity;intramolecular oxidoreductase activity, interconverting aldoses and ketoses;intramolecular transferase activity;isomerase activity;monosaccharide binding;sugar binding	cell part;cell projection;cytoplasm;cytoplasmic part;cytosol;extracellular membrane-bounded organelle;extracellular organelle;extracellular region part;extracellular space;extracellular vesicular exosome;intracellular organelle part;intracellular part;membrane;membrane-bounded organelle;membrane-bounded vesicle;neuron projection;nuclear part;nucleoplasm;organelle;organelle part;plasma membrane;ve…	Amino sugar and nucleotide sugar metabolism;Glycolysis / Gluconeogenesis;Pentose phosphate pathway;Starch and sucrose metabolism	40	40	59.3	59.3	50.2	63.146	0	323.31	P06744;A0A2U3TZU2;K7EQ48;A0A0J9YXP8;A0A2R8Y6C7;A0A0J9YX90;A0A0J9YYH3;K7ERC6;K7EPY4;K7EP41;K7ENA0;A0A0J9YXM3;K7ERK8;A0A2R8YF08;K7ELR7;K7EIL4;A0A0J9YXH9;K7ESF4;A0A0J9YYI8
P34932;A0A087WYC1;A0A087WTS8	Heat shock 70 kDa protein 4	HSPA4	23.5193	21.2974	22.6796	18	11	10	601130000	128860000	335900000	20	13	12		cellular component assembly;cellular component assembly at cellular level;cellular component organization;cellular component organization at cellular level;cellular component organization or biogenesis;cellular component organization or biogenesis at cellular level;cellular macromolecular complex assembly;cellular macromolecular complex subunit organization;cellular membrane organization;cellular…	adenyl nucleotide binding;adenyl ribonucleotide binding;ATP binding;binding;nucleotide binding;purine nucleotide binding;purine ribonucleoside triphosphate binding;purine ribonucleotide binding;ribonucleotide binding	cell part;cytoplasmic part;cytosol;extracellular membrane-bounded organelle;extracellular organelle;extracellular region part;extracellular vesicular exosome;intracellular membrane-bounded organelle;intracellular organelle;intracellular part;membrane-bounded organelle;membrane-bounded vesicle;mitochondrion;organelle;vesicle	Antigen processing and presentation	21	20	32.5	30.8	30.8	94.33	0	243.63	P34932;A0A087WYC1;A0A087WTS8
Q9UHD8	Septin-9	2020-09-09	23.6769	21.9727	22.5747	17	12	10	563260000	172860000	262370000	22	16	12		biological regulation;cell cycle;cell division;cellular component assembly;cellular component organization;cellular component organization or biogenesis;cellular process;cellular response to stimulus;intracellular signal transduction;macromolecular complex assembly;macromolecular complex subunit organization;metabolic process;protein complex assembly;protein complex subunit organization;protein h…	binding;catalytic activity;GTP binding;GTPase activity;guanyl nucleotide binding;guanyl ribonucleotide binding;hydrolase activity;hydrolase activity, acting on acid anhydrides;hydrolase activity, acting on acid anhydrides, in phosphorus-containing anhydrides;nucleoside-triphosphatase activity;nucleotide binding;purine nucleotide binding;purine ribonucleoside triphosphate binding;purine ribonucleo…	actin cytoskeleton;actin filament bundle;actomyosin;cell part;cytoplasm;cytoplasmic part;cytoskeletal part;cytoskeleton;intracellular non-membrane-bounded organelle;intracellular organelle;intracellular organelle part;intracellular part;macromolecular complex;microtubule;non-membrane-bounded organelle;organelle;organelle part;perinuclear region of cytoplasm;protein complex;stress fiber		19	19	41.5	41.5	41.5	65.401	0	248.64	Q9UHD8;K7EK18;K7EL40;K7ER14;K7EJ51;K7ER52;K7EIE4;K7EQD7;K7EJL9;K7EIR4;K7EKN4;K7EN52;K7EJV0;K7ENQ5;K7EJZ2;K7ELJ9;K7EPY1;K7ENL0;K7ERG1;K7EQ08
Q13263;M0R0K9	Transcription intermediary factor 1-beta	TRIM28	24.7074	22.4557	23.6001	14	10	10	876610000	184080000	406900000	20	13	17		anatomical structure morphogenesis;biological regulation;biosynthetic process;cell morphogenesis;cell morphogenesis involved in differentiation;cellular biosynthetic process;cellular component assembly;cellular component morphogenesis;cellular component organization;cellular component organization or biogenesis;cellular developmental process;cellular macromolecule metabolic process;cellular metab…	acid-amino acid ligase activity;binding;catalytic activity;cation binding;chromo shadow domain binding;DNA binding;enzyme binding;ion binding;kinase activity;Krueppel-associated box domain binding;ligase activity;ligase activity, forming carbon-nitrogen bonds;metal ion binding;nucleic acid binding;nucleic acid binding transcription factor activity;phosphotransferase activity, alcohol group as acc…	cell part;chromatin;chromosomal part;euchromatin;heterochromatin;intracellular;intracellular membrane-bounded organelle;intracellular organelle;intracellular organelle part;intracellular part;membrane-bounded organelle;nuclear chromatin;nuclear chromosome part;nuclear euchromatin;nuclear heterochromatin;nuclear part;nucleoplasm;nucleus;organelle;organelle part		17	17	31.4	31.4	31.4	88.549	0	273.13	Q13263;M0R0K9;M0R2I3;M0R3C0
P60174	Triosephosphate isomerase	TPI1	26.844	24.6187	26.4425	14	11	10	2409200000	515230000	1824000000	18	14	12		alcohol biosynthetic process;alcohol catabolic process;alcohol metabolic process;biosynthetic process;carbohydrate biosynthetic process;carbohydrate catabolic process;carbohydrate metabolic process;catabolic process;cellular biosynthetic process;cellular carbohydrate biosynthetic process;cellular carbohydrate catabolic process;cellular carbohydrate metabolic process;cellular metabolic process;cel…	binding;catalytic activity;enzyme binding;intramolecular oxidoreductase activity;intramolecular oxidoreductase activity, interconverting aldoses and ketoses;isomerase activity;protein binding;triose-phosphate isomerase activity;ubiquitin protein ligase binding	cell part;cytoplasmic part;cytosol;extracellular membrane-bounded organelle;extracellular organelle;extracellular region part;extracellular space;extracellular vesicular exosome;intracellular membrane-bounded organelle;intracellular organelle;intracellular part;membrane-bounded organelle;membrane-bounded vesicle;nucleus;organelle;vesicle	Carbon fixation in photosynthetic organisms;Fructose and mannose metabolism;Glycolysis / Gluconeogenesis;Inositol phosphate metabolism	16	16	59.8	59.8	59.8	30.791	0	179.85	P60174;U3KQF3;U3KPZ0;U3KPS5
Q13423;A0A590UJM2;A0A590UK29;A0A590UK15;E9PCX7;A0A590UJI3;D6RAI5	NAD(P) transhydrogenase, mitochondrial	NNT	23.6848	20.6981	22.2281	14	11	10	647220000	81655000	235820000	16	11	8		acetyl-CoA catabolic process;acetyl-CoA metabolic process;biological regulation;catabolic process;cation transport;cell redox homeostasis;cellular catabolic process;cellular homeostasis;cellular metabolic process;cellular process;coenzyme catabolic process;coenzyme metabolic process;cofactor catabolic process;cofactor metabolic process;establishment of localization;homeostatic process;hydrogen tr…	binding;catalytic activity;cation transmembrane transporter activity;coenzyme binding;cofactor binding;hydrogen ion transmembrane transporter activity;inorganic cation transmembrane transporter activity;ion transmembrane transporter activity;monovalent inorganic cation transmembrane transporter activity;NAD binding;NAD(P)+ transhydrogenase (AB-specific) activity;NAD(P)+ transhydrogenase (B-specif…	cell part;cytoplasmic part;integral to membrane;intracellular membrane-bounded organelle;intracellular organelle;intracellular organelle part;intracellular part;intrinsic to membrane;membrane;membrane part;membrane-bounded organelle;mitochondrial inner membrane;mitochondrial membrane;mitochondrial membrane part;mitochondrial part;mitochondrial respiratory chain;mitochondrion;organelle;organelle i…	Nicotinate and nicotinamide metabolism	18	18	22.3	22.3	22.3	113.89	0	116.29	Q13423;A0A590UJM2;A0A590UK29;A0A590UK15;E9PCX7;A0A590UJI3;D6RAI5;D6RHU2;A0A590UJA4;A0A590UKC7;D6RCR6
P11216	Glycogen phosphorylase, brain form	PYGB	23.1232	20.7355	23.1067	14	7	10	447690000	85550000	442590000	15	13	14		alcohol metabolic process;carbohydrate catabolic process;carbohydrate metabolic process;catabolic process;cellular carbohydrate catabolic process;cellular carbohydrate metabolic process;cellular glucan metabolic process;cellular macromolecule metabolic process;cellular metabolic process;cellular polysaccharide catabolic process;cellular polysaccharide metabolic process;cellular process;energy der…	binding;catalytic activity;cofactor binding;glycogen phosphorylase activity;nucleotide binding;phosphorylase activity;pyridoxal phosphate binding;transferase activity;transferase activity, transferring glycosyl groups;transferase activity, transferring hexosyl groups;vitamin B6 binding;vitamin binding	cell part;cytoplasm;cytoplasmic part;cytosol;extracellular membrane-bounded organelle;extracellular organelle;extracellular region part;extracellular vesicular exosome;intracellular part;membrane;membrane-bounded organelle;membrane-bounded vesicle;organelle;vesicle	Insulin signaling pathway;Starch and sucrose metabolism	19	19	27.4	27.4	24.7	96.695	0	80	P11216;H0Y4Z6;P11217
O00299	Chloride intracellular channel protein 1	CLIC1	26.0925	22.6343	25.7743	13	7	10	1073300000	97652000	860860000	20	7	11		anion transport;biological adhesion;biological regulation;cell adhesion;cell-cell adhesion;cellular chemical homeostasis;cellular homeostasis;cellular ion homeostasis;cellular process;cellular response to stimulus;chemical homeostasis;chloride transport;establishment of localization;homeostatic process;homotypic cell-cell adhesion;inorganic anion transport;ion homeostasis;ion transport;platelet a…	anion channel activity;anion transmembrane transporter activity;channel activity;chloride channel activity;gated channel activity;ion channel activity;ion transmembrane transporter activity;passive transmembrane transporter activity;substrate-specific channel activity;substrate-specific transmembrane transporter activity;substrate-specific transporter activity;transmembrane transporter activity;t…	blood microparticle;brush border;cell part;cell projection;chloride channel complex;cytoplasm;cytoplasmic part;envelope;extracellular membrane-bounded organelle;extracellular organelle;extracellular region part;extracellular space;extracellular vesicular exosome;intracellular membrane-bounded organelle;intracellular organelle;intracellular organelle part;intracellular part;ion channel complex;mac…		14	14	64.3	64.3	64.3	26.922	0	217.5	O00299
P22102	Trifunctional purine biosynthetic protein adenosine-3;Phosphoribosylamine--glycine ligase;Phosphoribosylformylglycinamidine cyclo-ligase;Phosphoribosylglycinamide formyltransferase	GART	23.4257	20.0635	22.4217	13	6	10	540870000	52598000	269670000	18	7	10		amine metabolic process;anatomical structure development;aromatic compound biosynthetic process;biosynthetic process;brainstem development;carboxylic acid metabolic process;cellular amine metabolic process;cellular amino acid metabolic process;cellular aromatic compound metabolic process;cellular biosynthetic process;cellular ketone metabolic process;cellular metabolic process;cellular nitrogen c…	adenyl nucleotide binding;adenyl ribonucleotide binding;ATP binding;binding;catalytic activity;cation binding;cyclo-ligase activity;hydroxymethyl-, formyl- and related transferase activity;ion binding;ligase activity;ligase activity, forming carbon-nitrogen bonds;metal ion binding;methyltransferase activity;nucleotide binding;phosphoribosylamine-glycine ligase activity;phosphoribosylformylglycina…	cell part;cytoplasmic part;cytosol;extracellular membrane-bounded organelle;extracellular organelle;extracellular region part;extracellular vesicular exosome;intracellular part;membrane-bounded organelle;membrane-bounded vesicle;organelle;vesicle	One carbon pool by folate;Purine metabolism	14	14	21.8	21.8	21.8	107.77	0	94.836	P22102;A0A140TA71;F8WD69;C9JZG2;C9JKQ7;C9JBJ1;C9JTV6
P31948;F5H783	Stress-induced-phosphoprotein 1	STIP1	24.4733	22.9196	23.6667	13	10	10	815220000	277690000	466050000	18	17	13		response to stimulus;response to stress		cell part;cytoplasmic part;Golgi apparatus;intracellular membrane-bounded organelle;intracellular organelle;intracellular part;membrane-bounded organelle;nucleus;organelle	Prion diseases	17	17	36.3	36.3	36.3	62.639	0	103.23	P31948;F5H783;F5GXD8;H0YGI8
Q9UKS6;A0A0C4DGG1;E9PIY1	Protein kinase C and casein kinase substrate in neurons protein 3	PACSIN3	25.0185	21.3373	24.3348	13	7	10	713720000	55643000	444340000	17	7	14		biological regulation;cellular component organization;cellular component organization at cellular level;cellular component organization or biogenesis;cellular component organization or biogenesis at cellular level;cellular membrane organization;cellular process;cytoskeleton organization;endocytosis;establishment of localization;membrane invagination;membrane organization;negative regulation of bi…	binding;calcium channel inhibitor activity;calcium channel regulator activity;channel inhibitor activity;channel regulator activity;cytoskeletal protein binding;ion channel inhibitor activity;lipid binding;phospholipid binding;protein binding	cell part;cytoplasm;cytoplasmic part;endosome;extracellular membrane-bounded organelle;extracellular organelle;extracellular region part;extracellular vesicular exosome;intracellular membrane-bounded organelle;intracellular organelle;intracellular organelle part;intracellular part;membrane;membrane-bounded organelle;membrane-bounded vesicle;nuclear part;nucleoplasm;organelle;organelle part;plasma…		17	17	47.2	47.2	47.2	48.486	0	216.02	Q9UKS6;A0A0C4DGG1;E9PIY1;E9PJ75;E9PNM9;E9PJ33;H0YDM6
P00338;F5GYU2;F5GXY2	L-lactate dehydrogenase A chain	LDHA	26.5399	24.2595	26.6078	13	5	10	1756200000	361490000	1840800000	15	7	11		alcohol catabolic process;alcohol metabolic process;anatomical structure development;carbohydrate catabolic process;carbohydrate metabolic process;carboxylic acid metabolic process;catabolic process;cell communication;cellular carbohydrate catabolic process;cellular carbohydrate metabolic process;cellular ketone metabolic process;cellular metabolic process;cellular process;cellular response to ex…	catalytic activity;lactate dehydrogenase activity;L-lactate dehydrogenase activity;oxidoreductase activity;oxidoreductase activity, acting on CH-OH group of donors;oxidoreductase activity, acting on the CH-OH group of donors, NAD or NADP as acceptor	cell part;cell projection part;cytoplasmic part;cytosol;extracellular membrane-bounded organelle;extracellular organelle;extracellular region part;extracellular vesicular exosome;flagellar fibrous sheath;flagellum part;intracellular membrane-bounded organelle;intracellular organelle;intracellular organelle part;intracellular part;membrane;membrane-bounded organelle;membrane-bounded vesicle;microt…	Cysteine and methionine metabolism;Glycolysis / Gluconeogenesis;Propanoate metabolism;Pyruvate metabolism	13	13	33.4	33.4	33.4	36.688	0	278.08	P00338;F5GYU2;F5GXY2;F5GXH2;F5H5J4;F5H6W8;F5GZQ4;F5H8H6;F5GXC7;F5GWW2;F5GXU1
Q15717	ELAV-like protein 1	ELAVL1	25.5863	23.043	26.2389	13	5	10	806070000	138280000	1267100000	14	5	14		3'-UTR-mediated mRNA stabilization;biological regulation;cellular macromolecule metabolic process;cellular metabolic process;cellular nitrogen compound metabolic process;cellular process;developmental process;gene expression;macromolecule metabolic process;metabolic process;mRNA metabolic process;mRNA stabilization;multicellular organismal development;multicellular organismal process;nitrogen com…	AU-rich element binding;binding;double-stranded RNA binding;enzyme binding;kinase binding;mRNA 3'-UTR AU-rich region binding;mRNA 3'-UTR binding;mRNA binding;nucleic acid binding;nucleotide binding;protein binding;protein kinase binding;RNA binding	cell part;cytoplasm;cytoplasmic part;cytosol;intracellular membrane-bounded organelle;intracellular organelle;intracellular organelle part;intracellular part;membrane;membrane-bounded organelle;nuclear part;nucleoplasm;nucleus;organelle;organelle part		13	13	36.5	36.5	36.5	36.091	0	127.51	Q15717;M0QZR9;M0R055
P62937;F8WE65;C9J5S7	Peptidyl-prolyl cis-trans isomerase A;Peptidyl-prolyl cis-trans isomerase A, N-terminally processed;Peptidyl-prolyl cis-trans isomerase	PPIA	29.3373	26.6089	28.5674	12	11	10	6782900000	1023500000	3977900000	41	25	21		biological regulation;biosynthetic process;blood coagulation;cell activation;cell migration;cell motility;cellular biosynthetic process;cellular component assembly;cellular component assembly at cellular level;cellular component movement;cellular component organization;cellular component organization at cellular level;cellular component organization or biogenesis;cellular component organization o…	binding;catalytic activity;cis-trans isomerase activity;isomerase activity;peptide binding;peptidyl-prolyl cis-trans isomerase activity;protein binding;unfolded protein binding;virion binding	adherens junction;anchoring junction;cell junction;cell part;cell-substrate adherens junction;cell-substrate junction;cytoplasm;cytoplasmic part;cytosol;extracellular membrane-bounded organelle;extracellular organelle;extracellular region;extracellular region part;extracellular space;extracellular vesicular exosome;focal adhesion;intracellular membrane-bounded organelle;intracellular organelle;in…		12	12	74.5	74.5	74.5	18.012	0	74.901	P62937;F8WE65;C9J5S7;P0DN26;A0A0H2UH34;A0A0B4J2A2;A0A075B767;A0A075B759;Q9Y536;F5H284
P52292;J3QLL0;J3KS65	Importin subunit alpha-1	KPNA2	25.473	22.6352	25.0898	10	8	10	931470000	130290000	714200000	16	10	9		biological regulation;cell surface receptor linked signaling pathway;cellular macromolecule metabolic process;cellular metabolic process;cellular nitrogen compound metabolic process;cellular process;cellular response to chemical stimulus;cellular response to cytokine stimulus;cellular response to organic substance;cellular response to stimulus;cytokine-mediated signaling pathway;DNA metabolic pro…	binding;enzyme binding;histone deacetylase binding;nuclear localization sequence binding;peptide binding;protein binding;protein transporter activity;signal sequence binding;substrate-specific transporter activity;transporter activity	cell part;cytoplasm;cytoplasmic part;cytosol;intracellular organelle part;intracellular part;membrane;nuclear part;nucleoplasm;organelle part		13	13	30.8	30.8	30.8	57.861	0	174.05	P52292;J3QLL0;J3KS65
E9PBS1;P22234;D6RF62	Multifunctional protein ADE2;Phosphoribosylaminoimidazole-succinocarboxamide synthase;Phosphoribosylaminoimidazole carboxylase	PAICS	25.2585	24.0849	25.0726	10	9	10	762630000	338080000	670440000	12	13	11		biosynthetic process;cellular aromatic compound metabolic process;cellular biosynthetic process;cellular metabolic process;cellular nitrogen compound biosynthetic process;cellular nitrogen compound metabolic process;cellular process;'de novo' IMP biosynthetic process;heterocycle biosynthetic process;heterocycle metabolic process;IMP biosynthetic process;IMP metabolic process;metabolic process;nit…	acid-amino acid ligase activity;adenyl nucleotide binding;adenyl ribonucleotide binding;ATP binding;binding;carbon-carbon lyase activity;carboxy-lyase activity;catalytic activity;identical protein binding;ligase activity;ligase activity, forming carbon-nitrogen bonds;lyase activity;nucleotide binding;phosphoribosylaminoimidazole carboxylase activity;phosphoribosylaminoimidazolesuccinocarboxamide …	cell part;cytoplasmic part;cytosol;extracellular membrane-bounded organelle;extracellular organelle;extracellular region part;extracellular vesicular exosome;intracellular part;membrane;membrane-bounded organelle;membrane-bounded vesicle;organelle;vesicle	Purine metabolism	12	12	28.3	28.3	28.3	45.651	0	117.54	E9PBS1;P22234;D6RF62
Q96PK6	RNA-binding protein 14	RBM14	25.314	23.2614	25.9335	10	9	10	959380000	231270000	1474000000	12	10	11		biological regulation;biosynthetic process;cellular biosynthetic process;cellular component organization;cellular component organization at cellular level;cellular component organization or biogenesis;cellular component organization or biogenesis at cellular level;cellular macromolecule biosynthetic process;cellular macromolecule metabolic process;cellular metabolic process;cellular nitrogen comp…	binding;binding, bridging;ligand-dependent nuclear receptor transcription coactivator activity;nucleic acid binding;nucleotide binding;protein binding;protein binding transcription factor activity;protein binding, bridging;RNA binding;RNA polymerase II transcription cofactor activity;RNA polymerase II transcription factor binding transcription factor activity;transcription coactivator activity;tr…	cell part;intracellular non-membrane-bounded organelle;intracellular organelle;intracellular organelle part;intracellular part;macromolecular complex;mediator complex;non-membrane-bounded organelle;nuclear part;nucleolus;nucleoplasm;nucleoplasm part;organelle;organelle part;protein complex;ribonucleoprotein complex;transcription factor complex		12	12	29	29	29	69.491	0	138.59	Q96PK6;A0A0A6YYI9;F8WDX3;A0A0A0MSL8;B8ZZ74
Q12797	Aspartyl/asparaginyl beta-hydroxylase	ASPH	22.534	19.5101	23.7175	10	3	10	182200000	22400000	413830000	11	3	12		activation of store-operated calcium channel activity;anatomical structure development;anatomical structure morphogenesis;appendage morphogenesis;biological regulation;calcium ion transmembrane transport;calcium ion transport;calcium-mediated signaling;cation transport;cellular macromolecule metabolic process;cellular metabolic process;cellular process;cellular protein metabolic process;cellular …	binding;calcium ion binding;catalytic activity;cation binding;electron carrier activity;ion binding;ion channel binding;metal ion binding;oxidoreductase activity;oxidoreductase activity, acting on paired donors, with incorporation or reduction of molecular oxygen;oxidoreductase activity, acting on paired donors, with incorporation or reduction of molecular oxygen, 2-oxoglutarate as one donor, and…	calcium channel complex;cation channel complex;cell cortex part;cell part;cortical endoplasmic reticulum;cytoplasmic part;endoplasmic reticulum;endoplasmic reticulum lumen;endoplasmic reticulum membrane;endoplasmic reticulum part;integral to endoplasmic reticulum membrane;integral to membrane;integral to organelle membrane;intracellular membrane-bounded organelle;intracellular organelle;intracell…		13	13	21.6	21.6	21.6	85.862	0	77.75	Q12797;E5RHK2;E5RHJ2;G3XAN5;A0A087WW51;E5RG29;E5RG56
Q9UBB4;A0A1W2PQD2	Ataxin-10	ATXN10	23.7009	20.6412	24.7101	10	7	10	354520000	42521000	713610000	11	6	12		anatomical structure development;cell projection organization;cellular component organization;cellular component organization at cellular level;cellular component organization or biogenesis;cellular component organization or biogenesis at cellular level;cellular process;developmental process;nervous system development;neuron projection development;system development		cell body;cell part;cell projection;cytoplasm;cytoplasmic part;cytosol;dendrite;extracellular region part;extracellular space;intracellular part;membrane;neuron projection;neuronal cell body;perinuclear region of cytoplasm;plasma membrane		12	12	25.9	25.9	25.9	53.488	0	64.157	Q9UBB4;A0A1W2PQD2;B1AHE3;B1AHE4
B0QY89;Q9Y262;B0QY90	Eukaryotic translation initiation factor 3 subunit L	EIF3L	22.4604	19.9511	22.5481	10	4	10	173130000	30407000	183990000	9	3	10		biological regulation;cellular component assembly;cellular component assembly at cellular level;cellular component organization;cellular component organization at cellular level;cellular component organization or biogenesis;cellular component organization or biogenesis at cellular level;cellular macromolecular complex assembly;cellular macromolecular complex subunit organization;cellular process;…	binding;nucleic acid binding;RNA binding;translation factor activity, nucleic acid binding;translation initiation factor activity	cell part;cytoplasmic part;eukaryotic 43S preinitiation complex;eukaryotic 48S preinitiation complex;eukaryotic translation initiation factor 3 complex;fibrillar center;intracellular organelle part;intracellular part;macromolecular complex;membrane;nuclear part;nucleolar part;nucleoplasm;organelle part;protein complex;ribonucleoprotein complex;translation preinitiation complex		12	12	23.6	23.6	23.6	70.901	0	73.352	B0QY89;Q9Y262;B0QY90;H0Y7E6;C9JHP4;C9K0Q7;H7C3A0
P26373;J3QSB4	60S ribosomal protein L13	RPL13	26.9187	24.6394	28.6631	9	7	10	1141700000	235190000	3825600000	13	8	19		biosynthetic process;catabolic process;cellular biosynthetic process;cellular catabolic process;cellular component disassembly;cellular component disassembly at cellular level;cellular component organization;cellular component organization at cellular level;cellular component organization or biogenesis;cellular component organization or biogenesis at cellular level;cellular macromolecular complex…	binding;nucleic acid binding;RNA binding;structural constituent of ribosome;structural molecule activity	cell part;cytoplasm;cytoplasmic part;cytosol;cytosolic large ribosomal subunit;cytosolic part;cytosolic ribosome;intracellular membrane-bounded organelle;intracellular non-membrane-bounded organelle;intracellular organelle;intracellular organelle part;intracellular part;large ribosomal subunit;macromolecular complex;membrane;membrane-bounded organelle;non-membrane-bounded organelle;nuclear part;n…	Ribosome	10	10	44.1	44.1	44.1	24.261	0	75.454	P26373;J3QSB4;H3BTH3;H3BUK8;J3KS98
C9JZR2;O60716	Catenin delta-1	CTNND1	21.3478	19.9553	22.0106	9	9	10	130780000	49811000	207040000	10	11	14		adherens junction organization;anatomical structure development;biological adhesion;biological regulation;biosynthetic process;brain development;cell adhesion;cell junction assembly;cell junction organization;cell surface receptor linked signaling pathway;cell-cell adhesion;cell-cell junction organization;cellular biosynthetic process;cellular component assembly;cellular component assembly at cel…	binding;cadherin binding;cell adhesion molecule binding;protein binding;receptor binding	adherens junction;anchoring junction;cell junction;cell part;cell projection;cell projection part;cell-cell adherens junction;cell-cell junction;cytoplasm;cytoplasmic part;cytosol;dendritic spine;extracellular membrane-bounded organelle;extracellular organelle;extracellular region part;extracellular vesicular exosome;growth cone;intracellular membrane-bounded organelle;intracellular organelle;int…	Adherens junction;Leukocyte transendothelial migration	16	16	22.5	22.5	22.5	104.85	0	124.56	C9JZR2;O60716;H0YC95;E9PRE2;E9PKY0;E9PKL1
P35232;C9JW96;C9JZ20;E7ESE2;E9PCW0	Prohibitin	PHB	25.5645	22.7925	25.7617	9	8	10	893230000	130770000	1024100000	10	10	13		biological regulation;biosynthetic process;cell differentiation;cellular biosynthetic process;cellular component organization;cellular component organization at cellular level;cellular component organization or biogenesis;cellular component organization or biogenesis at cellular level;cellular developmental process;cellular macromolecule biosynthetic process;cellular macromolecule metabolic proce…	binding;complement binding;complement component C3a binding;complement component C3b binding;DNA binding;enzyme binding;G-protein-coupled receptor binding;histone deacetylase binding;nucleic acid binding;nucleic acid binding transcription factor activity;opsonin binding;protein binding;proteinase activated receptor binding;receptor binding;regulatory region DNA binding;regulatory region nucleic a…	cell part;cell surface;cytoplasm;cytoplasmic part;early endosome;endosome;extracellular membrane-bounded organelle;extracellular organelle;extracellular region part;extracellular vesicular exosome;integral to membrane;integral to plasma membrane;intracellular membrane-bounded organelle;intracellular organelle;intracellular organelle part;intracellular part;intrinsic to membrane;intrinsic to plasm…		10	10	43	43	43	29.804	0	83.841	P35232;C9JW96;C9JZ20;E7ESE2;E9PCW0;D6RBK0
Q7Z417	Nuclear fragile X mental retardation-interacting protein 2	NUFIP2	23.8249	21.2652	23.5162	9	8	10	386360000	65530000	311930000	10	10	12			binding;nucleic acid binding;RNA binding	cell part;cytoplasm;cytoplasmic part;intracellular membrane-bounded organelle;intracellular non-membrane-bounded organelle;intracellular organelle;intracellular part;macromolecular complex;membrane;membrane-bounded organelle;non-membrane-bounded organelle;nucleus;organelle;polysomal ribosome;ribonucleoprotein complex;ribosome		13	13	25.6	25.6	25.6	76.12	0	137.91	Q7Z417
A0A1W2PNX8;Q9H3U1	Protein unc-45 homolog A	UNC45A	21.4371	19.3659	22.7087	9	6	10	167530000	39864000	404420000	8	6	12		anatomical structure development;cell differentiation;cellular developmental process;cellular macromolecule metabolic process;cellular metabolic process;cellular process;cellular protein metabolic process;chaperone-mediated protein folding;developmental process;macromolecule metabolic process;metabolic process;muscle organ development;muscle structure development;organ development;primary metabol…		cell part;cytoplasm;cytoplasmic part;Golgi apparatus;intracellular membrane-bounded organelle;intracellular organelle;intracellular organelle part;intracellular part;membrane-bounded organelle;nuclear part;nucleoplasm;organelle;organelle part;perinuclear region of cytoplasm		11	11	11.4	11.4	11.4	118.39	0	58.069	A0A1W2PNX8;Q9H3U1
P08754	Guanine nucleotide-binding protein G(k) subunit alpha	GNAI3	26.0767	23.5642	27.3188	8	4	10	1061600000	186050000	2511100000	10	5	16		biological regulation;blood coagulation;cAMP-mediated signaling;cell activation;cell communication;cell cycle;cell division;cell surface receptor linked signaling pathway;cell-cell signaling;cellular component organization;cellular component organization at cellular level;cellular component organization or biogenesis;cellular component organization or biogenesis at cellular level;cellular membran…	binding;catalytic activity;cation binding;G-protein beta/gamma-subunit complex binding;G-protein-coupled receptor binding;GTP binding;GTPase activity;guanyl nucleotide binding;guanyl ribonucleotide binding;hydrolase activity;hydrolase activity, acting on acid anhydrides;hydrolase activity, acting on acid anhydrides, in phosphorus-containing anhydrides;ion binding;metabotropic serotonin receptor b…	cell part;centrosome;cytoplasm;cytoplasmic membrane-bounded vesicle;cytoplasmic part;cytoplasmic vesicle;cytoskeletal part;extracellular membrane-bounded organelle;extracellular organelle;extracellular region part;extracellular vesicular exosome;extrinsic to internal side of plasma membrane;extrinsic to membrane;extrinsic to plasma membrane;Golgi apparatus;heterotrimeric G-protein complex;intrace…	Axon guidance;Chagas disease (American trypanosomiasis);Chemokine signaling pathway;Gap junction;Gastric acid secretion;Leukocyte transendothelial migration;Long-term depression;Melanogenesis;Progesterone-mediated oocyte maturation;Tight junction;Toxoplasmosis	19	11	46.6	34.2	34.2	40.532	0	247.31	P08754
P18124;A8MUD9	60S ribosomal protein L7	RPL7	25.6804	23.9578	27.2445	8	8	10	645260000	195520000	1908000000	9	8	15		biosynthetic process;catabolic process;cellular biosynthetic process;cellular catabolic process;cellular component biogenesis;cellular component biogenesis at cellular level;cellular component disassembly;cellular component disassembly at cellular level;cellular component organization;cellular component organization at cellular level;cellular component organization or biogenesis;cellular componen…	binding;DNA binding;identical protein binding;mRNA binding;nucleic acid binding;protein binding;protein dimerization activity;protein homodimerization activity;RNA binding;structural constituent of ribosome;structural molecule activity	adherens junction;anchoring junction;cell junction;cell part;cell-substrate adherens junction;cell-substrate junction;cytoplasm;cytoplasmic part;cytosol;cytosolic large ribosomal subunit;extracellular membrane-bounded organelle;extracellular organelle;extracellular region part;extracellular vesicular exosome;focal adhesion;intracellular membrane-bounded organelle;intracellular non-membrane-bounde…	Ribosome	12	12	44.4	44.4	44.4	29.225	0	52.69	P18124;A8MUD9;C9JZ88;C9JIJ5
J3QRU1;P07947	Non-specific protein-tyrosine kinase;Tyrosine-protein kinase Yes	YES1	25.3037	22.7547	26.0771	7	5	10	1076800000	184000000	1840600000	16	8	29		axon guidance;biological regulation;blood coagulation;carbohydrate transport;cell differentiation;cell migration;cell motility;cell surface receptor linked signaling pathway;cellular component movement;cellular developmental process;cellular macromolecule metabolic process;cellular metabolic process;cellular process;cellular protein metabolic process;cellular response to chemical stimulus;cellula…	adenyl nucleotide binding;adenyl ribonucleotide binding;ATP binding;binding;catalytic activity;enzyme binding;Fc-gamma receptor I complex binding;immunoglobulin receptor binding;ion channel binding;kinase activity;kinase binding;non-membrane spanning protein tyrosine kinase activity;nucleotide binding;phosphoprotein binding;phosphotransferase activity, alcohol group as acceptor;phosphotyrosine bi…	actin cytoskeleton;actin filament;adherens junction;anchoring junction;cell junction;cell part;cell projection membrane;cell projection part;cell-substrate adherens junction;cell-substrate junction;cytoplasm;cytoplasmic part;cytoskeletal part;cytoskeleton;cytosol;extracellular membrane-bounded organelle;extracellular organelle;extracellular region part;extracellular vesicular exosome;extrinsic to…	Adherens junction;Chemokine signaling pathway;Tight junction	21	19	44.3	44.3	32.8	61.386	0	168.49	J3QRU1;P07947;Q5TGY6;P09769
P41091;Q2VIR3	Eukaryotic translation initiation factor 2 subunit 3;Putative eukaryotic translation initiation factor 2 subunit 3-like protein	EIF2S3;EIF2S3L	24.3532	22.8178	24.5723	7	7	10	450050000	155270000	523850000	11	9	14		biosynthetic process;cellular biosynthetic process;cellular macromolecule biosynthetic process;cellular macromolecule metabolic process;cellular metabolic process;cellular process;cellular protein metabolic process;establishment of localization;gene expression;macromolecule biosynthetic process;macromolecule metabolic process;metabolic process;primary metabolic process;protein metabolic process;t…	binding;catalytic activity;GTP binding;GTPase activity;guanyl nucleotide binding;guanyl ribonucleotide binding;hydrolase activity;hydrolase activity, acting on acid anhydrides;hydrolase activity, acting on acid anhydrides, in phosphorus-containing anhydrides;nucleic acid binding;nucleoside-triphosphatase activity;nucleotide binding;purine nucleotide binding;purine ribonucleoside triphosphate bind…	cell part;cytoplasm;cytoplasmic part;cytosol;extracellular membrane-bounded organelle;extracellular organelle;extracellular region part;extracellular vesicular exosome;intracellular part;membrane-bounded organelle;membrane-bounded vesicle;organelle;vesicle	RNA transport	11	11	37.9	37.9	37.9	51.109	0	190.37	P41091;Q2VIR3;H7BZU1
O95831	Apoptosis-inducing factor 1, mitochondrial	AIFM1	22.5384	21.041	24.4091	7	8	10	188850000	66887000	690580000	7	8	16		activation of caspase activity;apoptosis;apoptosis in response to endoplasmic reticulum stress;biological regulation;catabolic process;cell death;cell differentiation;cell redox homeostasis;cellular catabolic process;cellular component assembly;cellular component assembly at cellular level;cellular component biogenesis;cellular component organization;cellular component organization at cellular le…	binding;catalytic activity;coenzyme binding;cofactor binding;DNA binding;electron carrier activity;FAD binding;flavin adenine dinucleotide binding;NAD(P)H oxidase activity;nucleic acid binding;oxidoreductase activity;oxidoreductase activity, acting on NADH or NADPH;oxidoreductase activity, acting on NADH or NADPH, oxygen as acceptor	cell part;cytoplasmic part;cytosol;intracellular membrane-bounded organelle;intracellular organelle;intracellular organelle part;intracellular part;membrane;membrane-bounded organelle;membrane-enclosed lumen;mitochondrial inner membrane;mitochondrial intermembrane space;mitochondrial membrane;mitochondrial part;mitochondrion;nucleus;organelle;organelle envelope lumen;organelle inner membrane;orga…	Apoptosis	13	13	31.5	31.5	31.5	66.9	0	50.98	O95831;E9PMA0
A0A0G2JNZ2;A0A0G2JPP5;Q14160;A0A0G2JMS7	Protein scribble homolog	SCRIB	20.5721	18.6908	21.5729	5	6	10	118470000	32159000	237090000	5	6	10		anatomical structure development;anatomical structure formation involved in morphogenesis;anatomical structure morphogenesis;apoptosis;apoptosis involved in morphogenesis;astrocyte cell migration;asymmetric protein localization;auditory receptor cell stereocilium organization;biological adhesion;biological regulation;cell adhesion;cell death;cell migration;cell motility;cell projection organizati…		adherens junction;anchoring junction;basolateral plasma membrane;cell junction;cell part;cell projection;cell-cell adherens junction;cell-cell junction;cytoplasm;cytoplasmic part;extracellular membrane-bounded organelle;extracellular organelle;extracellular region part;extracellular vesicular exosome;intracellular organelle part;intracellular part;lamellipodium;macromolecular complex;membrane;mem…		12	12	13.2	13.2	13.2	174.91	0	62.285	A0A0G2JNZ2;A0A0G2JPP5;Q14160;A0A0G2JMS7;H0YCG0;H0YDF9;Q5T0G3;Q9BTT6
Q13137;D6REB0	Calcium-binding and coiled-coil domain-containing protein 2	CALCOCO2	19.6796	18.4769	24.5421	2	2	10	22674000	9850500	659600000	2	2	13		response to chemical stimulus;response to cytokine stimulus;response to interferon-gamma;response to organic substance;response to stimulus;viral reproduction	binding;identical protein binding;protein binding;protein dimerization activity;protein homodimerization activity	cell part;cytoplasm;cytoplasmic part;cytoskeleton;Golgi apparatus;intracellular membrane-bounded organelle;intracellular non-membrane-bounded organelle;intracellular organelle;intracellular part;membrane;membrane-bounded organelle;non-membrane-bounded organelle;nucleus;organelle;perinuclear region of cytoplasm		10	10	29.8	29.8	29.8	52.253	0	127.13	Q13137;D6REB0;H0Y9G3;H0YBP4;D6RF70;I3L493;D6RBI4;D6RJE7
F8VPD4;P27708	CAD protein;Glutamine-dependent carbamoyl-phosphate synthase;Aspartate carbamoyltransferase;Dihydroorotase	CAD	16.1639	14.1903	22.0368	1	1	10	7635900	1944200	447480000	1	1	11		amide biosynthetic process;amine biosynthetic process;amine catabolic process;amine metabolic process;anatomical structure development;anatomical structure morphogenesis;arginine biosynthetic process;arginine metabolic process;biological regulation;biosynthetic process;body fluid secretion;carbamoyl phosphate biosynthetic process;carbamoyl phosphate metabolic process;carboxylic acid biosynthetic …	adenyl nucleotide binding;adenyl ribonucleotide binding;amine binding;amino acid binding;aspartate binding;aspartate carbamoyltransferase activity;ATP binding;binding;carbamoyl-phosphate synthase (ammonia) activity;carbamoyl-phosphate synthase (glutamine-hydrolyzing) activity;carbon-nitrogen ligase activity, with glutamine as amido-N-donor;carboxyl- or carbamoyltransferase activity;carboxylic aci…	axon part;cell body;cell part;cell projection;cell projection part;cytoplasmic part;cytosol;extracellular membrane-bounded organelle;extracellular organelle;extracellular region part;extracellular vesicular exosome;intracellular membrane-bounded organelle;intracellular organelle;intracellular organelle part;intracellular part;macromolecular complex;membrane;membrane-bounded organelle;membrane-bou…	Alanine, aspartate and glutamate metabolism;Pyrimidine metabolism	10	10	6.2	6.2	6.2	236.02	0	55.796	F8VPD4;P27708;H7BZB3;H7C2E4
P08133;E5RK69;E7EMC6	Annexin A6;Annexin	ANXA6	23.1469	20.1473	22.614	21	8	9	399370000	49935000	276040000	23	8	11		biological regulation;calcium ion transport;cation transport;cellular component assembly;cellular component organization;cellular component organization or biogenesis;cellular process;divalent inorganic cation transport;divalent metal ion transport;establishment of localization;ion transmembrane transport;ion transport;macromolecular complex assembly;macromolecular complex subunit organization;me…	binding;calcium ion binding;calcium-dependent phospholipid binding;calcium-dependent protein binding;cation binding;channel activity;cholesterol binding;gated channel activity;GTP binding;guanyl nucleotide binding;guanyl ribonucleotide binding;identical protein binding;ion binding;ion channel activity;ion transmembrane transporter activity;ligand-gated channel activity;ligand-gated ion channel ac…	adherens junction;anchoring junction;cell junction;cell part;cell-substrate adherens junction;cell-substrate junction;cytoplasmic membrane-bounded vesicle;cytoplasmic part;cytoplasmic vesicle;endosomal part;endosome membrane;extracellular membrane-bounded organelle;extracellular organelle;extracellular region part;extracellular vesicular exosome;focal adhesion;intracellular membrane-bounded organ…		21	21	37.7	37.7	37.7	75.872	0	73.364	P08133;E5RK69;E7EMC6;E5RFF0;E5RI05;H0YC77;E5RIU8;E5RJR0;E5RJF5;E5RK63
H0Y8C6;O00410	Importin-5	IPO5	22.5798	19.849	22.0357	16	7	9	351060000	52886000	240770000	15	7	13		biological regulation;cellular process;cellular response to acid;cellular response to amine stimulus;cellular response to amino acid stimulus;cellular response to chemical stimulus;cellular response to endogenous stimulus;cellular response to organic nitrogen;cellular response to organic substance;cellular response to stimulus;establishment of localization;establishment of localization in cell;es…	binding;enzyme binding;enzyme inhibitor activity;enzyme regulator activity;GTPase binding;GTPase inhibitor activity;GTPase regulator activity;nucleoside-triphosphatase regulator activity;protein binding;protein transporter activity;Ran GTPase binding;Ras GTPase binding;small GTPase binding;substrate-specific transporter activity;transporter activity	cell part;cytoplasm;cytoplasmic part;Golgi apparatus;intracellular membrane-bounded organelle;intracellular non-membrane-bounded organelle;intracellular organelle;intracellular organelle part;intracellular part;macromolecular complex;membrane;membrane part;membrane-bounded organelle;non-membrane-bounded organelle;nuclear membrane;nuclear part;nuclear pore;nucleolus;nucleoplasm;nucleus;organelle;o…		18	18	22.6	22.6	22.6	123.75	0	115.87	H0Y8C6;O00410;E7ETV3;E7EV12;E7EQT5;H0Y3V4;O60518;C9J875;C9JQT6;C9JZD8;E7ETV8;E7ESZ1;E7EWK4;E7EX05
Q13283	Ras GTPase-activating protein-binding protein 1	G3BP1	26.4708	23.8301	25.3275	13	8	9	2046100000	328090000	926320000	31	20	17		biological regulation;cellular macromolecule metabolic process;cellular metabolic process;cellular nitrogen compound metabolic process;cellular process;cellular response to stimulus;DNA conformation change;DNA duplex unwinding;DNA geometric change;DNA metabolic process;establishment of localization;intracellular signal transduction;macromolecule metabolic process;metabolic process;negative regula…	adenyl nucleotide binding;adenyl ribonucleotide binding;ATP binding;ATPase activity;ATPase activity, coupled;ATP-dependent DNA helicase activity;ATP-dependent helicase activity;ATP-dependent RNA helicase activity;binding;catalytic activity;DNA binding;DNA helicase activity;DNA-dependent ATPase activity;endonuclease activity;helicase activity;hydrolase activity;hydrolase activity, acting on acid a…	adherens junction;anchoring junction;cell junction;cell part;cell-substrate adherens junction;cell-substrate junction;cytoplasm;cytoplasmic part;cytosol;focal adhesion;intracellular;intracellular membrane-bounded organelle;intracellular non-membrane-bounded organelle;intracellular organelle;intracellular part;macromolecular complex;membrane;membrane-bounded organelle;non-membrane-bounded organell…		16	16	43.1	43.1	39.5	52.164	0	185.33	Q13283;E5RIZ6;E5RI46;E5RIF8;E5RH42;E5RJU8;E5RH00
A0A1C7CYX9;Q16555	Dihydropyrimidinase-related protein 2	DPYSL2	23.7792	21.8836	22.6083	13	11	9	561450000	150900000	249370000	17	16	9		anatomical structure development;axon guidance;biological regulation;brain development;cellular component organization;cellular component organization at cellular level;cellular component organization or biogenesis;cellular component organization or biogenesis at cellular level;cellular membrane organization;cellular metabolic process;cellular nitrogen compound metabolic process;cellular process;…	catalytic activity;dihydropyrimidinase activity;hydrolase activity;hydrolase activity, acting on carbon-nitrogen (but not peptide) bonds;hydrolase activity, acting on carbon-nitrogen (but not peptide) bonds, in cyclic amides	axon part;cell body;cell part;cell projection;cell projection part;cytoplasmic part;cytoskeleton;cytosol;dendrite;extracellular membrane-bounded organelle;extracellular organelle;extracellular region part;extracellular vesicular exosome;growth cone;intracellular membrane-bounded organelle;intracellular non-membrane-bounded organelle;intracellular organelle;intracellular part;macromolecular comple…	Axon guidance	16	16	33.4	33.4	31.5	73.502	0	145.46	A0A1C7CYX9;Q16555;E5RFU4
Q99613;B5ME19	Eukaryotic translation initiation factor 3 subunit C;Eukaryotic translation initiation factor 3 subunit C-like protein	EIF3C;EIF3CL	22.9449	21.034	22.5756	13	6	9	339120000	90177000	262530000	16	8	9		biological regulation;biosynthetic process;cellular biosynthetic process;cellular component assembly;cellular component assembly at cellular level;cellular component organization;cellular component organization at cellular level;cellular component organization or biogenesis;cellular component organization or biogenesis at cellular level;cellular macromolecular complex assembly;cellular macromolec…	binding;nucleic acid binding;RNA binding;translation factor activity, nucleic acid binding;translation initiation factor activity	cell part;cytoplasmic part;cytosol;eukaryotic 43S preinitiation complex;eukaryotic 48S preinitiation complex;eukaryotic translation initiation factor 3 complex;intracellular part;macromolecular complex;protein complex;ribonucleoprotein complex;translation preinitiation complex	RNA transport	14	14	17.3	17.3	17.3	105.34	0	54.954	Q99613;B5ME19;H3BPE4
O43143	Pre-mRNA-splicing factor ATP-dependent RNA helicase DHX15	DHX15	23.3457	19.9906	22.8999	12	8	9	415750000	40631000	305230000	15	10	9		cellular macromolecule metabolic process;cellular metabolic process;cellular nitrogen compound metabolic process;cellular process;macromolecule metabolic process;metabolic process;mRNA metabolic process;mRNA processing;nitrogen compound metabolic process;nuclear mRNA splicing, via spliceosome;nucleic acid metabolic process;nucleobase-containing compound metabolic process;primary metabolic process…	adenyl nucleotide binding;adenyl ribonucleotide binding;ATP binding;ATPase activity;ATPase activity, coupled;ATP-dependent helicase activity;ATP-dependent RNA helicase activity;binding;catalytic activity;double-stranded RNA binding;helicase activity;hydrolase activity;hydrolase activity, acting on acid anhydrides;hydrolase activity, acting on acid anhydrides, in phosphorus-containing anhydrides;n…	cell part;cytoplasm;intracellular membrane-bounded organelle;intracellular non-membrane-bounded organelle;intracellular organelle;intracellular organelle part;intracellular part;macromolecular complex;membrane-bounded organelle;non-membrane-bounded organelle;nuclear part;nucleolus;nucleoplasm;nucleus;organelle;organelle part;ribonucleoprotein complex;spliceosomal complex;U12-type spliceosomal com…	Spliceosome	14	14	20.1	20.1	20.1	90.932	0	51.433	O43143
P21281	V-type proton ATPase subunit B, brain isoform	ATP6V1B2	23.6483	21.1808	23.7032	12	9	9	328700000	59427000	341440000	11	10	9		anatomical structure morphogenesis;ATP hydrolysis coupled proton transport;ATP metabolic process;biological regulation;calcium ion homeostasis;cation homeostasis;cation transport;cell surface receptor linked signaling pathway;cellular cation homeostasis;cellular chemical homeostasis;cellular component organization;cellular component organization at cellular level;cellular component organization o…	active transmembrane transporter activity;adenyl nucleotide binding;adenyl ribonucleotide binding;ATP binding;ATPase activity;ATPase activity, coupled;ATPase activity, coupled to movement of substances;ATPase activity, coupled to transmembrane movement of ions;ATPase activity, coupled to transmembrane movement of substances;binding;catalytic activity;cation transmembrane transporter activity;cati…	apical plasma membrane;basolateral plasma membrane;cell part;cell projection;cytoplasm;cytoplasmic membrane-bounded vesicle;cytoplasmic part;cytoplasmic vesicle;cytosol;endomembrane system;extracellular membrane-bounded organelle;extracellular organelle;extracellular region part;extracellular vesicular exosome;integral to membrane;intracellular membrane-bounded organelle;intracellular organelle;i…	Collecting duct acid secretion;Epithelial cell signaling in Helicobacter pylori infection;Oxidative phosphorylation;Phagosome;Rheumatoid arthritis;Vibrio cholerae infection	12	12	30.1	30.1	30.1	56.5	0	36.187	P21281;H0YC04;C9JL73;P15313;E5RGH6;H0YAT8;C9JNS9
P27824	Calnexin	CANX	23.8083	21.4586	23.8344	11	7	9	470090000	92223000	478650000	16	7	18		aging;antigen processing and presentation;antigen processing and presentation of exogenous antigen;antigen processing and presentation of exogenous peptide antigen;antigen processing and presentation of exogenous peptide antigen via MHC class II;antigen processing and presentation of peptide antigen;antigen processing and presentation of peptide antigen via MHC class I;antigen processing and pres…	binding;calcium ion binding;carbohydrate binding;cation binding;ion binding;metal ion binding	axon;cell body;cell part;cell projection;cell projection cytoplasm;cell projection part;cytoplasmic membrane-bounded vesicle;cytoplasmic part;cytoplasmic vesicle;dendrite cytoplasm;dendritic spine;endoplasmic reticulum;endoplasmic reticulum lumen;endoplasmic reticulum membrane;endoplasmic reticulum part;ER-mitochondrion membrane contact site;extracellular membrane-bounded organelle;extracellular …	Antigen processing and presentation;Phagosome;Protein processing in endoplasmic reticulum	12	12	24.7	24.7	24.7	67.567	0	112.66	P27824;D6RAU8;D6RB85;D6RDP7;H0Y9Q7;D6RAQ8;D6RHJ3;D6RD16;D6RFL1;D6RGY2;H0Y9H1
Q14126	Desmoglein-2	DSG2	21.9273	19.0064	21.3595	11	5	9	183450000	24224000	123770000	14	5	7		anatomical structure development;apoptosis;biological adhesion;cardiac Purkinje fiber development;cell adhesion;cell death;cell-cell adhesion;cellular component disassembly;cellular component disassembly at cellular level;cellular component disassembly involved in apoptosis;cellular component organization;cellular component organization at cellular level;cellular component organization or biogene…	binding;calcium ion binding;cation binding;cell adhesion molecule binding;ion binding;metal ion binding;protein binding	anchoring junction;apical plasma membrane;cell junction;cell part;cell surface;cell-cell contact zone;cell-cell junction;desmosome;extracellular membrane-bounded organelle;extracellular organelle;extracellular region part;extracellular vesicular exosome;integral to membrane;intercalated disc;intrinsic to membrane;lateral plasma membrane;membrane;membrane part;membrane-bounded organelle;membrane-b…	Arrhythmogenic right ventricular cardiomyopathy (ARVC)	15	15	24.1	24.1	24.1	122.29	0	103.27	Q14126;J3KSI6
P63104;B0AZS6;E7EX29;E7ESK7	14-3-3 protein zeta/delta	YWHAZ	27.7068	25.598	27.513	10	5	9	3066900000	711060000	2681500000	21	15	24		amine transport;apoptosis;biological regulation;biosynthetic process;blood coagulation;cell activation;cell death;cellular biosynthetic process;cellular component assembly;cellular component assembly at cellular level;cellular component organization;cellular component organization at cellular level;cellular component organization or biogenesis;cellular component organization or biogenesis at cell…	binding;catalytic activity;enzyme binding;identical protein binding;kinase activity;kinase binding;protein binding;protein kinase binding;transcription factor binding;transferase activity;transferase activity, transferring phosphorus-containing groups;ubiquitin protein ligase binding	adherens junction;anchoring junction;blood microparticle;cell junction;cell leading edge;cell part;cell-substrate adherens junction;cell-substrate junction;cytoplasm;cytoplasmic membrane-bounded vesicle;cytoplasmic part;cytoplasmic vesicle;cytoplasmic vesicle membrane;cytoplasmic vesicle part;cytoskeletal part;cytosol;extracellular membrane-bounded organelle;extracellular organelle;extracellular …	Cell cycle;Neurotrophin signaling pathway;Oocyte meiosis	14	14	56.7	56.7	50.2	27.745	0	163.45	P63104;B0AZS6;E7EX29;E7ESK7;B7Z2E6;H0YB80;E5RIR4;E9PD24;E7EVZ2;E5RGE1
Q15084	Protein disulfide-isomerase A6	PDIA6	26.2446	23.7769	26.1381	10	6	9	1351700000	244340000	1255500000	14	10	16		apoptotic cell clearance;biological regulation;cell redox homeostasis;cellular component organization;cellular component organization or biogenesis;cellular homeostasis;cellular macromolecule metabolic process;cellular membrane organization;cellular metabolic process;cellular process;cellular protein metabolic process;cellular response to chemical stimulus;cellular response to organic substance;c…	catalytic activity;intramolecular oxidoreductase activity;intramolecular oxidoreductase activity, interconverting keto- and enol-groups;intramolecular oxidoreductase activity, transposing S-S bonds;isomerase activity;protein disulfide isomerase activity	cell part;cytoplasmic membrane-bounded vesicle;cytoplasmic part;cytoplasmic vesicle;endoplasmic reticulum;endoplasmic reticulum chaperone complex;endoplasmic reticulum lumen;endoplasmic reticulum membrane;endoplasmic reticulum part;endoplasmic reticulum-Golgi intermediate compartment;extracellular membrane-bounded organelle;extracellular organelle;extracellular region part;extracellular vesicular…	Protein processing in endoplasmic reticulum	10	10	28.4	28.4	28.4	48.121	0	183.56	Q15084
A0A087WVQ6;Q00610	Clathrin heavy chain;Clathrin heavy chain 1	CLTC	20.703	17.3012	21.5359	10	3	9	153630000	14535000	273650000	12	3	9		anatomical structure morphogenesis;antigen processing and presentation;antigen processing and presentation of exogenous antigen;antigen processing and presentation of exogenous peptide antigen;antigen processing and presentation of exogenous peptide antigen via MHC class II;antigen processing and presentation of peptide antigen;antigen processing and presentation of peptide antigen via MHC class …	binding;clathrin binding;clathrin light chain binding;double-stranded RNA binding;enzyme binding;kinase binding;molecular transducer activity;nucleic acid binding;protein binding;protein kinase binding;RNA binding;signal transducer activity;structural molecule activity	adherens junction;anchoring junction;cell junction;cell part;cell-substrate adherens junction;cell-substrate junction;clathrin coat;clathrin coat of coated pit;clathrin coat of trans-Golgi network vesicle;clathrin coated vesicle membrane;clathrin complex;clathrin vesicle coat;clathrin-coated endocytic vesicle membrane;clathrin-coated vesicle;coated pit;coated vesicle;coated vesicle membrane;cytop…	Bacterial invasion of epithelial cells;Endocrine and other factor-regulated calcium reabsorption;Endocytosis;Huntington's disease;Lysosome	14	14	11.7	11.7	11.7	192.06	0	46.484	A0A087WVQ6;Q00610;J3KS13;A0A087WX41;P53675;J3KSQ2;J3QL20;F5H5N6;K7EJJ5
H3BNC9;P08708;H0YN88;A0A075B716	40S ribosomal protein S17	RPS17	25.3392	22.1948	26.4872	10	5	9	1061200000	120020000	2351700000	11	5	14		biological regulation;biosynthetic process;catabolic process;cellular biosynthetic process;cellular catabolic process;cellular component assembly;cellular component assembly at cellular level;cellular component biogenesis;cellular component biogenesis at cellular level;cellular component disassembly;cellular component disassembly at cellular level;cellular component organization;cellular componen…	binding;nucleic acid binding;nucleotide binding;structural constituent of ribosome;structural molecule activity	adherens junction;anchoring junction;cell junction;cell part;cell-substrate adherens junction;cell-substrate junction;cytoplasmic part;cytosol;cytosolic small ribosomal subunit;extracellular membrane-bounded organelle;extracellular organelle;extracellular region part;extracellular vesicular exosome;focal adhesion;intracellular non-membrane-bounded organelle;intracellular organelle;intracellular o…	Ribosome	11	11	14.7	14.7	14.7	64.532	0	125	H3BNC9;P08708;H0YN88;A0A075B716;H0YN73;A0A0J9YYC4
A0A1B0GUZ7;Q14156	Protein EFR3 homolog A	EFR3A	22.3105	20.1056	23.1659	10	7	9	275670000	59793000	498780000	10	7	15				cell part;extracellular membrane-bounded organelle;extracellular organelle;extracellular region part;extracellular vesicular exosome;intracellular;membrane;membrane-bounded organelle;membrane-bounded vesicle;organelle;plasma membrane;vesicle		12	12	16.5	16.5	16.5	96.13	0	108.97	A0A1B0GUZ7;Q14156;E5RJS1
J3QRS3;P19105;O14950	Myosin regulatory light chain 12A;Myosin regulatory light chain 12B	MYL12A;MYL12B	30.3936	28.0911	31.694	9	5	9	14105000000	2859400000	34742000000	40	14	61		axon guidance;biological adhesion;biological regulation;cell adhesion;cell surface receptor linked signaling pathway;cell-cell adhesion;cellular process;cellular response to stimulus;chemotaxis;enzyme linked receptor protein signaling pathway;ephrin receptor signaling pathway;establishment of localization;establishment of localization in cell;establishment of protein localization;establishment of…	binding;calcium ion binding;cation binding;ion binding;metal ion binding	actin filament bundle;actomyosin;apical part of cell;cell part;contractile fiber part;cytoplasmic part;cytoskeletal part;cytosol;extracellular membrane-bounded organelle;extracellular organelle;extracellular region part;extracellular vesicular exosome;intracellular organelle part;intracellular part;macromolecular complex;membrane-bounded organelle;membrane-bounded vesicle;myosin complex;myosin II…	Focal adhesion;Leukocyte transendothelial migration;Regulation of actin cytoskeleton;Tight junction	14	14	64.4	64.4	32.2	20.457	0	323.31	J3QRS3;P19105;O14950
F5GZS6;J3KPF3;P08195	4F2 cell-surface antigen heavy chain	SLC3A2	25.6013	22.8954	25.8405	9	7	9	1476200000	226250000	1742400000	16	13	15		amine transport;amino acid import;amino acid transport;aromatic amino acid transport;biological regulation;blood coagulation;branched-chain aliphatic amino acid transport;calcium ion transport;carbohydrate metabolic process;carboxylic acid transport;cation transport;cell growth;cell migration;cell motility;cellular component movement;cellular process;coagulation;divalent inorganic cation transpor…	active transmembrane transporter activity;amine transmembrane transporter activity;amino acid transmembrane transporter activity;antiporter activity;binding;calcium ion transmembrane transporter activity;calcium:cation antiporter activity;calcium:sodium antiporter activity;carboxylic acid transmembrane transporter activity;catalytic activity;cation binding;cation transmembrane transporter activit…	apical plasma membrane;cell part;cell surface;cytoplasm;cytoplasmic membrane-bounded vesicle;cytoplasmic part;cytoplasmic vesicle;extracellular membrane-bounded organelle;extracellular organelle;extracellular region part;extracellular vesicular exosome;integral to membrane;intracellular membrane-bounded organelle;intracellular organelle;intracellular organelle part;intracellular part;intrinsic to…	Protein digestion and absorption	18	18	33.4	33.4	27.7	64.872	0	141.79	F5GZS6;J3KPF3;P08195;F5GZI0;H0YFS2;H0YFX4;F5GZR9
P50454;E9PPV6;E9PKH2;E9PR70	Serpin H1	SERPINH1	24.958	21.5085	25.4056	9	4	9	749620000	68617000	1022300000	13	4	12		anatomical structure development;biological regulation;biosynthetic process;cell development;cellular component organization;cellular component organization at cellular level;cellular component organization or biogenesis;cellular component organization or biogenesis at cellular level;cellular developmental process;cellular process;chondrocyte development;chondrocyte development involved in endoch…	binding;collagen binding;endopeptidase inhibitor activity;endopeptidase regulator activity;enzyme inhibitor activity;enzyme regulator activity;peptidase inhibitor activity;peptidase regulator activity;protein binding;serine-type endopeptidase inhibitor activity	cell part;cytoplasmic part;endoplasmic reticulum;endoplasmic reticulum lumen;endoplasmic reticulum part;endoplasmic reticulum-Golgi intermediate compartment;extracellular membrane-bounded organelle;extracellular organelle;extracellular region part;extracellular space;extracellular vesicular exosome;intracellular membrane-bounded organelle;intracellular organelle;intracellular organelle lumen;intr…		12	12	37.1	37.1	37.1	46.44	0	127.05	P50454;E9PPV6;E9PKH2;E9PR70;E9PNX1;E9PK86;E9PMI5;E9PJH8;E9PIG2;E9PRS3;H0YEP8;E9PQ34;E9PLA6
H0YEN5;P15880;E9PQD7;I3L404;E9PM36	40S ribosomal protein S2	RPS2	25.8269	23.999	27.7096	8	5	9	833300000	234720000	3072900000	16	10	16		biological regulation;biosynthetic process;catabolic process;cellular biosynthetic process;cellular catabolic process;cellular component disassembly;cellular component disassembly at cellular level;cellular component organization;cellular component organization at cellular level;cellular component organization or biogenesis;cellular component organization or biogenesis at cellular level;cellular …	binding;enzyme binding;fibroblast growth factor binding;growth factor binding;mRNA binding;nucleic acid binding;protein binding;RNA binding;structural constituent of ribosome;structural molecule activity	adherens junction;anchoring junction;cell junction;cell part;cell-substrate adherens junction;cell-substrate junction;cytoplasm;cytoplasmic part;cytosol;cytosolic small ribosomal subunit;extracellular membrane-bounded organelle;extracellular organelle;extracellular region part;extracellular vesicular exosome;focal adhesion;intracellular membrane-bounded organelle;intracellular non-membrane-bounde…	Ribosome	10	10	47.7	47.7	47.7	21.154	0	65.044	H0YEN5;P15880;E9PQD7;I3L404;E9PM36;E9PMM9;E9PPT0;H3BNG3;H0YE27
O00161;H3BM38;H3BNE1;H3BR18;H3BPJ0;H3BP15;H3BQY9	Synaptosomal-associated protein 23;Synaptosomal-associated protein	SNAP23	25.2691	23.4073	25.6307	8	5	9	485220000	133500000	623440000	10	9	13		amine transport;biological regulation;cellular component assembly;cellular component assembly at cellular level;cellular component organization;cellular component organization at cellular level;cellular component organization or biogenesis;cellular component organization or biogenesis at cellular level;cellular macromolecular complex assembly;cellular macromolecular complex subunit organization;c…	binding;protein binding;SNAP receptor activity;SNARE binding;syntaxin binding	adherens junction;anchoring junction;azurophil granule;cell junction;cell part;cell projection;cell-substrate adherens junction;cell-substrate junction;cytoplasm;cytoplasmic membrane-bounded vesicle;cytoplasmic part;cytoplasmic vesicle;extracellular membrane-bounded organelle;extracellular organelle;extracellular region part;extracellular vesicular exosome;focal adhesion;intracellular membrane-bo…	SNARE interactions in vesicular transport	9	9	56.4	56.4	56.4	23.354	0	130.89	O00161;H3BM38;H3BNE1;H3BR18;H3BPJ0;H3BP15;H3BQY9;H3BV99;H3BR99;H3BNG6;H3BU94
P22626;A0A087WUI2	Heterogeneous nuclear ribonucleoproteins A2/B1	HNRNPA2B1	26.2251	24.8448	25.7752	8	7	9	1568800000	602660000	1148500000	9	11	14		biological regulation;cellular macromolecule metabolic process;cellular metabolic process;cellular nitrogen compound metabolic process;cellular process;establishment of localization;establishment of RNA localization;gene expression;macromolecule metabolic process;metabolic process;mRNA metabolic process;mRNA processing;negative regulation of biological process;negative regulation of biosynthetic …	binding;DNA binding;nucleic acid binding;nucleotide binding;RNA binding;sequence-specific DNA binding;single-stranded DNA binding;single-stranded telomeric DNA binding;structure-specific DNA binding;telomeric DNA binding	catalytic step 2 spliceosome;cell part;cytoplasm;intracellular membrane-bounded organelle;intracellular organelle;intracellular organelle part;intracellular part;macromolecular complex;membrane;membrane-bounded organelle;nuclear part;nucleoplasm;nucleus;organelle;organelle part;ribonucleoprotein complex;spliceosomal complex		12	12	38.8	38.8	38.8	37.429	0	224.28	P22626;A0A087WUI2
A0A087WXK2;A0A087WUL4;A0A087WX23;Q86TG7	Retrotransposon-derived protein PEG10	PEG10	24.9523	20.8489	26.0836	7	1	9	876520000	50992000	1920000000	16	8	30		apoptosis;biological regulation;cell death;cell differentiation;cellular developmental process;cellular process;death;developmental process;negative regulation of biological process;negative regulation of cell communication;negative regulation of cellular process;negative regulation of response to stimulus;negative regulation of signal transduction;negative regulation of signaling;negative regula…	binding;cation binding;DNA binding;ion binding;metal ion binding;nucleic acid binding;transition metal ion binding;zinc ion binding	cell part;cytoplasm;intracellular membrane-bounded organelle;intracellular organelle;intracellular part;membrane-bounded organelle;nucleus;organelle		15	15	39.9	39.9	26.9	80.101	0	305.02	A0A087WXK2;A0A087WUL4;A0A087WX23;Q86TG7;A0A087WYS2
O60658;H0YKR1;E9PIJ0	High affinity cAMP-specific and IBMX-insensitive 3,5-cyclic phosphodiesterase 8A	PDE8A	21.564	19.6704	22.0653	7	4	9	133310000	35880000	188700000	9	4	12		biological regulation;cAMP catabolic process;cAMP metabolic process;catabolic process;cellular catabolic process;cellular metabolic process;cellular nitrogen compound catabolic process;cellular nitrogen compound metabolic process;cellular process;cellular response to stimulus;cyclic nucleotide catabolic process;cyclic nucleotide metabolic process;heterocycle catabolic process;heterocycle metaboli…	3',5'-cyclic-AMP phosphodiesterase activity;3',5'-cyclic-nucleotide phosphodiesterase activity;binding;catalytic activity;cation binding;cyclic-nucleotide phosphodiesterase activity;hydrolase activity;hydrolase activity, acting on ester bonds;ion binding;metal ion binding;molecular transducer activity;phosphoric diester hydrolase activity;phosphoric ester hydrolase activity;signal transducer acti…	cell part;cytoplasmic part;cytosol;extracellular membrane-bounded organelle;extracellular organelle;extracellular region part;extracellular vesicular exosome;intracellular part;membrane-bounded organelle;membrane-bounded vesicle;organelle;vesicle	Purine metabolism	10	10	15.2	15.2	15.2	93.303	0	49.065	O60658;H0YKR1;E9PIJ0;H0YNP3
P38606	V-type proton ATPase catalytic subunit A	ATP6V1A	23.0115	21.2738	23.4967	7	5	9	287500000	86203000	402430000	9	7	12		ATP hydrolysis coupled proton transport;ATP metabolic process;biological regulation;cation homeostasis;cation transport;cell surface receptor linked signaling pathway;cellular cation homeostasis;cellular chemical homeostasis;cellular component organization;cellular component organization at cellular level;cellular component organization or biogenesis;cellular component organization or biogenesis …	active transmembrane transporter activity;adenyl nucleotide binding;adenyl ribonucleotide binding;ATP binding;ATPase activity;ATPase activity, coupled;ATPase activity, coupled to movement of substances;ATPase activity, coupled to transmembrane movement of ions;ATPase activity, coupled to transmembrane movement of substances;binding;catalytic activity;cation transmembrane transporter activity;cati…	apical plasma membrane;cell part;cell projection;cytoplasmic part;cytosol;extracellular membrane-bounded organelle;extracellular organelle;extracellular region part;extracellular vesicular exosome;integral to membrane;integral to plasma membrane;intracellular membrane-bounded organelle;intracellular organelle;intracellular organelle part;intracellular part;intrinsic to membrane;intrinsic to plasm…	Collecting duct acid secretion;Epithelial cell signaling in Helicobacter pylori infection;Oxidative phosphorylation;Phagosome;Rheumatoid arthritis;Vibrio cholerae infection	10	10	26.1	26.1	26.1	68.303	0	81.812	P38606;C9JVW8;C9JA17;F8WDJ3
Q5SW79;H0Y2V6	Centrosomal protein of 170 kDa	CEP170	19.4712	17.2293	21.3955	7	3	9	61050000	12906000	231720000	7	4	9			binding;identical protein binding;protein binding	cell part;centriole;centrosome;cytoplasm;cytoplasmic part;cytoskeletal part;intracellular non-membrane-bounded organelle;intracellular organelle;intracellular organelle part;intracellular part;macromolecular complex;membrane;microtubule;microtubule organizing center;microtubule organizing center part;non-membrane-bounded organelle;nuclear membrane;nuclear part;organelle;organelle membrane;organel…		11	11	12.9	12.9	12.9	175.29	0	44.152	Q5SW79;H0Y2V6;E7EWM2;E7EMW0;Q96L14;H0Y4T4;E5RG47;E5RIH6;E5RGW7;E5RJT5;E5RFU8
Q9BZL4;K7EL81	Protein phosphatase 1 regulatory subunit 12C	PPP1R12C	21.7764	19.7447	22.766	7	7	9	147270000	36018000	292430000	7	8	14				cell part;cytoplasm;intracellular part		12	12	22.8	22.8	22.8	84.88	0	204.91	Q9BZL4;K7EL81;K7ER83
P38159;H3BT71;H0Y6E7;Q96E39	RNA-binding motif protein, X chromosome;RNA-binding motif protein, X chromosome, N-terminally processed;RNA binding motif protein, X-linked-like-1	RBMX;RBMXL1	22.1794	21.2784	23.5045	6	6	9	118740000	63590000	297510000	7	7	11		biological regulation;biosynthetic process;cell differentiation;cellular biosynthetic process;cellular component assembly;cellular component assembly at cellular level;cellular component organization;cellular component organization at cellular level;cellular component organization or biogenesis;cellular component organization or biogenesis at cellular level;cellular developmental process;cellular…	binding;chromatin binding;core promoter binding;DNA binding;mRNA binding;nucleic acid binding;nucleotide binding;regulatory region DNA binding;regulatory region nucleic acid binding;RNA binding;single-stranded RNA binding;transcription regulatory region DNA binding	catalytic step 2 spliceosome;cell part;chromatin;chromosomal part;euchromatin;extracellular membrane-bounded organelle;extracellular organelle;extracellular region part;extracellular space;extracellular vesicular exosome;intracellular membrane-bounded organelle;intracellular organelle;intracellular organelle part;intracellular part;macromolecular complex;membrane;membrane-bounded organelle;membra…	Spliceosome	11	11	34.5	34.5	34.5	42.331	0	90.634	P38159;H3BT71;H0Y6E7;Q96E39;H3BR27;A0A1B0GUK8;H3BUY5;H3BNC1;O75526;Q8N7X1
P40429;Q8J015;M0QYS1	60S ribosomal protein L13a	RPL13A;RPL13a	25.4428	23.124	27.0913	4	5	9	410470000	82271000	1286900000	6	7	14		biological regulation;biosynthetic process;catabolic process;cellular biosynthetic process;cellular catabolic process;cellular component disassembly;cellular component disassembly at cellular level;cellular component organization;cellular component organization at cellular level;cellular component organization or biogenesis;cellular component organization or biogenesis at cellular level;cellular …	structural constituent of ribosome;structural molecule activity	adherens junction;anchoring junction;cell junction;cell part;cell-substrate adherens junction;cell-substrate junction;cytoplasm;cytoplasmic part;cytosol;cytosolic large ribosomal subunit;extracellular membrane-bounded organelle;extracellular organelle;extracellular region part;extracellular vesicular exosome;focal adhesion;intracellular membrane-bounded organelle;intracellular non-membrane-bounde…	Ribosome	9	9	28.6	28.6	28.6	23.577	0	17.441	P40429;Q8J015;M0QYS1;Q6NVV1;M0QZU1;A0A096LPE0
Q6YHK3	CD109 antigen	CD109	19.8061	16.4873	21.5286	4	2	9	60501000	6063300	199660000	5	2	10		anatomical structure development;anatomical structure formation involved in morphogenesis;biological regulation;cellular process;developmental process;epidermis development;hair cycle process;hair follicle development;molting cycle;molting cycle process;multicellular organismal process;negative regulation of biological process;negative regulation of cell communication;negative regulation of cell …	binding;cytokine binding;endopeptidase inhibitor activity;endopeptidase regulator activity;enzyme inhibitor activity;enzyme regulator activity;growth factor binding;peptidase inhibitor activity;peptidase regulator activity;protein binding;serine-type endopeptidase inhibitor activity;transforming growth factor beta binding	anchored to membrane;cell part;cell surface;extracellular region part;extracellular space;intrinsic to membrane;membrane;membrane part;plasma membrane		9	9	8.2	8.2	8.2	161.69	0	175.92	Q6YHK3
P20700;E9PBF6;A0A0D9SFE5	Lamin-B1	LMNB1	21.3797	20.3184	22.3745	4	7	9	95500000	45764000	190320000	4	5	8		apoptosis;cell death;cellular component disassembly;cellular component disassembly at cellular level;cellular component disassembly involved in apoptosis;cellular component organization;cellular component organization at cellular level;cellular component organization or biogenesis;cellular component organization or biogenesis at cellular level;cellular process;death;programmed cell death	structural molecule activity	cell part;cytoskeletal part;envelope;intermediate filament;intracellular organelle part;intracellular part;lamin filament;macromolecular complex;membrane;nuclear envelope;nuclear inner membrane;nuclear membrane;nuclear part;nucleoplasm;organelle envelope;organelle inner membrane;organelle membrane;organelle part;protein complex		11	11	27.3	27.3	27.3	66.408	0	75.833	P20700;E9PBF6;A0A0D9SFE5;A0A0D9SFY5
O94875;H7BXR3	Sorbin and SH3 domain-containing protein 2	SORBS2	19.3939	20.4448	23.0739	3	6	9	37200000	77067000	476780000	3	7	11		actin cytoskeleton organization;actin filament organization;actin filament-based process;biological adhesion;cell adhesion;cell migration;cell motility;cellular component movement;cellular component organization;cellular component organization at cellular level;cellular component organization or biogenesis;cellular component organization or biogenesis at cellular level;cellular process;cytoskelet…	binding;binding, bridging;cation binding;cytoskeletal adaptor activity;cytoskeletal protein binding;ion binding;metal ion binding;protein binding;protein binding, bridging;structural constituent of cytoskeleton;structural constituent of muscle;structural molecule activity	actin cytoskeleton;cell part;contractile fiber part;cytoplasmic part;cytoskeleton;intracellular membrane-bounded organelle;intracellular non-membrane-bounded organelle;intracellular organelle;intracellular part;membrane;membrane-bounded organelle;non-membrane-bounded organelle;nucleus;organelle;organelle part;perinuclear region of cytoplasm;plasma membrane;Z disc		11	11	17.4	17.4	17.4	124.11	0	48.527	O94875;H7BXR3;H7BZK1;H7C1R7;H7BZX1;A0A3B3ITL8;C9J3W4;C9JL62;C9IZ89
A0A5F9W493;U3KPX3;A0A590UJ43;P48729;D6REM4;E7ETM0;H0Y9X2;U3KQK7	Casein kinase I isoform alpha	CSNK1A1	19.8982	NaN	24.8948	1	1	9	19543000	0	623880000	1	1	11		anatomical structure morphogenesis;biological regulation;cell cycle phase;cell cycle process;cell division;cell morphogenesis;cell surface receptor linked signaling pathway;cellular component morphogenesis;cellular component organization;cellular component organization at cellular level;cellular component organization or biogenesis;cellular component organization or biogenesis at cellular level;c…	adenyl nucleotide binding;adenyl ribonucleotide binding;ATP binding;binding;catalytic activity;kinase activity;nucleotide binding;phosphotransferase activity, alcohol group as acceptor;protein kinase activity;protein serine/threonine kinase activity;purine nucleotide binding;purine ribonucleoside triphosphate binding;purine ribonucleotide binding;ribonucleotide binding;transferase activity;transf…	cell part;cell projection;centrosome;chromosomal part;cilium;condensed chromosome kinetochore;cytoplasm;cytoplasmic part;cytoskeletal part;cytosol;intracellular membrane-bounded organelle;intracellular non-membrane-bounded organelle;intracellular organelle;intracellular organelle part;intracellular part;kinetochore;macromolecular complex;membrane;membrane-bounded organelle;microtubule organizing …	Hedgehog signaling pathway;Wnt signaling pathway	9	9	34.3	34.3	34.3	40.589	0	63.594	A0A5F9W493;U3KPX3;A0A590UJ43;P48729;D6REM4;E7ETM0;H0Y9X2;U3KQK7;Q8N752;A0A590UK94;A0A590UJQ7;E5RG27;D6RGE5
P54136	Arginine--tRNA ligase, cytoplasmic	RARS	23.5034	21.6882	23.2971	16	12	8	439960000	125030000	381360000	19	17	10		amine metabolic process;amino acid activation;arginyl-tRNA aminoacylation;carboxylic acid metabolic process;cellular amine metabolic process;cellular amino acid metabolic process;cellular ketone metabolic process;cellular macromolecule metabolic process;cellular metabolic process;cellular nitrogen compound metabolic process;cellular process;gene expression;macromolecule metabolic process;metaboli…	adenyl nucleotide binding;adenyl ribonucleotide binding;amine binding;amino acid binding;aminoacyl-tRNA ligase activity;arginine binding;arginine-tRNA ligase activity;ATP binding;binding;carboxylic acid binding;catalytic activity;ligase activity;ligase activity, forming aminoacyl-tRNA and related compounds;ligase activity, forming carbon-oxygen bonds;nucleic acid binding;nucleotide binding;purine…	aminoacyl-tRNA synthetase multienzyme complex;cell part;cytoplasm;cytoplasmic part;cytosol;extracellular membrane-bounded organelle;extracellular organelle;extracellular region part;extracellular vesicular exosome;intracellular membrane-bounded organelle;intracellular organelle;intracellular organelle part;intracellular part;macromolecular complex;membrane;membrane-bounded organelle;membrane-boun…	Aminoacyl-tRNA biosynthesis	16	16	30.6	30.6	30.6	75.378	0	53.804	P54136;E5RJM9;E5RH09;E5RI24
H7BXY3;Q7L2E3	Putative ATP-dependent RNA helicase DHX30	DHX30	22.197	NaN	20.7852	15	0	8	355780000	0	133720000	17	0	9		cellular macromolecule metabolic process;cellular metabolic process;cellular nitrogen compound metabolic process;cellular process;macromolecule metabolic process;metabolic process;nitrogen compound metabolic process;nucleic acid metabolic process;nucleobase-containing compound metabolic process;primary metabolic process;RNA metabolic process;RNA processing	adenyl nucleotide binding;adenyl ribonucleotide binding;ATP binding;ATPase activity;ATPase activity, coupled;ATP-dependent helicase activity;ATP-dependent RNA helicase activity;binding;catalytic activity;chromatin binding;double-stranded RNA binding;helicase activity;hydrolase activity;hydrolase activity, acting on acid anhydrides;hydrolase activity, acting on acid anhydrides, in phosphorus-conta…	cell part;cytoplasm;cytoplasmic part;intracellular membrane-bounded organelle;intracellular non-membrane-bounded organelle;intracellular organelle;intracellular organelle part;intracellular part;membrane-bounded organelle;mitochondrial nucleoid;mitochondrial part;mitochondrion;non-membrane-bounded organelle;nucleoid;nucleus;organelle;organelle part		15	15	15.4	15.4	15.4	130.55	0	42.056	H7BXY3;Q7L2E3
P61978;Q5T6W2	Heterogeneous nuclear ribonucleoprotein K	HNRNPK	25.6105	23.1741	25.2372	13	8	8	1178300000	217680000	909680000	18	14	11		biological regulation;cellular macromolecule metabolic process;cellular metabolic process;cellular nitrogen compound metabolic process;cellular process;cellular response to stimulus;gene expression;macromolecule metabolic process;metabolic process;mRNA metabolic process;mRNA processing;nitrogen compound metabolic process;nuclear mRNA splicing, via spliceosome;nucleic acid metabolic process;nucleo…	binding;core promoter proximal region DNA binding;core promoter proximal region sequence-specific DNA binding;DNA binding;nucleic acid binding;nucleic acid binding transcription factor activity;regulatory region DNA binding;regulatory region nucleic acid binding;RNA binding;RNA polymerase II core promoter proximal region sequence-specific DNA binding;RNA polymerase II core promoter proximal regio…	adherens junction;anchoring junction;catalytic step 2 spliceosome;cell junction;cell part;cell projection;cell-substrate adherens junction;cell-substrate junction;chromatin;chromosomal part;cytoplasm;cytoskeletal part;extracellular membrane-bounded organelle;extracellular organelle;extracellular region part;extracellular vesicular exosome;focal adhesion;intracellular membrane-bounded organelle;in…	Spliceosome	14	14	45.1	45.1	45.1	50.976	0	156.51	P61978;Q5T6W2;S4R359;S4R457
P23284	Peptidyl-prolyl cis-trans isomerase B	PPIB	26.3364	24.6343	25.4608	12	11	8	1016800000	312490000	554170000	18	18	11		anatomical structure development;biological regulation;bone development;cellular component organization;cellular component organization at cellular level;cellular component organization or biogenesis;cellular component organization or biogenesis at cellular level;cellular macromolecule metabolic process;cellular metabolic process;cellular process;cellular protein metabolic process;chaperone-media…	binding;catalytic activity;cis-trans isomerase activity;enzyme binding;isomerase activity;peptide binding;peptidyl-prolyl cis-trans isomerase activity;protein binding;protein complex binding;RNA polymerase binding;unfolded protein binding	adherens junction;anchoring junction;cell junction;cell part;cell-substrate adherens junction;cell-substrate junction;cytoplasmic membrane-bounded vesicle;cytoplasmic part;cytoplasmic vesicle;endoplasmic reticulum;endoplasmic reticulum lumen;endoplasmic reticulum part;extracellular membrane-bounded organelle;extracellular organelle;extracellular region part;extracellular vesicular exosome;focal a…		14	14	56.9	56.9	56.9	23.742	0	57.432	P23284
Q12931;I3L0K7	Heat shock protein 75 kDa, mitochondrial	TRAP1	23.2033	21.0101	22.1372	12	11	8	386330000	84477000	184510000	18	11	9		biological regulation;cellular macromolecule metabolic process;cellular metabolic process;cellular process;cellular protein metabolic process;chaperone-mediated protein folding;macromolecule metabolic process;metabolic process;posttranscriptional regulation of gene expression;primary metabolic process;protein folding;protein metabolic process;regulation of biological process;regulation of biosynt…	adenyl nucleotide binding;adenyl ribonucleotide binding;ATP binding;binding;cytokine receptor binding;enzyme binding;kinase binding;nucleotide binding;protein binding;protein kinase binding;purine nucleotide binding;purine ribonucleoside triphosphate binding;purine ribonucleotide binding;receptor binding;ribonucleotide binding;tumor necrosis factor receptor binding;tumor necrosis factor receptor …	cell part;cytoplasmic part;extracellular membrane-bounded organelle;extracellular organelle;extracellular region part;extracellular vesicular exosome;intracellular membrane-bounded organelle;intracellular organelle;intracellular organelle lumen;intracellular organelle part;intracellular part;lipid particle;membrane;membrane-bounded organelle;membrane-bounded vesicle;membrane-enclosed lumen;mitoch…		13	13	22	22	22	80.109	0	131.6	Q12931;I3L0K7;I3L239
P43490;A0A0C4DFS8	Nicotinamide phosphoribosyltransferase	NAMPT	23.6215	21.3019	23.1209	12	8	8	374280000	74974000	264540000	17	11	10		alkaloid metabolic process;biological regulation;biosynthetic process;cell communication;cell-cell signaling;cellular amide metabolic process;cellular biosynthetic process;cellular metabolic process;cellular nitrogen compound biosynthetic process;cellular nitrogen compound metabolic process;cellular process;cellular response to stimulus;circadian regulation of gene expression;circadian rhythm;coe…	binding;catalytic activity;cytokine activity;drug binding;nicotinamide phosphoribosyltransferase activity;nicotinate-nucleotide diphosphorylase (carboxylating) activity;protein binding;receptor binding;transferase activity;transferase activity, transferring glycosyl groups;transferase activity, transferring pentosyl groups	cell part;cytoplasmic part;cytosol;extracellular membrane-bounded organelle;extracellular organelle;extracellular region part;extracellular space;extracellular vesicular exosome;intracellular membrane-bounded organelle;intracellular organelle;intracellular part;membrane-bounded organelle;membrane-bounded vesicle;nucleus;organelle;vesicle	Nicotinate and nicotinamide metabolism	13	13	29.7	29.7	29.7	55.52	0	66.897	P43490;A0A0C4DFS8;C9JF35;C9JG65
P26038	Moesin	MSN	25.4762	22.9259	24.642	11	9	8	1540300000	262960000	863970000	27	21	15		anatomical structure development;biological adhesion;biological regulation;cell adhesion;cell development;cell migration;cell motility;cell-cell adhesion;cellular component movement;cellular developmental process;cellular process;developmental process;endothelial cell development;epithelial cell development;establishment of endothelial barrier;immune system process;leukocyte cell-cell adhesion;le…	binding;cell adhesion molecule binding;double-stranded RNA binding;enzyme binding;kinase binding;nucleic acid binding;protein binding;protein kinase binding;receptor binding;RNA binding;structural constituent of cytoskeleton;structural molecule activity	adherens junction;anchoring junction;apical part of cell;apical plasma membrane;basolateral plasma membrane;blood microparticle;cell junction;cell part;cell periphery;cell projection;cell projection membrane;cell projection part;cell-substrate adherens junction;cell-substrate junction;cytoplasm;cytoskeleton;extracellular membrane-bounded organelle;extracellular organelle;extracellular region part…	Leukocyte transendothelial migration;Measles;Regulation of actin cytoskeleton	20	20	42.5	42.5	30.5	67.819	0	198.03	P26038;V9GZ54
A0A087WWY3;Q60FE5;P21333	Filamin-A	FLNA	20.4216	17.4425	19.8213	11	3	8	158710000	20127000	104690000	15	3	7		actin crosslink formation;actin cytoskeleton organization;actin cytoskeleton reorganization;actin filament organization;actin filament-based process;anatomical structure formation involved in morphogenesis;anatomical structure morphogenesis;biological adhesion;biological regulation;biosynthetic process;blood coagulation;cAMP-mediated signaling;cell activation;cell adhesion;cell cycle process;cell…	actin binding;actin filament binding;binding;cytoskeletal protein binding;enzyme binding;Fc-gamma receptor I complex binding;glycoprotein binding;GTPase binding;identical protein binding;immunoglobulin receptor binding;molecular transducer activity;protein binding;protein dimerization activity;protein homodimerization activity;Rac GTPase binding;Ral GTPase binding;Ras GTPase binding;receptor bind…	actin cytoskeleton;actin filament;adherens junction;anchoring junction;cell body;cell cortex part;cell junction;cell part;cell projection part;cell-substrate adherens junction;cell-substrate junction;chromosomal part;cortical cytoskeleton;cytoplasm;cytoplasmic part;cytoskeletal part;cytoskeleton;cytosol;dendritic shaft;extracellular membrane-bounded organelle;extracellular organelle;extracellular…	Focal adhesion;MAPK signaling pathway	15	15	11.5	11.5	11.5	245.85	0	50.655	A0A087WWY3;Q60FE5;P21333;F8WE98;H0Y5F3;H0Y5C6
P34897;G3V2Y4;G3V5L0;H0YIZ0	Serine hydroxymethyltransferase, mitochondrial;Serine hydroxymethyltransferase	SHMT2	24.0075	21.8287	23.2933	11	8	8	489080000	108020000	298130000	15	11	13		amine biosynthetic process;amine metabolic process;biological regulation;biosynthetic process;carboxylic acid biosynthetic process;carboxylic acid metabolic process;cellular amine metabolic process;cellular amino acid biosynthetic process;cellular amino acid metabolic process;cellular aromatic compound metabolic process;cellular biosynthetic process;cellular component assembly;cellular component …	aldehyde-lyase activity;amine binding;amino acid binding;binding;carbon-carbon lyase activity;carboxylic acid binding;catalytic activity;chromatin binding;cofactor binding;glycine hydroxymethyltransferase activity;hydroxymethyl-, formyl- and related transferase activity;L-allo-threonine aldolase activity;lyase activity;pyridoxal phosphate binding;threonine aldolase activity;transferase activity;t…	cell part;cytoplasmic part;cytoskeleton;extracellular membrane-bounded organelle;extracellular organelle;extracellular region part;extracellular vesicular exosome;intracellular membrane-bounded organelle;intracellular non-membrane-bounded organelle;intracellular organelle;intracellular organelle lumen;intracellular organelle part;intracellular part;membrane;membrane-bounded organelle;membrane-bou…	Cyanoamino acid metabolism;Glycine, serine and threonine metabolism;Methane metabolism;One carbon pool by folate	14	14	31.7	31.7	31.7	55.992	0	56.257	P34897;G3V2Y4;G3V5L0;H0YIZ0;G3V540;G3V4W5;G3V241;G3V3Y8;G3V4T0;G3V4X0;G3V2W0;G3V2E4;G3V2D2
A0A2R8YD50;P51659;E7EWE5;E7ER27;G5E9S2;E7ET17;A0A2R8YDT8;A0A2R8Y7L2	Peroxisomal multifunctional enzyme type 2;(3R)-hydroxyacyl-CoA dehydrogenase;Enoyl-CoA hydratase 2	HSD17B4	22.7645	21.9915	22.0424	11	11	8	292130000	170950000	177100000	14	12	10		anatomical structure development;androgen metabolic process;bile acid biosynthetic process;bile acid metabolic process;biological regulation;biosynthetic process;carboxylic acid biosynthetic process;carboxylic acid catabolic process;carboxylic acid metabolic process;catabolic process;cell development;cell differentiation;cellular biosynthetic process;cellular catabolic process;cellular developmen…	3alpha,7alpha,12alpha-trihydroxy-5beta-cholest-24-enoyl-CoA hydratase activity;3-hydroxyacyl-CoA dehydrogenase activity;binding;carbon-oxygen lyase activity;catalytic activity;hydro-lyase activity;identical protein binding;isomerase activity;long-chain-enoyl-CoA hydratase activity;lyase activity;oxidoreductase activity;oxidoreductase activity, acting on CH-OH group of donors;oxidoreductase activi…	cell part;cytoplasmic part;intracellular membrane-bounded organelle;intracellular organelle;intracellular organelle lumen;intracellular organelle part;intracellular part;membrane;membrane-bounded organelle;membrane-enclosed lumen;microbody;microbody lumen;microbody membrane;microbody part;mitochondrion;organelle;organelle lumen;organelle membrane;organelle part;peroxisomal matrix;peroxisomal memb…	Peroxisome;Primary bile acid biosynthesis	16	16	32.6	32.6	32.6	76.837	0	134.54	A0A2R8YD50;P51659;E7EWE5;E7ER27;G5E9S2;E7ET17;A0A2R8YDT8;A0A2R8Y7L2;A0A2R8YF45;E7EPL9;A0A2R8YEG2;A0A2R8Y7W2
F5H6X6;Q14697;E9PKU7	Neutral alpha-glucosidase AB	GANAB	23.9744	21.4751	24.0289	11	10	8	609850000	107860000	633310000	14	11	11		carbohydrate metabolic process;cellular carbohydrate metabolic process;cellular macromolecule metabolic process;cellular metabolic process;cellular process;cellular protein metabolic process;glycosylation;macromolecule glycosylation;macromolecule metabolic process;macromolecule modification;metabolic process;peptidyl-amino acid modification;peptidyl-asparagine modification;post-translational prot…	alpha-glucosidase activity;binding;carbohydrate binding;catalytic activity;glucan 1,3-alpha-glucosidase activity;glucosidase activity;hydrolase activity;hydrolase activity, acting on glycosyl bonds;hydrolase activity, hydrolyzing O-glycosyl compounds	cell part;cytoplasmic membrane-bounded vesicle;cytoplasmic part;cytoplasmic vesicle;endoplasmic reticulum lumen;endoplasmic reticulum part;extracellular membrane-bounded organelle;extracellular organelle;extracellular region part;extracellular vesicular exosome;glucosidase II complex;Golgi apparatus;intracellular membrane-bounded organelle;intracellular organelle;intracellular organelle lumen;int…	N-Glycan biosynthesis;Protein processing in endoplasmic reticulum	14	14	18.3	18.3	18.3	96.215	0	91.009	F5H6X6;Q14697;E9PKU7;E9PNH1
P11413;E7EUI8	Glucose-6-phosphate 1-dehydrogenase	G6PD	24.2084	22.4759	24.0148	11	7	8	678430000	204160000	593240000	12	7	8		alcohol biosynthetic process;alcohol catabolic process;alcohol metabolic process;amine metabolic process;anatomical structure development;biological regulation;biosynthetic process;carbohydrate biosynthetic process;carbohydrate catabolic process;carbohydrate metabolic process;carboxylic acid metabolic process;catabolic process;cell maturation;cellular amine metabolic process;cellular amino acid m…	binding;carbohydrate binding;catalytic activity;coenzyme binding;cofactor binding;glucose binding;glucose-6-phosphate dehydrogenase activity;identical protein binding;monosaccharide binding;NADP binding;nucleotide binding;oxidoreductase activity;oxidoreductase activity, acting on CH-OH group of donors;oxidoreductase activity, acting on the CH-OH group of donors, NAD or NADP as acceptor;protein bi…	cell part;centrosome;cytoplasm;cytoplasmic part;cytoskeletal part;cytosol;extracellular membrane-bounded organelle;extracellular organelle;extracellular region part;extracellular vesicular exosome;internal side of plasma membrane;intracellular membrane-bounded organelle;intracellular non-membrane-bounded organelle;intracellular organelle;intracellular organelle part;intracellular part;membrane;me…	Glutathione metabolism;Pentose phosphate pathway	13	13	33	33	33	59.256	0	123.9	P11413;E7EUI8;E9PD92;E7EM57
H0Y4R1;P12268	Inosine-5-monophosphate dehydrogenase 2	IMPDH2	23.3739	21.0339	23.4278	11	8	8	250000000	49381000	259530000	11	9	9		anatomical structure development;biosynthetic process;cell activation;cell proliferation;cellular aromatic compound metabolic process;cellular biosynthetic process;cellular component assembly;cellular component organization;cellular component organization or biogenesis;cellular metabolic process;cellular nitrogen compound biosynthetic process;cellular nitrogen compound metabolic process;cellular …	binding;catalytic activity;cation binding;DNA binding;IMP dehydrogenase activity;ion binding;metal ion binding;nucleic acid binding;nucleotide binding;oxidoreductase activity;oxidoreductase activity, acting on CH-OH group of donors;oxidoreductase activity, acting on the CH-OH group of donors, NAD or NADP as acceptor;RNA binding	cell part;cytoplasm;cytoplasmic part;cytosol;extracellular membrane-bounded organelle;extracellular organelle;extracellular region part;extracellular vesicular exosome;intracellular membrane-bounded organelle;intracellular organelle;intracellular organelle part;intracellular part;membrane;membrane-bounded organelle;membrane-bounded vesicle;microbody;microbody membrane;microbody part;nucleus;organ…	Drug metabolism - other enzymes;Purine metabolism	14	14	32.6	32.6	32.6	50.957	0	95.457	H0Y4R1;P12268;E7ETK5
Q14974;J3QR48;J3KTM9	Importin subunit beta-1	KPNB1	23.9304	22.0462	23.9354	10	8	8	639500000	173230000	641720000	17	11	13		apoptosis;biological regulation;catabolic process;cell death;cell surface receptor linked signaling pathway;cellular catabolic process;cellular component disassembly;cellular component disassembly at cellular level;cellular component disassembly involved in apoptosis;cellular component organization;cellular component organization at cellular level;cellular component organization or biogenesis;cel…	binding;cation binding;enzyme binding;ion binding;metal ion binding;nuclear localization sequence binding;peptide binding;protein binding;protein domain specific binding;protein transporter activity;signal sequence binding;substrate-specific transporter activity;transition metal ion binding;transporter activity;zinc ion binding	cell part;cytoplasm;cytoplasmic part;cytosol;endoplasmic reticulum part;endoplasmic reticulum tubular network;envelope;extracellular membrane-bounded organelle;extracellular organelle;extracellular region part;extracellular vesicular exosome;intracellular organelle part;intracellular part;macromolecular complex;membrane;membrane part;membrane-bounded organelle;membrane-bounded vesicle;nuclear env…	RNA transport	12	12	17.1	17.1	17.1	97.169	0	133.64	Q14974;J3QR48;J3KTM9;J3QKQ5
A0A3B3ITZ9;Q9Y2W1	Thyroid hormone receptor-associated protein 3	THRAP3	23.1932	16.7249	23.5311	10	4	8	393230000	4441300	497010000	14	4	11		androgen receptor signaling pathway;biological regulation;biosynthetic process;catabolic process;cellular biosynthetic process;cellular catabolic process;cellular macromolecule catabolic process;cellular macromolecule metabolic process;cellular metabolic process;cellular nitrogen compound metabolic process;cellular process;cellular response to stimulus;intracellular receptor mediated signaling pa…	adenyl nucleotide binding;adenyl ribonucleotide binding;ATP binding;binding;core promoter binding;core promoter sequence-specific DNA binding;DNA binding;hormone receptor binding;ligand-dependent nuclear receptor transcription coactivator activity;nuclear hormone receptor binding;nucleic acid binding;nucleotide binding;phosphoprotein binding;protein binding;protein binding transcription factor ac…	cell part;extracellular membrane-bounded organelle;extracellular organelle;extracellular region part;extracellular vesicular exosome;intracellular membrane-bounded organelle;intracellular organelle;intracellular organelle part;intracellular part;macromolecular complex;mediator complex;membrane-bounded organelle;membrane-bounded vesicle;nuclear part;nucleoplasm;nucleoplasm part;nucleus;organelle;o…		10	10	15.7	15.7	15.7	103.52	0	151.54	A0A3B3ITZ9;Q9Y2W1
Q99536	Synaptic vesicle membrane protein VAT-1 homolog	VAT1	25.9883	23.9331	25.5022	10	6	8	1065000000	256270000	760380000	14	10	11		biological regulation;negative regulation of biological process;negative regulation of cellular component organization;negative regulation of cellular process;negative regulation of developmental process;negative regulation of mitochondrial fusion;negative regulation of mitochondrion organization;negative regulation of organelle organization;regulation of anatomical structure morphogenesis;regula…	binding;catalytic activity;cation binding;ion binding;metal ion binding;oxidoreductase activity;transition metal ion binding;zinc ion binding	cell part;cytoplasmic part;extracellular membrane-bounded organelle;extracellular organelle;extracellular region part;extracellular vesicular exosome;integral to membrane;intracellular organelle part;intracellular part;intrinsic to membrane;membrane;membrane part;membrane-bounded organelle;membrane-bounded vesicle;mitochondrial membrane;mitochondrial outer membrane;mitochondrial part;organelle;or…		12	12	37.4	37.4	37.4	41.92	0	66.493	Q99536;K7ESA3;K7ERT7;K7ENX2;K7EM19;K7EJM4;K7ER81
P30041	Peroxiredoxin-6	PRDX6	25.2472	23.1925	25.1017	10	5	8	597410000	143790000	540070000	13	5	8		catabolic process;cellular catabolic process;cellular lipid catabolic process;cellular lipid metabolic process;cellular metabolic process;cellular process;cellular response to chemical stimulus;cellular response to hydrogen peroxide;cellular response to oxidative stress;cellular response to reactive oxygen species;cellular response to stimulus;cellular response to stress;hydrogen peroxide catabol…	antioxidant activity;binding;carboxylic ester hydrolase activity;catalytic activity;enzyme binding;glutathione peroxidase activity;hydrolase activity;hydrolase activity, acting on ester bonds;lipase activity;oxidoreductase activity;oxidoreductase activity, acting on paired donors, with incorporation or reduction of molecular oxygen;oxidoreductase activity, acting on peroxide as acceptor;peroxidas…	cell part;cytoplasm;cytoplasmic membrane-bounded vesicle;cytoplasmic part;cytoplasmic vesicle;cytosol;extracellular membrane-bounded organelle;extracellular organelle;extracellular region part;extracellular space;extracellular vesicular exosome;intracellular membrane-bounded organelle;intracellular organelle;intracellular part;lysosome;lytic vacuole;membrane;membrane-bounded organelle;membrane-bo…	Methane metabolism;Phenylalanine metabolism;Phenylpropanoid biosynthesis	12	12	52.2	52.2	52.2	25.035	0	57.086	P30041
Q01813;B1APP6	ATP-dependent 6-phosphofructokinase, platelet type	PFKP	23.2295	20.1587	22.9927	10	5	8	314730000	37457000	267090000	13	6	10		alcohol catabolic process;alcohol metabolic process;carbohydrate catabolic process;carbohydrate metabolic process;carbohydrate phosphorylation;catabolic process;cellular carbohydrate catabolic process;cellular carbohydrate metabolic process;cellular metabolic process;cellular process;fructose 6-phosphate metabolic process;fructose metabolic process;generation of precursor metabolites and energy;g…	6-phosphofructokinase activity;adenyl nucleotide binding;adenyl ribonucleotide binding;ATP binding;binding;carbohydrate kinase activity;catalytic activity;cation binding;ion binding;kinase activity;metal ion binding;nucleotide binding;phosphofructokinase activity;phosphotransferase activity, alcohol group as acceptor;protein binding;protein complex binding;purine nucleotide binding;purine ribonuc…	cell part;cytoplasmic part;cytosol;extracellular membrane-bounded organelle;extracellular organelle;extracellular region part;extracellular vesicular exosome;intracellular membrane-bounded organelle;intracellular organelle;intracellular part;membrane;membrane-bounded organelle;membrane-bounded vesicle;nucleus;organelle;vesicle	Fructose and mannose metabolism;Galactose metabolism;Glycolysis / Gluconeogenesis;Methane metabolism;Pentose phosphate pathway	14	14	25.4	25.4	21.8	85.595	0	66.327	Q01813;B1APP6;H0Y757;H0Y3Y3;Q5VSR5;V9GYV7
E9PLK3;P55786	Puromycin-sensitive aminopeptidase	NPEPPS	23.2973	20.8001	22.8109	10	7	8	484460000	85814000	345830000	11	9	11		antigen processing and presentation;antigen processing and presentation of peptide antigen;antigen processing and presentation of peptide antigen via MHC class I;cellular macromolecule metabolic process;cellular metabolic process;cellular process;cellular protein metabolic process;cellular response to chemical stimulus;cellular response to hypoxia;cellular response to oxygen levels;cellular respo…	aminopeptidase activity;binding;catalytic activity;cation binding;exopeptidase activity;hydrolase activity;ion binding;metal ion binding;metallopeptidase activity;peptidase activity;peptidase activity, acting on L-amino acid peptides;transition metal ion binding;zinc ion binding	cell part;cytoplasmic part;cytosol;extracellular membrane-bounded organelle;extracellular organelle;extracellular region part;extracellular vesicular exosome;intracellular membrane-bounded organelle;intracellular organelle;intracellular part;membrane-bounded organelle;membrane-bounded vesicle;nucleus;organelle;vesicle		12	12	18	18	18	102.99	0	42.663	E9PLK3;P55786;A6NEC2;H0YDG0;H0YCQ5;E9PJ74;E9PRQ5;E9PP11
A0A0U1RRM4;P26599;A6NLN1	Polypyrimidine tract-binding protein 1	PTBP1	25.2124	23.5248	24.5955	9	5	8	777510000	241390000	506990000	16	10	13		alternative nuclear mRNA splicing, via spliceosome;biological regulation;cellular macromolecule metabolic process;cellular metabolic process;cellular nitrogen compound metabolic process;cellular process;gene expression;macromolecule metabolic process;metabolic process;mRNA metabolic process;mRNA processing;negative regulation of biological process;negative regulation of cell differentiation;negat…	binding;nucleic acid binding;nucleotide binding;poly-pyrimidine tract binding;pre-mRNA binding;RNA binding;single-stranded RNA binding	cell part;extracellular membrane-bounded organelle;extracellular organelle;extracellular region part;extracellular vesicular exosome;intracellular membrane-bounded organelle;intracellular non-membrane-bounded organelle;intracellular organelle;intracellular organelle part;intracellular part;membrane;membrane-bounded organelle;membrane-bounded vesicle;non-membrane-bounded organelle;nuclear part;nuc…		11	11	26.7	26.7	24.7	62.463	0	104.04	A0A0U1RRM4;P26599;A6NLN1;A0A0D9SF20;K7EKJ7;K7EK45;A0A087WU68;K7ES59;A0A087WUW5
P49411	Elongation factor Tu, mitochondrial	TUFM	24.529	22.2321	25.1408	9	7	8	726250000	147790000	1109900000	15	11	15		biosynthetic process;cellular biosynthetic process;cellular component organization;cellular component organization at cellular level;cellular component organization or biogenesis;cellular component organization or biogenesis at cellular level;cellular macromolecule biosynthetic process;cellular macromolecule metabolic process;cellular metabolic process;cellular process;cellular protein metabolic …	binding;catalytic activity;GTP binding;GTPase activity;guanyl nucleotide binding;guanyl ribonucleotide binding;hydrolase activity;hydrolase activity, acting on acid anhydrides;hydrolase activity, acting on acid anhydrides, in phosphorus-containing anhydrides;nucleic acid binding;nucleoside-triphosphatase activity;nucleotide binding;purine nucleotide binding;purine ribonucleoside triphosphate bind…	cell part;cytoplasmic part;extracellular membrane-bounded organelle;extracellular organelle;extracellular region part;extracellular vesicular exosome;intracellular membrane-bounded organelle;intracellular non-membrane-bounded organelle;intracellular organelle;intracellular organelle part;intracellular part;membrane;membrane-bounded organelle;membrane-bounded vesicle;mitochondrial nucleoid;mitocho…	Plant-pathogen interaction	9	9	33.2	33.2	33.2	49.541	0	99.25	P49411;H3BNU3
P32119;A6NIW5	Peroxiredoxin-2	PRDX2	26.4183	24.1794	26.0353	9	5	8	1165900000	246980000	894040000	13	11	9		biological regulation;biosynthetic process;catabolic process;cellular biosynthetic process;cellular catabolic process;cellular macromolecule metabolic process;cellular metabolic process;cellular nitrogen compound metabolic process;cellular process;cellular response to chemical stimulus;cellular response to hydrogen peroxide;cellular response to oxidative stress;cellular response to oxygen radical…	antioxidant activity;catalytic activity;oxidoreductase activity;oxidoreductase activity, acting on paired donors, with incorporation or reduction of molecular oxygen;oxidoreductase activity, acting on peroxide as acceptor;peroxidase activity;peroxiredoxin activity;thioredoxin peroxidase activity	cell part;cytoplasm;cytoplasmic part;cytosol;extracellular membrane-bounded organelle;extracellular organelle;extracellular region part;extracellular vesicular exosome;intracellular part;membrane-bounded organelle;membrane-bounded vesicle;organelle;vesicle		10	10	36.4	36.4	30.8	21.892	0	48.531	P32119;A6NIW5
P41250	Glycine--tRNA ligase	GARS	23.3442	22.0479	21.9601	9	7	8	425960000	173440000	163200000	9	8	8		amine metabolic process;amino acid activation;biosynthetic process;bis(5'-nucleosidyl) oligophosphate biosynthetic process;bis(5'-nucleosidyl) oligophosphate metabolic process;carboxylic acid metabolic process;cellular amine metabolic process;cellular amino acid metabolic process;cellular biosynthetic process;cellular ketone metabolic process;cellular macromolecule metabolic process;cellular meta…	adenyl nucleotide binding;adenyl ribonucleotide binding;aminoacyl-tRNA ligase activity;ATP binding;binding;catalytic activity;glycine-tRNA ligase activity;ligase activity;ligase activity, forming aminoacyl-tRNA and related compounds;ligase activity, forming carbon-oxygen bonds;nucleotide binding;protein binding;protein dimerization activity;purine nucleotide binding;purine ribonucleoside triphosp…	axon;cell part;cell projection;cytoplasm;cytoplasmic membrane-bounded vesicle;cytoplasmic part;cytoplasmic vesicle;cytosol;extracellular membrane-bounded organelle;extracellular organelle;extracellular region part;extracellular vesicular exosome;intracellular membrane-bounded organelle;intracellular organelle;intracellular organelle lumen;intracellular organelle part;intracellular part;membrane-b…	Aminoacyl-tRNA biosynthesis	14	14	25.6	25.6	25.6	83.165	0	97.274	P41250;F8WCK4
P62258;B4DJF2;I3L3T1	14-3-3 protein epsilon	YWHAE	27.4369	26.2052	27.1948	8	7	8	3088800000	1315200000	2611500000	26	16	26		anatomical structure development;apoptosis;biological regulation;biosynthetic process;cell cycle;cell cycle process;cell death;cell migration;cell motility;cell surface receptor linked signaling pathway;cellular biosynthetic process;cellular chemical homeostasis;cellular component movement;cellular component organization;cellular component organization at cellular level;cellular component organiz…	amine binding;amino acid binding;antigen binding;binding;carboxylic acid binding;channel regulator activity;enzyme binding;histone deacetylase binding;ion channel binding;MHC class II protein complex binding;MHC protein complex binding;phosphoprotein binding;phosphoserine binding;potassium channel regulator activity;protein binding;protein dimerization activity;protein heterodimerization activity…	adherens junction;anchoring junction;axon;cell junction;cell part;cell projection;cell-substrate adherens junction;cell-substrate junction;cytoplasmic membrane-bounded vesicle;cytoplasmic part;cytoplasmic vesicle;cytoplasmic vesicle membrane;cytoplasmic vesicle part;cytoskeletal part;cytosol;extracellular membrane-bounded organelle;extracellular organelle;extracellular region part;extracellular v…	Cell cycle;Neurotrophin signaling pathway;Oocyte meiosis	11	9	53.3	49.4	49.4	29.174	0	57.489	P62258;B4DJF2;I3L3T1;K7EM20;K7EIT4;I3L0W5
A0A2R8Y811;P62263;E5RH77	40S ribosomal protein S14	RPS14	28.7776	26.8648	29.2085	8	8	8	1840600000	488850000	2481400000	17	12	15		biological regulation;biosynthetic process;catabolic process;cell differentiation;cellular biosynthetic process;cellular catabolic process;cellular component assembly;cellular component assembly at cellular level;cellular component disassembly;cellular component disassembly at cellular level;cellular component organization;cellular component organization at cellular level;cellular component organ…	binding;mRNA 5'-UTR binding;mRNA binding;nucleic acid binding;RNA binding;structural constituent of ribosome;structural molecule activity;translation regulator activity	adherens junction;anchoring junction;cell junction;cell part;cell-substrate adherens junction;cell-substrate junction;cytoplasm;cytoplasmic part;cytosol;cytosolic small ribosomal subunit;extracellular membrane-bounded organelle;extracellular organelle;extracellular region part;extracellular vesicular exosome;focal adhesion;intracellular membrane-bounded organelle;intracellular non-membrane-bounde…	Ribosome	8	8	34.7	34.7	34.7	16.159	0	95.979	A0A2R8Y811;P62263;E5RH77
P62280;M0QZC5	40S ribosomal protein S11	RPS11	26.579	24.5577	26.6106	8	8	8	1002500000	246940000	1024700000	13	11	9		biosynthetic process;catabolic process;cellular biosynthetic process;cellular catabolic process;cellular component disassembly;cellular component disassembly at cellular level;cellular component organization;cellular component organization at cellular level;cellular component organization or biogenesis;cellular component organization or biogenesis at cellular level;cellular macromolecular complex…	binding;nucleic acid binding;RNA binding;rRNA binding;structural constituent of ribosome;structural molecule activity	adherens junction;anchoring junction;cell junction;cell part;cell-substrate adherens junction;cell-substrate junction;cytoplasm;cytoplasmic part;cytosol;cytosolic small ribosomal subunit;extracellular membrane-bounded organelle;extracellular organelle;extracellular region part;extracellular vesicular exosome;focal adhesion;intracellular non-membrane-bounded organelle;intracellular organelle;intra…	Ribosome	8	8	45.6	45.6	45.6	18.431	0	28.194	P62280;M0QZC5;M0R1H5;M0R1H6
P39019;M0R2L9;M0QYF7;M0R140	40S ribosomal protein S19	RPS19	27.2444	25.5478	27.7861	8	11	8	1589900000	490500000	2314400000	12	12	9		biological regulation;biosynthetic process;catabolic process;cell chemotaxis;cell differentiation;cell migration;cell motility;cellular biosynthetic process;cellular catabolic process;cellular component assembly;cellular component assembly at cellular level;cellular component biogenesis;cellular component biogenesis at cellular level;cellular component disassembly;cellular component disassembly a…	binding;enzyme binding;fibroblast growth factor binding;growth factor binding;identical protein binding;kinase binding;protein binding;protein dimerization activity;protein homodimerization activity;protein kinase binding;structural constituent of ribosome;structural molecule activity	adherens junction;anchoring junction;cell junction;cell part;cell-substrate adherens junction;cell-substrate junction;cytoplasm;cytoplasmic part;cytosol;cytosolic small ribosomal subunit;extracellular membrane-bounded organelle;extracellular organelle;extracellular region part;extracellular vesicular exosome;focal adhesion;intracellular non-membrane-bounded organelle;intracellular organelle;intra…	Ribosome	12	12	59.3	59.3	59.3	16.06	0	164.74	P39019;M0R2L9;M0QYF7;M0R140;A0A075B6E2
A0A087X2I1;P62333;H0YJC0	26S protease regulatory subunit 10B	PSMC6	23.177	21.2599	22.7123	8	7	8	218130000	57755000	158060000	11	7	9		activation of immune response;activation of innate immune response;anaphase-promoting complex-dependent proteasomal ubiquitin-dependent protein catabolic process;antigen processing and presentation;antigen processing and presentation of exogenous antigen;antigen processing and presentation of exogenous peptide antigen;antigen processing and presentation of exogenous peptide antigen via MHC class …	adenyl nucleotide binding;adenyl ribonucleotide binding;ATP binding;ATPase activity;binding;binding, bridging;catalytic activity;hydrolase activity;hydrolase activity, acting on acid anhydrides;hydrolase activity, acting on acid anhydrides, in phosphorus-containing anhydrides;nucleoside-triphosphatase activity;nucleotide binding;protein binding;protein binding, bridging;purine nucleotide binding;…	cell part;cytoplasmic part;cytosol;cytosolic part;cytosolic proteasome complex;extracellular membrane-bounded organelle;extracellular organelle;extracellular region part;extracellular vesicular exosome;inclusion body;intracellular membrane-bounded organelle;intracellular organelle;intracellular organelle part;intracellular part;macromolecular complex;membrane;membrane-bounded organelle;membrane-b…	Proteasome	11	11	42.2	42.2	42.2	45.796	0	64.637	A0A087X2I1;P62333;H0YJC0;H0YJS8;H0YJE9;H0YJT1
P07195;A0A5F9ZHM4;A0A3B3IS95;C9J7H8;A8MW50	L-lactate dehydrogenase B chain;L-lactate dehydrogenase	LDHB	25.6887	23.648	25.3722	8	6	8	919410000	223470000	738310000	11	7	7		carbohydrate metabolic process;carboxylic acid metabolic process;cellular ketone metabolic process;cellular metabolic process;cellular nitrogen compound metabolic process;cellular process;coenzyme metabolic process;cofactor metabolic process;heterocycle metabolic process;lactate metabolic process;metabolic process;monocarboxylic acid metabolic process;NAD metabolic process;nicotinamide nucleotide…	binding;catalytic activity;coenzyme binding;cofactor binding;lactate dehydrogenase activity;L-lactate dehydrogenase activity;NAD binding;nucleotide binding;oxidoreductase activity;oxidoreductase activity, acting on CH-OH group of donors;oxidoreductase activity, acting on the CH-OH group of donors, NAD or NADP as acceptor	cell part;cytoplasm;cytoplasmic part;cytosol;extracellular membrane-bounded organelle;extracellular organelle;extracellular region part;extracellular vesicular exosome;intracellular membrane-bounded organelle;intracellular organelle;intracellular part;membrane;membrane part;membrane raft;membrane-bounded organelle;membrane-bounded vesicle;mitochondrion;organelle;vesicle	Cysteine and methionine metabolism;Glycolysis / Gluconeogenesis;Propanoate metabolism;Pyruvate metabolism	10	10	29.9	29.9	29.9	36.638	0	49.678	P07195;A0A5F9ZHM4;A0A3B3IS95;C9J7H8;A8MW50;F5H793
P37837;F2Z393	Transaldolase	TALDO1	25.2232	23.8893	24.3169	8	10	8	665850000	264140000	355270000	10	12	7		alcohol biosynthetic process;alcohol catabolic process;alcohol metabolic process;biosynthetic process;carbohydrate biosynthetic process;carbohydrate catabolic process;carbohydrate metabolic process;catabolic process;cellular biosynthetic process;cellular carbohydrate biosynthetic process;cellular carbohydrate catabolic process;cellular carbohydrate metabolic process;cellular metabolic process;cel…	catalytic activity;sedoheptulose-7-phosphate:D-glyceraldehyde-3-phosphate glyceronetransferase activity;transferase activity;transferase activity, transferring aldehyde or ketonic groups	cell part;cytoplasm;cytoplasmic part;cytosol;extracellular membrane-bounded organelle;extracellular organelle;extracellular region part;extracellular vesicular exosome;intracellular membrane-bounded organelle;intracellular organelle;intracellular part;membrane-bounded organelle;membrane-bounded vesicle;nucleus;organelle;vesicle	Pentose phosphate pathway	11	11	35.6	35.6	35.6	37.54	0	47.719	P37837;F2Z393
P05141	ADP/ATP translocase 2;ADP/ATP translocase 2, N-terminally processed	SLC25A5	24.6938	22.8097	26.5823	7	7	8	515600000	139680000	1909000000	14	9	19		adenine transport;biological regulation;cellular metabolic process;cellular process;chromosome segregation;energy derivation by oxidation of organic compounds;energy reserve metabolic process;establishment of localization;generation of precursor metabolites and energy;metabolic process;nitrogen compound transport;nucleobase transport;nucleobase-containing compound transport;oxidation-reduction pr…	adenine transmembrane transporter activity;binding;enzyme binding;nucleobase transmembrane transporter activity;nucleobase-containing compound transmembrane transporter activity;protein binding;purine base transmembrane transporter activity;substrate-specific transmembrane transporter activity;substrate-specific transporter activity;transmembrane transporter activity;transporter activity;ubiquiti…	cell part;cell projection;cilium;cytoplasmic part;cytoskeletal part;extracellular membrane-bounded organelle;extracellular organelle;extracellular region part;extracellular vesicular exosome;integral to membrane;integral to plasma membrane;intracellular membrane-bounded organelle;intracellular non-membrane-bounded organelle;intracellular organelle;intracellular organelle part;intracellular part;i…	Calcium signaling pathway;Huntington's disease;Parkinson's disease	16	16	36.6	36.6	21.8	32.852	0	78.688	P05141;Q9H0C2
P46783;A0A2R8Y6L3;F6U211;A0A2R8Y7H1;A0A2R8YFH6;A0A1W2PQS6;Q9NQ39	40S ribosomal protein S10;Putative 40S ribosomal protein S10-like	RPS10;RPS10P5	26.4247	24.1237	26.6285	7	6	8	720650000	146230000	829990000	14	10	13		biosynthetic process;catabolic process;cellular biosynthetic process;cellular catabolic process;cellular component disassembly;cellular component disassembly at cellular level;cellular component organization;cellular component organization at cellular level;cellular component organization or biogenesis;cellular component organization or biogenesis at cellular level;cellular macromolecular complex…	catalytic activity;hydrolase activity	adherens junction;anchoring junction;cell junction;cell part;cell-substrate adherens junction;cell-substrate junction;cytoplasm;cytoplasmic part;cytosol;cytosolic small ribosomal subunit;extracellular membrane-bounded organelle;extracellular organelle;extracellular region part;extracellular vesicular exosome;focal adhesion;intracellular non-membrane-bounded organelle;intracellular organelle;intra…	Ribosome	8	8	48.5	48.5	48.5	18.898	0	84.221	P46783;A0A2R8Y6L3;F6U211;A0A2R8Y7H1;A0A2R8YFH6;A0A1W2PQS6;Q9NQ39;S4R435
P04792;F8WE04	Heat shock protein beta-1	HSPB1	26.1681	23.3044	27.9547	7	4	8	1055600000	145020000	3641800000	12	9	16		anatomical structure homeostasis;biological adhesion;biological regulation;cell adhesion;cell surface receptor linked signaling pathway;cell-cell adhesion;cellular component movement;cellular process;cellular response to chemical stimulus;cellular response to growth factor stimulus;cellular response to organic substance;cellular response to stimulus;cellular response to vascular endothelial growt…	binding;enzyme binding;enzyme inhibitor activity;enzyme regulator activity;identical protein binding;kinase binding;kinase inhibitor activity;kinase regulator activity;protein binding;protein kinase binding;protein kinase C binding;protein kinase C inhibitor activity;protein kinase inhibitor activity;protein kinase regulator activity;protein serine/threonine kinase inhibitor activity;small conjug…	adherens junction;anchoring junction;cell junction;cell part;cell-substrate adherens junction;cell-substrate junction;contractile fiber part;cytoplasm;cytoplasmic part;cytoskeletal part;cytoskeleton;cytosol;extracellular membrane-bounded organelle;extracellular organelle;extracellular region part;extracellular space;extracellular vesicular exosome;focal adhesion;intracellular membrane-bounded org…	Amoebiasis;MAPK signaling pathway;VEGF signaling pathway	8	8	58	58	58	22.782	0	133.37	P04792;F8WE04;C9J3N8
P62829;C9JD32;B9ZVP7;J3KT29	60S ribosomal protein L23	RPL23	26.2075	23.1994	26.9702	7	6	8	697380000	86685000	1183200000	12	10	17		biosynthetic process;catabolic process;cellular biosynthetic process;cellular catabolic process;cellular component disassembly;cellular component disassembly at cellular level;cellular component organization;cellular component organization at cellular level;cellular component organization or biogenesis;cellular component organization or biogenesis at cellular level;cellular macromolecular complex…	structural constituent of ribosome;structural molecule activity	adherens junction;anchoring junction;cell junction;cell part;cell-substrate adherens junction;cell-substrate junction;cytoplasm;cytoplasmic part;cytosol;cytosolic large ribosomal subunit;extracellular membrane-bounded organelle;extracellular organelle;extracellular region part;extracellular vesicular exosome;focal adhesion;intracellular non-membrane-bounded organelle;intracellular organelle;intra…	Ribosome	8	8	40.7	40.7	40.7	14.865	0	39.983	P62829;C9JD32;B9ZVP7;J3KT29;J3KTJ3
O60568;H7C2V1	Procollagen-lysine,2-oxoglutarate 5-dioxygenase 3	PLOD3	22.3342	21.3875	22.5567	7	7	8	227370000	117970000	265290000	9	7	8		anatomical structure development;anatomical structure morphogenesis;basement membrane assembly;basement membrane organization;biological regulation;cell morphogenesis;cell morphogenesis involved in differentiation;cellular component assembly;cellular component assembly at cellular level;cellular component morphogenesis;cellular component organization;cellular component organization at cellular le…	binding;carboxylic acid binding;catalytic activity;cation binding;galactosyltransferase activity;glucosyltransferase activity;ion binding;iron ion binding;L-ascorbic acid binding;metal ion binding;oxidoreductase activity;oxidoreductase activity, acting on paired donors, with incorporation or reduction of molecular oxygen;oxidoreductase activity, acting on paired donors, with incorporation or redu…	cell part;cytoplasmic part;endoplasmic reticulum;endoplasmic reticulum membrane;endoplasmic reticulum part;extracellular membrane-bounded organelle;extracellular organelle;extracellular region part;extracellular vesicular exosome;intracellular membrane-bounded organelle;intracellular organelle;intracellular organelle part;intracellular part;membrane;membrane part;membrane-bounded organelle;membra…	Lysine degradation;Other types of O-glycan biosynthesis	12	12	20.3	20.3	20.3	84.784	0	43.042	O60568;H7C2V1;H7C2S8;H7C0B8;H7C2A8;C9JU11
A0A087WWU8;D6R904		TPM3	27.6432	25.5398	30.5726	6	6	8	3353900000	780490000	25550000000	36	19	70					Cardiac muscle contraction;Dilated cardiomyopathy;Hypertrophic cardiomyopathy (HCM);Pathways in cancer;Thyroid cancer	21	21	59.9	59.9	18.1	26.42	0	323.31	A0A087WWU8;D6R904;Q5VU61;A0A494C0G0
A6NC48;Q10588;H0Y984;H0Y9Q9;H0Y8G4	ADP-ribosyl cyclase/cyclic ADP-ribose hydrolase 2	BST1	23.4038	20.4404	24.8508	6	6	8	221950000	28458000	605170000	9	7	16		biological regulation;developmental process;humoral immune response;immune response;immune system process;metabolic process;multicellular organismal development;multicellular organismal process;positive regulation of B cell activation;positive regulation of B cell proliferation;positive regulation of biological process;positive regulation of cell activation;positive regulation of cell proliferati…	catalytic activity;hydrolase activity;hydrolase activity, acting on glycosyl bonds;hydrolase activity, hydrolyzing N-glycosyl compounds;lyase activity;NAD(P)+ nucleosidase activity;NAD+ nucleosidase activity;phosphorus-oxygen lyase activity;transferase activity	anchored to membrane;cell part;extracellular membrane-bounded organelle;extracellular organelle;extracellular region part;extracellular vesicular exosome;extrinsic to membrane;intrinsic to membrane;membrane;membrane part;membrane-bounded organelle;membrane-bounded vesicle;organelle;plasma membrane;vesicle	Calcium signaling pathway;Nicotinate and nicotinamide metabolism;Pancreatic secretion;Salivary secretion	9	9	27.3	27.3	27.3	37.482	0	72.851	A6NC48;Q10588;H0Y984;H0Y9Q9;H0Y8G4
P51149;C9J592;C9J8S3;C9IZZ0;C9J4V0	Ras-related protein Rab-7a	RAB7A	25.4668	23.2936	26.0902	6	5	8	649220000	143950000	1000100000	9	5	10		anatomical structure homeostasis;antigen processing and presentation;antigen processing and presentation of exogenous antigen;antigen processing and presentation of exogenous peptide antigen;antigen processing and presentation of exogenous peptide antigen via MHC class II;antigen processing and presentation of peptide antigen;antigen processing and presentation of peptide antigen via MHC class II…	binding;catalytic activity;GDP binding;GTP binding;GTPase activity;guanyl nucleotide binding;guanyl ribonucleotide binding;hydrolase activity;hydrolase activity, acting on acid anhydrides;hydrolase activity, acting on acid anhydrides, in phosphorus-containing anhydrides;nucleoside-triphosphatase activity;nucleotide binding;purine nucleotide binding;purine ribonucleoside triphosphate binding;purin…	cell part;cytoplasmic membrane-bounded vesicle;cytoplasmic part;cytoplasmic vesicle;cytoplasmic vesicle membrane;cytoplasmic vesicle part;endocytic vesicle;endocytic vesicle membrane;endosome;extracellular membrane-bounded organelle;extracellular organelle;extracellular region part;extracellular vesicular exosome;Golgi apparatus;intracellular membrane-bounded organelle;intracellular organelle;int…	Amoebiasis;Endocytosis;ko05152;Phagosome	8	8	44	44	44	23.489	0	68.473	P51149;C9J592;C9J8S3;C9IZZ0;C9J4V0;C9J4S4;C9J7D1
A0A0R4J2E8;A8MXP9;P43243;D6REM6;D6R991	Matrin-3	MATR3	23.2874	18.407	23.0357	6	2	8	378790000	12860000	318160000	8	3	10		biological regulation;posttranscriptional regulation of gene expression;regulation of biological process;regulation of gene expression;regulation of macromolecule metabolic process;regulation of metabolic process	binding;cation binding;ion binding;metal ion binding;nucleic acid binding;nucleotide binding;structural molecule activity;transition metal ion binding;zinc ion binding	cell part;intracellular membrane-bounded organelle;intracellular organelle;intracellular organelle part;intracellular part;membrane;membrane-bounded organelle;nuclear inner membrane;nuclear matrix;nuclear membrane;nuclear part;nucleoplasm;nucleus;organelle;organelle inner membrane;organelle membrane;organelle part		11	11	24	24	24	94.622	0	83.249	A0A0R4J2E8;A8MXP9;P43243;D6REM6;D6R991;H0Y8T4;B3KM87;D6RCM3;D6REK4;D6R8Z5;D6RB45;A0A1B0GX04;D6R9F3;D6RAM9;D6RAY2;D6RBS2;D6RBI2;D6RBK5;D6RE02;D6RIA2;Q68E03
P43686	26S protease regulatory subunit 6B	PSMC4	22.3535	20.1762	22.6652	6	4	8	133970000	29621000	166280000	8	6	11		activation of immune response;activation of innate immune response;anaphase-promoting complex-dependent proteasomal ubiquitin-dependent protein catabolic process;anatomical structure development;antigen processing and presentation;antigen processing and presentation of exogenous antigen;antigen processing and presentation of exogenous peptide antigen;antigen processing and presentation of exogeno…	adenyl nucleotide binding;adenyl ribonucleotide binding;ATP binding;ATPase activity;binding;catalytic activity;hydrolase activity;hydrolase activity, acting on acid anhydrides;hydrolase activity, acting on acid anhydrides, in phosphorus-containing anhydrides;nucleoside-triphosphatase activity;nucleotide binding;protein binding;purine nucleotide binding;purine ribonucleoside triphosphate binding;p…	cell part;cytoplasm;cytoplasmic part;cytosol;cytosolic part;cytosolic proteasome complex;inclusion body;intracellular membrane-bounded organelle;intracellular organelle;intracellular organelle part;intracellular part;macromolecular complex;membrane;membrane-bounded organelle;nuclear part;nuclear proteasome complex;nucleoplasm;nucleus;organelle;organelle part;proteasome accessory complex;proteasom…	Proteasome	9	9	24.2	24.2	24.2	47.366	0	42.656	P43686
Q5M775;J3KSG2	Cytospin-B	SPECC1	20.5908	17.8308	21.9148	6	2	8	96333000	14221000	241190000	7	2	11		biological adhesion;cell adhesion;cellular process		cell part;intracellular membrane-bounded organelle;intracellular organelle;intracellular part;membrane-bounded organelle;nucleus;organelle		10	10	13	13	13	118.58	0	46.561	Q5M775;J3KSG2
G3V4W0;B4DY08;B2R5W2;G3V4C1;G3V576;G3V2Q1;P07910;G3V251;G3V555;G3V575;G3V5X6;G3V3K6;B4DSU6;A0A0G2JNQ3;O60812;B2RXH8	Heterogeneous nuclear ribonucleoproteins C1/C2;Heterogeneous nuclear ribonucleoprotein C-like 1;Heterogeneous nuclear ribonucleoprotein C-like 2	HNRNPC;HNRNPCL1;HNRNPCL2	22.76	19.5202	24.6561	6	4	8	106540000	11279000	396570000	6	4	11		3'-UTR-mediated mRNA stabilization;ATP-dependent chromatin remodeling;biological regulation;cell differentiation;cellular component organization;cellular component organization at cellular level;cellular component organization or biogenesis;cellular component organization or biogenesis at cellular level;cellular developmental process;cellular macromolecule metabolic process;cellular metabolic pro…	binding;chromatin binding;chromatin DNA binding;core promoter proximal region DNA binding;core promoter proximal region sequence-specific DNA binding;DNA binding;enhancer binding;enhancer sequence-specific DNA binding;identical protein binding;mRNA 3'-UTR binding;mRNA binding;nucleic acid binding;nucleosomal DNA binding;nucleosome binding;nucleotide binding;poly(U) RNA binding;poly-pyrimidine tra…	catalytic step 2 spliceosome;cell part;chromatin;chromosomal part;cytoplasmic part;cytosol;extracellular membrane-bounded organelle;extracellular organelle;extracellular region part;extracellular vesicular exosome;intracellular membrane-bounded organelle;intracellular organelle;intracellular organelle part;intracellular part;macromolecular complex;membrane;membrane-bounded organelle;membrane-boun…	Spliceosome	10	10	41.6	41.6	41.6	28.916	0	55.118	G3V4W0;B4DY08;B2R5W2;G3V4C1;G3V576;G3V2Q1;P07910;G3V251;G3V555;G3V575;G3V5X6;G3V3K6;B4DSU6;A0A0G2JNQ3;O60812;B2RXH8;G3V4M8;G3V2D6;A0A0G2JPF8;P0DMR1;B7ZW38;G3V2H6;G3V5V7
P39748;F5H1Y3	Flap endonuclease 1	FEN1	23.826	21.0453	23.482	6	5	8	297420000	43282000	234320000	6	5	8		anatomical structure homeostasis;base-excision repair;behavior;biological regulation;biosynthetic process;catabolic process;cell cycle;cellular biosynthetic process;cellular catabolic process;cellular component organization;cellular component organization at cellular level;cellular component organization or biogenesis;cellular component organization or biogenesis at cellular level;cellular macrom…	5'-3' exonuclease activity;5'-flap endonuclease activity;binding;catalytic activity;cation binding;damaged DNA binding;deoxyribonuclease activity;DNA binding;double-stranded DNA binding;double-stranded DNA specific exodeoxyribonuclease activity;endodeoxyribonuclease activity;endodeoxyribonuclease activity, producing 5'-phosphomonoesters;endonuclease activity;endonuclease activity, active with eit…	cell part;cytoplasmic part;intracellular membrane-bounded organelle;intracellular non-membrane-bounded organelle;intracellular organelle;intracellular organelle part;intracellular part;membrane;membrane-bounded organelle;mitochondrion;non-membrane-bounded organelle;nuclear part;nucleolus;nucleoplasm;nucleus;organelle;organelle part;plasma membrane	Base excision repair;DNA replication;Non-homologous end-joining	10	10	28.9	28.9	28.9	42.592	0	31.654	P39748;F5H1Y3;I3L3E9
P62873;B1AKQ8;F6UT28	Guanine nucleotide-binding protein G(I)/G(S)/G(T) subunit beta-1	GNB1	26.4415	23.8002	27.364	6	5	8	1184700000	189910000	2245700000	6	5	11		activation of adenylate cyclase activity;activation of adenylate cyclase activity by dopamine receptor signaling pathway;activation of adenylate cyclase activity by G-protein signaling pathway;activation of phospholipase C activity;activation of phospholipase C activity by G-protein coupled receptor protein signaling pathway coupled to IP3 second messenger;anatomical structure development;apoptos…	binding;catalytic activity;enzyme binding;GTPase activity;GTPase binding;hydrolase activity;hydrolase activity, acting on acid anhydrides;hydrolase activity, acting on acid anhydrides, in phosphorus-containing anhydrides;molecular transducer activity;nucleoside-triphosphatase activity;protein binding;protein complex binding;pyrophosphatase activity;signal transducer activity	cell body;cell part;cell projection;cell projection part;cilium part;cytoplasmic part;dendrite;extracellular membrane-bounded organelle;extracellular organelle;extracellular region part;extracellular vesicular exosome;extrinsic to internal side of plasma membrane;extrinsic to membrane;extrinsic to plasma membrane;heterotrimeric G-protein complex;intracellular;intracellular organelle part;intracel…	Chemokine signaling pathway;Phototransduction;Taste transduction	13	9	52.6	37.4	37.4	37.377	0	292.18	P62873;B1AKQ8;F6UT28;F6X3N5;B3KVK2
Q8NC56	LEM domain-containing protein 2	LEMD2	21.7289	21.1835	22.7134	6	9	8	104270000	71449000	206320000	6	11	10		biological regulation;cell differentiation;cellular developmental process;cellular process;developmental process;muscle cell differentiation;negative regulation of biological process;negative regulation of cell communication;negative regulation of cellular process;negative regulation of intracellular protein kinase cascade;negative regulation of MAPKKK cascade;negative regulation of response to s…		cell part;integral to membrane;integral to nuclear inner membrane;integral to organelle membrane;intracellular organelle part;intracellular part;intrinsic to membrane;intrinsic to nuclear inner membrane;intrinsic to organelle membrane;membrane;membrane part;nuclear membrane;nuclear membrane part;nuclear part;organelle membrane;organelle part		10	10	27.2	27.2	27.2	56.974	0	96.628	Q8NC56;D6RBV0;H7C2Z0;H0Y9B7
Q96A19	Coiled-coil domain-containing protein 102A	CCDC102A	22.772	21.1597	24.3987	6	5	8	171890000	56226000	530830000	6	5	10						8	8	22.4	22.4	22.4	62.595	0	79.526	Q96A19
P39023;H7C422;H7C3M2;G5E9G0;B5MCW2	60S ribosomal protein L3	RPL3	24.5678	22.3945	26.9701	5	3	8	472490000	104750000	2497800000	8	3	16		biosynthetic process;catabolic process;cellular biosynthetic process;cellular catabolic process;cellular component disassembly;cellular component disassembly at cellular level;cellular component organization;cellular component organization at cellular level;cellular component organization or biogenesis;cellular component organization or biogenesis at cellular level;cellular macromolecular complex…	binding;nucleic acid binding;RNA binding;structural constituent of ribosome;structural molecule activity	adherens junction;anchoring junction;cell junction;cell part;cell-substrate adherens junction;cell-substrate junction;cytoplasm;cytoplasmic part;cytosol;cytosolic large ribosomal subunit;extracellular membrane-bounded organelle;extracellular organelle;extracellular region part;extracellular vesicular exosome;focal adhesion;intracellular membrane-bounded organelle;intracellular non-membrane-bounde…	Ribosome	10	10	30.8	30.8	30.8	46.108	0	97.406	P39023;H7C422;H7C3M2;G5E9G0;B5MCW2;F8WCR1;Q92901
P50402;Q5HY57	Emerin	EMD	23.6137	22.3171	25.7553	5	3	8	154030000	62706000	679680000	5	3	13		anatomical structure development;biological regulation;cell cycle;cell cycle process;cell differentiation;cellular component disassembly;cellular component disassembly at cellular level;cellular component organization;cellular component organization at cellular level;cellular component organization or biogenesis;cellular component organization or biogenesis at cellular level;cellular developmenta…	actin binding;beta-tubulin binding;binding;cytoskeletal protein binding;protein binding;tubulin binding	cell part;cytoplasmic part;cytoskeletal part;endoplasmic reticulum;envelope;integral to membrane;intracellular membrane-bounded organelle;intracellular organelle;intracellular organelle part;intracellular part;intrinsic to membrane;macromolecular complex;membrane;membrane part;membrane-bounded organelle;microtubule;nuclear envelope;nuclear inner membrane;nuclear membrane;nuclear outer membrane;nu…	Arrhythmogenic right ventricular cardiomyopathy (ARVC);Dilated cardiomyopathy;Hypertrophic cardiomyopathy (HCM)	8	8	49.2	49.2	49.2	28.994	0	152.35	P50402;Q5HY57;F8WEQ1
P32969;D6RAN4;A0A2R8Y5Y7;H0Y9R4;H0Y9V9;E7ESE0	60S ribosomal protein L9	RPL9	24.216	22.1432	25.9355	4	2	8	175380000	41689000	577560000	5	3	9		biosynthetic process;catabolic process;cellular biosynthetic process;cellular catabolic process;cellular component disassembly;cellular component disassembly at cellular level;cellular component organization;cellular component organization at cellular level;cellular component organization or biogenesis;cellular component organization or biogenesis at cellular level;cellular macromolecular complex…	binding;nucleic acid binding;RNA binding;rRNA binding;structural constituent of ribosome;structural molecule activity	adherens junction;anchoring junction;cell junction;cell part;cell-substrate adherens junction;cell-substrate junction;cytoplasm;cytoplasmic part;cytosol;cytosolic large ribosomal subunit;focal adhesion;intracellular membrane-bounded organelle;intracellular non-membrane-bounded organelle;intracellular organelle;intracellular organelle part;intracellular part;large ribosomal subunit;macromolecular …	Ribosome	8	8	29.7	29.7	29.7	21.863	0	36.446	P32969;D6RAN4;A0A2R8Y5Y7;H0Y9R4;H0Y9V9;E7ESE0
F8VVM2;Q00325	Phosphate carrier protein, mitochondrial	SLC25A3	25.2265	23.2506	26.4483	3	4	8	706640000	179640000	1648200000	3	3	11		anion transport;cellular metabolic process;cellular process;establishment of localization;generation of precursor metabolites and energy;inorganic anion transport;ion transmembrane transport;ion transport;metabolic process;phosphate ion transmembrane transport;phosphate ion transport;transmembrane transport;transport	active transmembrane transporter activity;anion transmembrane transporter activity;binding;inorganic anion transmembrane transporter activity;ion transmembrane transporter activity;phosphate ion carrier activity;phosphate ion transmembrane transporter activity;protein binding;protein complex binding;secondary active transmembrane transporter activity;substrate-specific transmembrane transporter a…	cell part;cytoplasmic part;extracellular membrane-bounded organelle;extracellular organelle;extracellular region part;extracellular vesicular exosome;integral to membrane;integral to plasma membrane;intracellular membrane-bounded organelle;intracellular organelle;intracellular organelle part;intracellular part;intrinsic to membrane;intrinsic to plasma membrane;membrane;membrane part;membrane-boun…		8	8	24.4	24.4	24.4	36.161	0	34.137	F8VVM2;Q00325;F8VZL5;F8VWR4;F8VWQ0
I3L1P8;Q02978	Mitochondrial 2-oxoglutarate/malate carrier protein	SLC25A11	22.9627	22.2344	24.5303	3	3	8	138970000	83883000	411910000	3	3	10		alcohol biosynthetic process;alcohol metabolic process;alpha-ketoglutarate transport;anion transport;biosynthetic process;carbohydrate biosynthetic process;carbohydrate metabolic process;carboxylic acid transport;cellular biosynthetic process;cellular carbohydrate biosynthetic process;cellular carbohydrate metabolic process;cellular metabolic process;cellular process;dicarboxylic acid transport;e…	active transmembrane transporter activity;anion transmembrane transporter activity;anion:anion antiporter activity;antiporter activity;C4-dicarboxylate transmembrane transporter activity;carboxylic acid transmembrane transporter activity;dicarboxylic acid transmembrane transporter activity;ion transmembrane transporter activity;malate transmembrane transporter activity;organic acid transmembrane …	cell part;cytoplasmic part;integral to membrane;integral to plasma membrane;intracellular membrane-bounded organelle;intracellular organelle;intracellular organelle part;intracellular part;intrinsic to membrane;intrinsic to plasma membrane;membrane;membrane part;membrane-bounded organelle;mitochondrial inner membrane;mitochondrial membrane;mitochondrial part;mitochondrion;nucleus;organelle;organe…		9	9	39.2	39.2	39.2	32.182	0	163.55	I3L1P8;Q02978
Q9H0H5;F8VRD2	Rac GTPase-activating protein 1	RACGAP1	20.4315	19.4657	23.0633	2	2	8	46666000	23893000	289240000	2	3	9		actin cytoskeleton organization;actin filament-based process;actomyosin structure organization;anion transport;antigen processing and presentation;antigen processing and presentation of exogenous antigen;antigen processing and presentation of exogenous peptide antigen;antigen processing and presentation of exogenous peptide antigen via MHC class II;antigen processing and presentation of peptide a…	alpha-tubulin binding;beta-tubulin binding;binding;cation binding;cytoskeletal protein binding;enzyme activator activity;enzyme binding;enzyme regulator activity;gamma-tubulin binding;GTPase activator activity;GTPase regulator activity;ion binding;kinase binding;lipid binding;metal ion binding;microtubule binding;nucleoside-triphosphatase regulator activity;phosphatidylinositol binding;phosphatid…	acrosomal vesicle;cell division site part;cell part;centralspindlin complex;cleavage furrow;cytoplasmic membrane-bounded vesicle;cytoplasmic part;cytoplasmic vesicle;cytoskeletal part;cytosol;extracellular membrane-bounded organelle;extracellular organelle;extracellular region part;extracellular vesicular exosome;extrinsic to internal side of plasma membrane;extrinsic to membrane;extrinsic to pla…		8	8	20.9	20.9	20.9	71.026	0	69.785	Q9H0H5;F8VRD2;F8VWX0;F8W0L1;F8VZ66;F8VV47;F8VWY4;F8VVE5;H0YIK5;F8VUW9;F8VV39;F8VS54;F8W1E5;F8VVY0;F8VXH1;F8VQF5;F8VYH6;F8VZ41;F8VQZ5;F8W1T4;F8VV37
Q9UJX3	Anaphase-promoting complex subunit 7	ANAPC7	19.5301	17.5804	23.7121	1	1	8	22712000	5879800	412270000	1	1	8		anaphase-promoting complex-dependent proteasomal ubiquitin-dependent protein catabolic process;biological regulation;catabolic process;cell cycle;cell cycle checkpoint;cell cycle phase;cell cycle process;cell division;cellular catabolic process;cellular component organization;cellular component organization at cellular level;cellular component organization or biogenesis;cellular component organiz…	binding;enzyme binding;phosphatase binding;protein binding;protein phosphatase binding	anaphase-promoting complex;cell part;cullin-RING ubiquitin ligase complex;cytoplasmic part;cytosol;intracellular membrane-bounded organelle;intracellular organelle;intracellular organelle part;intracellular part;macromolecular complex;membrane-bounded organelle;nuclear part;nuclear ubiquitin ligase complex;nucleoplasm;nucleus;organelle;organelle part;protein complex;ubiquitin ligase complex	Cell cycle;Cell cycle - yeast;Meiosis - yeast;Oocyte meiosis;Progesterone-mediated oocyte maturation;Ubiquitin mediated proteolysis	8	8	20	20	20	66.855	0	43.788	Q9UJX3;H0YIW2
Q9H1A4	Anaphase-promoting complex subunit 1	ANAPC1	NaN	NaN	21.746	0	0	8	0	0	320080000	0	0	9		anaphase-promoting complex-dependent proteasomal ubiquitin-dependent protein catabolic process;biological regulation;catabolic process;cell cycle;cell cycle checkpoint;cell cycle phase;cell cycle process;cell division;cellular catabolic process;cellular component organization;cellular component organization at cellular level;cellular component organization or biogenesis;cellular component organiz…		anaphase-promoting complex;cell part;cullin-RING ubiquitin ligase complex;cytoplasmic part;cytosol;intracellular organelle part;intracellular part;macromolecular complex;nuclear part;nuclear ubiquitin ligase complex;nucleoplasm;organelle part;protein complex;ubiquitin ligase complex	Cell cycle;Cell cycle - yeast;Meiosis - yeast;Oocyte meiosis;Progesterone-mediated oocyte maturation;Ubiquitin mediated proteolysis	8	8	6	6	6	216.5	0	101.78	Q9H1A4;H0Y564;F8WAS1;A0A2R8YF63
A0A1W2PPS1;Q00839;A0A1W2PP35;Q5RI18;A0A1X7SBS1;A0A1W2PRZ7;A0A1W2PQ74;A0A1W2PQL0;A0A1W2PP34;A0A1W2PPL4;A0A1W2PPH7;A0A1W2PQD4	Heterogeneous nuclear ribonucleoprotein U	HNRNPU	25.2838	22.1177	24.1825	14	8	7	1388900000	154730000	647310000	20	11	8		biological regulation;cell differentiation;cellular developmental process;cellular macromolecule metabolic process;cellular metabolic process;cellular nitrogen compound metabolic process;cellular process;circadian regulation of gene expression;circadian rhythm;CRD-mediated mRNA stabilization;developmental process;gene expression;macromolecule metabolic process;metabolic process;mRNA metabolic pro…	adenyl nucleotide binding;adenyl ribonucleotide binding;ATP binding;binding;core promoter binding;DNA binding;nucleic acid binding;nucleotide binding;purine nucleotide binding;purine ribonucleoside triphosphate binding;purine ribonucleotide binding;regulatory region DNA binding;regulatory region nucleic acid binding;ribonucleotide binding;RNA binding;transcription regulatory region DNA binding	catalytic step 2 spliceosome;cell part;cell surface;CRD-mediated mRNA stability complex;cytoplasmic part;intracellular membrane-bounded organelle;intracellular organelle;intracellular organelle part;intracellular part;macromolecular complex;membrane;membrane-bounded organelle;nuclear part;nucleoplasm;nucleus;organelle;organelle part;protein complex;ribonucleoprotein complex;spliceosomal complex	Spliceosome	18	18	24.6	24.6	24.6	88.317	0	125.36	A0A1W2PPS1;Q00839;A0A1W2PP35;Q5RI18;A0A1X7SBS1;A0A1W2PRZ7;A0A1W2PQ74;A0A1W2PQL0;A0A1W2PP34;A0A1W2PPL4;A0A1W2PPH7;A0A1W2PQD4;A0A1W2PPE9;A0A1W2PRI6;A0A1W2PP22
P14868	Aspartate--tRNA ligase, cytoplasmic	DARS	22.8698	20.7124	22.2774	14	8	7	283600000	63571000	188100000	19	11	9		amine metabolic process;amino acid activation;aspartyl-tRNA aminoacylation;biosynthetic process;carboxylic acid metabolic process;cellular amine metabolic process;cellular amino acid metabolic process;cellular biosynthetic process;cellular component assembly;cellular component organization;cellular component organization or biogenesis;cellular ketone metabolic process;cellular macromolecule biosy…	adenyl nucleotide binding;adenyl ribonucleotide binding;aminoacylase activity;aminoacyl-tRNA ligase activity;aspartate-tRNA ligase activity;ATP binding;binding;catalytic activity;hydrolase activity;hydrolase activity, acting on carbon-nitrogen (but not peptide) bonds;hydrolase activity, acting on carbon-nitrogen (but not peptide) bonds, in linear amides;ligase activity;ligase activity, forming am…	cell part;cytoplasm;cytoplasmic part;cytosol;extracellular membrane-bounded organelle;extracellular organelle;extracellular region part;extracellular vesicular exosome;intracellular part;membrane;membrane-bounded organelle;membrane-bounded vesicle;organelle;vesicle	Aminoacyl-tRNA biosynthesis	15	15	40.3	40.3	40.3	57.136	0	114.46	P14868;C9J7S3;C9JLC1;H7C278;C9JQM9;H7BZ35
Q92945;A0A087WTP3	Far upstream element-binding protein 2	KHSRP	24.1928	22.8636	23.0746	14	15	7	671160000	267120000	309170000	16	23	8		biological regulation;biosynthetic process;catabolic process;cellular biosynthetic process;cellular catabolic process;cellular macromolecule biosynthetic process;cellular macromolecule catabolic process;cellular macromolecule metabolic process;cellular metabolic process;cellular nitrogen compound metabolic process;cellular process;establishment of localization;establishment of RNA localization;ge…	binding;DNA binding;mRNA binding;nucleic acid binding;RNA binding	cell part;cytoplasmic part;cytosol;intracellular non-membrane-bounded organelle;intracellular organelle;intracellular organelle part;intracellular part;macromolecular complex;membrane;non-membrane-bounded organelle;nuclear part;nucleoplasm;organelle;organelle part;ribonucleoprotein complex;RNA granule;stress granule		19	19	42.5	42.5	42.5	73.114	0	221.73	Q92945;A0A087WTP3;M0R0I5;M0QYH3;M0QXW7;M0QYG1;M0R0C6;M0R3J3
P49588	Alanine--tRNA ligase, cytoplasmic	AARS	23.441	21.0615	21.9986	13	9	7	580770000	111610000	213700000	21	10	9		alanyl-tRNA aminoacylation;amine metabolic process;amino acid activation;anatomical structure development;biological regulation;carboxylic acid metabolic process;cellular amine metabolic process;cellular amino acid metabolic process;cellular ketone metabolic process;cellular macromolecule metabolic process;cellular metabolic process;cellular nitrogen compound metabolic process;cellular process;ce…	adenyl nucleotide binding;adenyl ribonucleotide binding;alanine-tRNA ligase activity;amine binding;amino acid binding;aminoacyl-tRNA editing activity;aminoacyl-tRNA ligase activity;ATP binding;binding;carboxylic acid binding;carboxylic ester hydrolase activity;catalytic activity;cation binding;hydrolase activity;hydrolase activity, acting on ester bonds;ion binding;ligase activity;ligase activity…	cell part;cytoplasm;cytoplasmic part;cytosol;extracellular membrane-bounded organelle;extracellular organelle;extracellular region part;extracellular vesicular exosome;intracellular part;membrane;membrane-bounded organelle;membrane-bounded vesicle;organelle;vesicle	Aminoacyl-tRNA biosynthesis	14	14	18.1	18.1	18.1	106.81	0	76.484	P49588;H3BPK7
P33176	Kinesin-1 heavy chain	KIF5B	22.4567	20.3702	21.4786	13	10	7	345380000	81321000	175330000	15	9	8		antigen processing and presentation;antigen processing and presentation of exogenous antigen;antigen processing and presentation of exogenous peptide antigen;antigen processing and presentation of exogenous peptide antigen via MHC class II;antigen processing and presentation of peptide antigen;antigen processing and presentation of peptide antigen via MHC class II;antigen processing and presentat…	adenyl nucleotide binding;adenyl ribonucleotide binding;ATP binding;ATPase activity;binding;catalytic activity;cytoskeletal protein binding;hydrolase activity;hydrolase activity, acting on acid anhydrides;hydrolase activity, acting on acid anhydrides, in phosphorus-containing anhydrides;microtubule binding;microtubule motor activity;motor activity;nucleoside-triphosphatase activity;nucleotide bin…	cell part;cell projection;cell projection part;ciliary rootlet;cilium part;cytoplasm;cytoplasmic membrane-bounded vesicle;cytoplasmic part;cytoplasmic vesicle;cytoskeletal part;cytosol;endocytic vesicle;intracellular membrane-bounded organelle;intracellular organelle;intracellular organelle part;intracellular part;kinesin complex;macromolecular complex;membrane;membrane-bounded organelle;membrane…		14	14	23.2	23.2	23.2	109.68	0	59.704	P33176;A0A0G2JMZ6;J3KNA1;O60282;Q12840
Q96KP4	Cytosolic non-specific dipeptidase	CNDP2	23.5093	20.233	22.239	11	4	7	322380000	33275000	133650000	12	4	9		amine biosynthetic process;amine metabolic process;biosynthetic process;carboxylic acid biosynthetic process;carboxylic acid metabolic process;cellular amine metabolic process;cellular amino acid biosynthetic process;cellular amino acid metabolic process;cellular biosynthetic process;cellular ketone metabolic process;cellular metabolic process;cellular modified amino acid biosynthetic process;cel…	binding;carboxypeptidase activity;catalytic activity;cation binding;dipeptidase activity;exopeptidase activity;hydrolase activity;ion binding;metal ion binding;metallopeptidase activity;peptidase activity;peptidase activity, acting on L-amino acid peptides;tripeptidase activity	cell part;cytoplasmic part;cytosol;extracellular membrane-bounded organelle;extracellular organelle;extracellular region part;extracellular vesicular exosome;intracellular part;membrane-bounded organelle;membrane-bounded vesicle;organelle;vesicle		11	11	27.2	27.2	27.2	52.878	0	62.851	Q96KP4;J3QKT2;J3KSV5;A0A087WYZ1;J3QQN6;J3QR27;J3QLU1;A0A087WVS2;J3QKQ0;J3QRD0;J3QL02;J3KRD5;J3QRH4;J3KSS4;J3QRP4;J3QRA8
P50395;Q5SX87	Rab GDP dissociation inhibitor beta	GDI2	24.7984	23.0293	23.7193	10	6	7	816990000	239690000	386720000	17	14	11		biological regulation;cellular process;cellular response to stimulus;establishment of localization;establishment of protein localization;intracellular signal transduction;protein transport;regulation of biological process;regulation of cellular process;regulation of response to stimulus;regulation of signal transduction;regulation of signaling;regulation of small GTPase mediated signal transducti…	enzyme activator activity;enzyme regulator activity;GDP-dissociation inhibitor activity;GTPase activator activity;GTPase regulator activity;nucleoside-triphosphatase regulator activity;Rab GDP-dissociation inhibitor activity;small GTPase regulator activity	adherens junction;anchoring junction;cell junction;cell part;cell-substrate adherens junction;cell-substrate junction;cytoplasm;cytoplasmic part;cytosol;extracellular membrane-bounded organelle;extracellular organelle;extracellular region part;extracellular vesicular exosome;focal adhesion;Golgi apparatus;intracellular membrane-bounded organelle;intracellular organelle;intracellular part;membrane…		15	15	44.7	44.7	31.5	50.663	0	118.41	P50395;Q5SX87;V9GYJ7;V9GYF8;Q5SX90;Q5SX86;Q5SX91
Q9HB71	Calcyclin-binding protein	CACYBP	25.1683	23.7628	25.1284	10	8	7	490180000	185050000	476810000	15	14	8		aging;biological regulation;cardiac cell differentiation;cardiac muscle cell differentiation;cell differentiation;cellular developmental process;cellular process;cellular response to calcium ion;cellular response to chemical stimulus;cellular response to inorganic substance;cellular response to metal ion;cellular response to stimulus;developmental process;muscle cell differentiation;negative regu…	binding;identical protein binding;protein binding;protein dimerization activity;protein homodimerization activity	beta-catenin destruction complex;cell body;cell part;cell projection;cytoplasm;cytoplasmic part;extracellular membrane-bounded organelle;extracellular organelle;extracellular region part;extracellular vesicular exosome;intracellular organelle part;intracellular part;macromolecular complex;membrane-bounded organelle;membrane-bounded vesicle;membrane-enclosed lumen;neuron projection;nuclear envelop…	Wnt signaling pathway	10	10	47.8	47.8	47.8	26.21	0	102.9	Q9HB71;B2ZWH1
Q9UQ80	Proliferation-associated protein 2G4	PA2G4	25.1049	22.8522	24.1352	10	9	7	793870000	166570000	405350000	12	10	7		biological regulation;biosynthetic process;cell cycle arrest;cell cycle process;cell proliferation;cellular biosynthetic process;cellular macromolecule biosynthetic process;cellular macromolecule metabolic process;cellular metabolic process;cellular nitrogen compound metabolic process;cellular process;macromolecule biosynthetic process;macromolecule metabolic process;metabolic process;ncRNA metab…	binding;catalytic activity;DNA binding;enzyme binding;hydrolase activity;nucleic acid binding;nucleic acid binding transcription factor activity;protein binding;sequence-specific DNA binding transcription factor activity;ubiquitin protein ligase binding	cell part;cytoplasm;extracellular membrane-bounded organelle;extracellular organelle;extracellular region part;extracellular vesicular exosome;intracellular membrane-bounded organelle;intracellular non-membrane-bounded organelle;intracellular organelle;intracellular organelle part;intracellular part;macromolecular complex;membrane;membrane-bounded organelle;membrane-bounded vesicle;non-membrane-b…		11	11	29.9	29.9	29.9	43.786	0	98.835	Q9UQ80;F8VR77;H0YIN7;F8W0A3
Q13200	26S proteasome non-ATPase regulatory subunit 2	PSMD2	21.1858	17.3038	21.3541	10	5	7	116880000	7927500	131350000	11	5	9		activation of immune response;activation of innate immune response;anaphase-promoting complex-dependent proteasomal ubiquitin-dependent protein catabolic process;antigen processing and presentation;antigen processing and presentation of exogenous antigen;antigen processing and presentation of exogenous peptide antigen;antigen processing and presentation of exogenous peptide antigen via MHC class …	enzyme regulator activity	cell part;cytoplasmic part;cytosol;extracellular membrane-bounded organelle;extracellular organelle;extracellular region part;extracellular vesicular exosome;intracellular organelle part;intracellular part;macromolecular complex;membrane;membrane-bounded organelle;membrane-bounded vesicle;nuclear part;nucleoplasm;organelle;organelle part;proteasome accessory complex;proteasome complex;proteasome …	Proteasome	11	11	16.6	16.6	16.6	100.2	0	36.082	Q13200;C9JPC0;H7C1H2;F8WBS8;H7C2Q3
B7Z9I1;Q5T4U5;P11310	Medium-chain specific acyl-CoA dehydrogenase, mitochondrial	ACADM	23.6689	21.4033	23.2727	10	6	7	253400000	52697000	192550000	10	6	8		amine biosynthetic process;amine metabolic process;anatomical structure development;betaine biosynthetic process;betaine metabolic process;biological regulation;biosynthetic process;carbohydrate biosynthetic process;carbohydrate metabolic process;carboxylic acid biosynthetic process;carboxylic acid catabolic process;carboxylic acid metabolic process;cardiac cell differentiation;cardiac muscle cel…	acyl-CoA dehydrogenase activity;binding;catalytic activity;coenzyme binding;cofactor binding;flavin adenine dinucleotide binding;identical protein binding;medium-chain-acyl-CoA dehydrogenase activity;oxidoreductase activity;oxidoreductase activity, acting on the CH-CH group of donors;protein binding	axon;cell part;cell projection;cytoplasmic part;extracellular membrane-bounded organelle;extracellular organelle;extracellular region part;extracellular vesicular exosome;intracellular membrane-bounded organelle;intracellular organelle;intracellular organelle lumen;intracellular organelle part;intracellular part;membrane-bounded organelle;membrane-bounded vesicle;membrane-enclosed lumen;mitochond…	beta-Alanine metabolism;Fatty acid metabolism;PPAR signaling pathway;Propanoate metabolism;Valine, leucine and isoleucine degradation	11	11	30.4	30.4	30.4	42.426	0	63.794	B7Z9I1;Q5T4U5;P11310;H0YDT5;E9PJM9
P52209;K7EM49;K7EMN2;K7EPF6	6-phosphogluconate dehydrogenase, decarboxylating	PGD	24.8322	22.9101	23.8469	10	7	7	716870000	189160000	362110000	10	8	7		alcohol biosynthetic process;alcohol catabolic process;alcohol metabolic process;aldonic acid metabolic process;biosynthetic process;carbohydrate biosynthetic process;carbohydrate catabolic process;carbohydrate metabolic process;carboxylic acid metabolic process;catabolic process;cellular biosynthetic process;cellular carbohydrate biosynthetic process;cellular carbohydrate catabolic process;cellu…	binding;catalytic activity;coenzyme binding;cofactor binding;NADP binding;nucleotide binding;oxidoreductase activity;oxidoreductase activity, acting on CH-OH group of donors;oxidoreductase activity, acting on the CH-OH group of donors, NAD or NADP as acceptor;phosphogluconate dehydrogenase (decarboxylating) activity	cell part;cytoplasmic part;cytosol;extracellular membrane-bounded organelle;extracellular organelle;extracellular region part;extracellular vesicular exosome;intracellular membrane-bounded organelle;intracellular organelle;intracellular part;membrane-bounded organelle;membrane-bounded vesicle;nucleus;organelle;vesicle	Glutathione metabolism;Pentose phosphate pathway	12	12	31.1	31.1	31.1	53.139	0	63.074	P52209;K7EM49;K7EMN2;K7EPF6;K7ELN9
P09211;A8MX94	Glutathione S-transferase P	GSTP1	26.6105	23.7233	26.7427	9	7	7	1127100000	152340000	1235200000	18	10	13		amine metabolic process;anatomical structure development;biological regulation;carboxylic acid metabolic process;cell proliferation;cellular amine metabolic process;cellular amino acid metabolic process;cellular ketone metabolic process;cellular metabolic process;cellular modified amino acid metabolic process;cellular nitrogen compound metabolic process;cellular process;cellular response to bioti…	binding;catalytic activity;dinitrosyl-iron complex binding;enzyme binding;enzyme regulator activity;glutathione transferase activity;JUN kinase binding;kinase binding;kinase regulator activity;nitric oxide binding;protein binding;protein kinase binding;S-nitrosoglutathione binding;transferase activity;transferase activity, transferring alkyl or aryl (other than methyl) groups	cell part;cytoplasm;cytoplasmic part;cytosol;extracellular membrane-bounded organelle;extracellular organelle;extracellular region part;extracellular space;extracellular vesicular exosome;intracellular;intracellular membrane-bounded organelle;intracellular organelle;intracellular part;macromolecular complex;membrane;membrane-bounded organelle;membrane-bounded vesicle;mitochondrion;nucleus;organel…	Drug metabolism - cytochrome P450;Glutathione metabolism;Metabolism of xenobiotics by cytochrome P450	9	9	50.5	50.5	50.5	23.356	0	166.6	P09211;A8MX94;A0A2R8Y5E5;A0A087X2E9;A0A087X243
O00231;J3QRY4	26S proteasome non-ATPase regulatory subunit 11	PSMD11	22.3192	20.3391	23.7775	9	5	7	141290000	35813000	388220000	10	5	9		activation of immune response;activation of innate immune response;anaphase-promoting complex-dependent proteasomal ubiquitin-dependent protein catabolic process;antigen processing and presentation;antigen processing and presentation of exogenous antigen;antigen processing and presentation of exogenous peptide antigen;antigen processing and presentation of exogenous peptide antigen via MHC class …		cell part;cytoplasmic part;cytosol;extracellular membrane-bounded organelle;extracellular organelle;extracellular region part;extracellular vesicular exosome;intracellular membrane-bounded organelle;intracellular organelle;intracellular organelle part;intracellular part;macromolecular complex;membrane;membrane-bounded organelle;membrane-bounded vesicle;nuclear part;nucleoplasm;nucleus;organelle;o…	Proteasome	9	9	28.4	28.4	28.4	47.463	0	75.173	O00231;J3QRY4
P00367;P49448	Glutamate dehydrogenase 1, mitochondrial;Glutamate dehydrogenase 2, mitochondrial	GLUD1;GLUD2	22.6677	20.9165	22.9328	9	7	7	219880000	65314000	264230000	9	7	7		amine biosynthetic process;amine catabolic process;amine metabolic process;anatomical structure development;biological regulation;biosynthetic process;carboxylic acid biosynthetic process;carboxylic acid catabolic process;carboxylic acid metabolic process;catabolic process;cellular amine metabolic process;cellular amino acid biosynthetic process;cellular amino acid catabolic process;cellular amin…	adenyl nucleotide binding;adenyl ribonucleotide binding;ADP binding;amine binding;amino acid binding;ATP binding;binding;carboxylic acid binding;catalytic activity;coenzyme binding;cofactor binding;glutamate dehydrogenase (NAD+) activity;glutamate dehydrogenase [NAD(P)+] activity;GTP binding;guanyl nucleotide binding;guanyl ribonucleotide binding;identical protein binding;leucine binding;NAD bind…	cell part;cytoplasm;cytoplasmic part;intracellular membrane-bounded organelle;intracellular organelle;intracellular organelle lumen;intracellular organelle part;intracellular part;membrane-bounded organelle;membrane-enclosed lumen;mitochondrial matrix;mitochondrial part;mitochondrion;organelle;organelle lumen;organelle part	Alanine, aspartate and glutamate metabolism;Arginine and proline metabolism;D-Glutamine and D-glutamate metabolism;Nitrogen metabolism;Proximal tubule bicarbonate reclamation	14	14	35.5	35.5	35.5	61.397	0	57.649	P00367;P49448
P13797;A0A0A0MSQ0	Plastin-3	PLS3	23.3268	21.8079	22.8748	8	7	7	389290000	135840000	284580000	15	13	11		actin cytoskeleton organization;actin filament bundle assembly;actin filament organization;actin filament-based process;anatomical structure development;anatomical structure morphogenesis;biological regulation;bone development;cell activation;cell activation involved in immune response;cell migration;cell motility;cellular component assembly;cellular component assembly at cellular level;cellular …	actin binding;actin filament binding;binding;calcium ion binding;cation binding;cytoskeletal protein binding;enzyme binding;GTPase binding;ion binding;metal ion binding;protein binding	actin cytoskeleton;actin filament;actin filament bundle;adherens junction;anchoring junction;cell junction;cell part;cell projection;cell projection membrane;cell projection part;cell-substrate adherens junction;cell-substrate junction;cytoplasm;cytoplasmic part;cytoskeletal part;cytoskeleton;cytosol;extracellular membrane-bounded organelle;extracellular organelle;extracellular region part;extrac…		11	11	23.2	23.2	19	70.81	0	87.008	P13797;A0A0A0MSQ0;U3KQI3;H7C4N2;F2Z2Z9;Q5TBN3;C9JAM8;P13796
P12004	Proliferating cell nuclear antigen	PCNA	24.5689	23.3365	23.7739	8	6	7	398200000	169470000	229500000	12	6	9		anatomical structure development;anatomical structure homeostasis;base-excision repair;biological regulation;biosynthetic process;cell cycle;cell cycle process;cell differentiation;cell proliferation;cellular biosynthetic process;cellular component organization;cellular component organization at cellular level;cellular component organization or biogenesis;cellular component organization or biogen…	binding;catalytic activity;chromatin binding;damaged DNA binding;dinucleotide insertion or deletion binding;DNA binding;DNA insertion or deletion binding;DNA N-glycosylase activity;DNA polymerase binding;DNA polymerase processivity factor activity;double-stranded DNA binding;enzyme binding;enzyme regulator activity;histone acetyltransferase binding;hydrolase activity;hydrolase activity, acting on…	cell part;centrosome;chromosomal part;cytoplasm;cytoplasmic part;cytoskeletal part;DNA replication factor C complex;extracellular membrane-bounded organelle;extracellular organelle;extracellular region part;extracellular vesicular exosome;intracellular membrane-bounded organelle;intracellular non-membrane-bounded organelle;intracellular organelle;intracellular organelle part;intracellular part;ma…	Base excision repair;Cell cycle;DNA replication;Mismatch repair;Nucleotide excision repair	8	8	41.4	41.4	41.4	28.768	0	73.679	P12004
P62081	40S ribosomal protein S7	RPS7	25.6562	15.9613	26.0161	8	1	7	528810000	638030	678640000	12	1	6		biosynthetic process;catabolic process;cellular biosynthetic process;cellular catabolic process;cellular component biogenesis;cellular component biogenesis at cellular level;cellular component disassembly;cellular component disassembly at cellular level;cellular component organization;cellular component organization at cellular level;cellular component organization or biogenesis;cellular componen…	binding;nucleic acid binding;RNA binding;structural constituent of ribosome;structural molecule activity	90S preribosome;adherens junction;anchoring junction;cell junction;cell part;cell-substrate adherens junction;cell-substrate junction;cytoplasm;cytoplasmic part;cytoskeletal part;cytosol;cytosolic small ribosomal subunit;extracellular membrane-bounded organelle;extracellular organelle;extracellular region part;extracellular vesicular exosome;focal adhesion;intracellular membrane-bounded organelle…	Ribosome	9	9	35.1	35.1	35.1	22.127	0	55.952	P62081;B5MCP9;A0A2R8Y623
P63000	Ras-related C3 botulinum toxin substrate 1	RAC1	26.9226	25.2133	27.3591	8	8	7	1017700000	311210000	1377200000	12	8	12		actin cytoskeleton organization;actin filament organization;actin filament polymerization;actin filament-based process;actin polymerization or depolymerization;anatomical structure arrangement;anatomical structure homeostasis;anatomical structure morphogenesis;auditory receptor cell morphogenesis;axon guidance;biological adhesion;biological regulation;blood coagulation;bone resorption;cell activa…	binding;calcium-dependent protein binding;catalytic activity;enzyme binding;GDP-dissociation inhibitor binding;GTP binding;GTPase activity;guanyl nucleotide binding;guanyl ribonucleotide binding;hydrolase activity;hydrolase activity, acting on acid anhydrides;hydrolase activity, acting on acid anhydrides, in phosphorus-containing anhydrides;nucleoside-triphosphatase activity;nucleotide binding;pr…	adherens junction;anchoring junction;cell body;cell junction;cell part;cell periphery;cell projection;cell projection membrane;cell projection part;cell-substrate adherens junction;cell-substrate junction;cytoplasm;cytoplasmic membrane-bounded vesicle;cytoplasmic part;cytoplasmic vesicle;cytoplasmic vesicle membrane;cytoplasmic vesicle part;cytoskeletal part;cytosol;endocytic vesicle membrane;end…	Adherens junction;Amyotrophic lateral sclerosis (ALS);Axon guidance;B cell receptor signaling pathway;Bacterial invasion of epithelial cells;Chemokine signaling pathway;Colorectal cancer;Epithelial cell signaling in Helicobacter pylori infection;Fc epsilon RI signaling pathway;Fc gamma R-mediated phagocytosis;Focal adhesion;Leukocyte transendothelial migration;MAPK signaling pathway;Natural kille…	9	9	34.9	34.9	34.9	21.45	0	43.359	P63000;P60763;J3KSC4;J3QLK0;B1AH77;B1AH80;P15153;B1AH78
Q01518	Adenylyl cyclase-associated protein 1	CAP1	24.0456	22.8881	22.728	8	8	7	484860000	217350000	194530000	11	8	12		actin cytoskeleton organization;actin filament-based process;activation of adenylate cyclase activity;ameboidal cell migration;axon guidance;biological regulation;blood coagulation;cell activation;cell migration;cell motility;cellular component movement;cellular component organization;cellular component organization at cellular level;cellular component organization or biogenesis;cellular componen…		adherens junction;anchoring junction;cell cortex part;cell junction;cell part;cell-substrate adherens junction;cell-substrate junction;cortical actin cytoskeleton;cortical cytoskeleton;cytoplasmic part;cytoskeletal part;cytoskeleton;extracellular membrane-bounded organelle;extracellular organelle;extracellular region part;extracellular vesicular exosome;focal adhesion;intracellular non-membrane-b…		11	11	31.8	31.8	31.8	51.901	0	112	Q01518;Q5T0R7;Q5T0R6;Q5T0R5;Q5T0R4;Q5T0R3;Q5T0R2;Q5T0R1;Q5T0R9;Q5T0R8;Q5T0S3
O14818;Q8TAA3	Proteasome subunit alpha type-7;Proteasome subunit alpha type-7-like	PSMA7;PSMA8	24.1391	21.9623	24.6191	8	7	7	258650000	57206000	360750000	10	7	8		activation of immune response;activation of innate immune response;anaphase-promoting complex-dependent proteasomal ubiquitin-dependent protein catabolic process;antigen processing and presentation;antigen processing and presentation of exogenous antigen;antigen processing and presentation of exogenous peptide antigen;antigen processing and presentation of exogenous peptide antigen via MHC class …	binding;catalytic activity;endopeptidase activity;hydrolase activity;identical protein binding;peptidase activity;peptidase activity, acting on L-amino acid peptides;protein binding;threonine-type endopeptidase activity;threonine-type peptidase activity	cell part;cytoplasm;cytoplasmic part;cytosol;extracellular membrane-bounded organelle;extracellular organelle;extracellular region part;extracellular vesicular exosome;intracellular membrane-bounded organelle;intracellular organelle;intracellular organelle part;intracellular part;macromolecular complex;membrane-bounded organelle;membrane-bounded vesicle;nuclear part;nucleoplasm;nucleus;organelle;…	Proteasome	9	9	39.5	39.5	39.5	27.887	0	31.453	O14818;Q8TAA3;H0Y586;A0A087WYS6;F5GY34
P16615;H7C5W9	Sarcoplasmic/endoplasmic reticulum calcium ATPase 2	ATP2A2	22.901	20.9828	23.4187	8	8	7	360280000	95324000	515820000	9	8	7		anatomical structure development;apoptosis;apoptosis in response to endoplasmic reticulum stress;apoptotic mitochondrial changes;biological adhesion;biological regulation;blood coagulation;calcium ion homeostasis;calcium ion import;calcium ion transmembrane transport;calcium ion transport;calcium-mediated signaling;cation homeostasis;cation transport;cell adhesion;cell death;cellular calcium ion …	active transmembrane transporter activity;adenyl nucleotide binding;adenyl ribonucleotide binding;ATP binding;ATPase activity;ATPase activity, coupled;ATPase activity, coupled to movement of substances;ATPase activity, coupled to transmembrane movement of ions;ATPase activity, coupled to transmembrane movement of ions, phosphorylative mechanism;ATPase activity, coupled to transmembrane movement o…	calcium channel complex;cation channel complex;cell part;contractile fiber part;cytoplasmic part;endoplasmic reticulum;endoplasmic reticulum membrane;endoplasmic reticulum part;endoplasmic reticulum-Golgi intermediate compartment;H zone;I band;integral to membrane;integral to plasma membrane;intracellular membrane-bounded organelle;intracellular organelle;intracellular organelle part;intracellula…	Alzheimer's disease;Calcium signaling pathway;Pancreatic secretion	12	12	15.1	15.1	15.1	114.76	0	86.488	P16615;H7C5W9;O14983;Q93084
P22695;H3BRG4;H3BSJ9;H3BP04	Cytochrome b-c1 complex subunit 2, mitochondrial	UQCRC2	24.3598	22.2856	24.5214	8	7	7	409050000	97136000	457540000	9	9	10		aerobic respiration;cellular metabolic process;cellular process;cellular respiration;electron transport chain;energy derivation by oxidation of organic compounds;generation of precursor metabolites and energy;metabolic process;oxidation-reduction process;oxidative phosphorylation;phosphate-containing compound metabolic process;phosphorus metabolic process;phosphorylation;respiratory electron tran…	binding;catalytic activity;cation binding;endopeptidase activity;hydrolase activity;ion binding;metal ion binding;metalloendopeptidase activity;metallopeptidase activity;peptidase activity;peptidase activity, acting on L-amino acid peptides	cell part;cytoplasmic part;extracellular membrane-bounded organelle;extracellular organelle;extracellular region part;extracellular vesicular exosome;intracellular membrane-bounded organelle;intracellular organelle;intracellular organelle part;intracellular part;macromolecular complex;membrane;membrane part;membrane-bounded organelle;membrane-bounded vesicle;mitochondrial inner membrane;mitochond…	Alzheimer's disease;Cardiac muscle contraction;Huntington's disease;Oxidative phosphorylation;Parkinson's disease	9	9	23.6	23.6	23.6	48.442	0	63.6	P22695;H3BRG4;H3BSJ9;H3BP04;A0A087WVZ4;H3BUE4;H3BUI9
Q86V48	Leucine zipper protein 1	LUZP1	21.0968	19.3847	21.7501	8	6	7	134560000	41071000	211630000	9	6	8		anatomical structure development;anatomical structure morphogenesis;artery development;blood vessel development;cardiac septum development;developmental process;embryonic morphogenesis;morphogenesis of an epithelial fold;morphogenesis of an epithelium;neural fold bending;tissue morphogenesis;ventricular septum development		cell part;extracellular membrane-bounded organelle;extracellular organelle;extracellular region part;extracellular vesicular exosome;intracellular membrane-bounded organelle;intracellular organelle;intracellular part;membrane;membrane-bounded organelle;membrane-bounded vesicle;nucleus;organelle;vesicle		11	11	14.3	14.3	14.3	120.27	0	41.726	Q86V48;E5RFK8;E5RHU7
Q8NBS9	Thioredoxin domain-containing protein 5	TXNDC5	24.4714	22.6184	24.5002	8	9	7	534990000	148100000	545760000	8	10	6		apoptotic cell clearance;biological regulation;cell redox homeostasis;cellular component organization;cellular component organization or biogenesis;cellular homeostasis;cellular macromolecule metabolic process;cellular membrane organization;cellular metabolic process;cellular process;cellular protein metabolic process;cellular response to stimulus;cellular response to stress;endocytosis;establish…	catalytic activity;intramolecular oxidoreductase activity;intramolecular oxidoreductase activity, interconverting keto- and enol-groups;intramolecular oxidoreductase activity, transposing S-S bonds;isomerase activity;protein disulfide isomerase activity	cell part;cytoplasmic part;endoplasmic reticulum;endoplasmic reticulum lumen;endoplasmic reticulum part;extracellular membrane-bounded organelle;extracellular organelle;extracellular region part;extracellular vesicular exosome;intracellular membrane-bounded organelle;intracellular organelle;intracellular organelle lumen;intracellular organelle part;intracellular part;lysosomal lumen;membrane-boun…	Protein processing in endoplasmic reticulum	10	10	28.2	28.2	28.2	47.628	0	44.536	Q8NBS9
A0A0A0MR02;P45880;Q5JSD2;Q5JSD1	Voltage-dependent anion-selective channel protein 2	VDAC2	24.7052	22.1508	25.6385	8	4	7	382960000	65189000	731290000	7	4	9		anion transport;biological regulation;establishment of localization;ion transport;negative regulation of biological process;negative regulation of cellular component organization;negative regulation of cellular process;negative regulation of protein complex assembly;negative regulation of protein polymerization;regulation of biological process;regulation of cellular component biogenesis;regulatio…	anion channel activity;anion transmembrane transporter activity;binding;channel activity;gated channel activity;ion channel activity;ion transmembrane transporter activity;nucleotide binding;passive transmembrane transporter activity;porin activity;substrate-specific channel activity;substrate-specific transmembrane transporter activity;substrate-specific transporter activity;transmembrane transp…	cell part;cytoplasmic part;extracellular membrane-bounded organelle;extracellular organelle;extracellular region part;extracellular vesicular exosome;integral to membrane;intracellular membrane-bounded organelle;intracellular non-membrane-bounded organelle;intracellular organelle;intracellular organelle part;intracellular part;intrinsic to membrane;macromolecular complex;membrane;membrane part;me…	Calcium signaling pathway;Huntington's disease;Parkinson's disease	8	8	32.6	32.6	32.6	30.348	0	98.797	A0A0A0MR02;P45880;Q5JSD2;Q5JSD1;A2A3S1
P60842;J3KT12;J3KTB5;J3QS69;J3QR64;J3QL43;J3QLN6;J3QKZ9;J3KS25;J3KSZ0	Eukaryotic initiation factor 4A-I	EIF4A1	26.2536	24.3003	26.4647	7	5	7	1840100000	475160000	2130100000	27	16	21		anatomical structure morphogenesis;biological regulation;biosynthetic process;catabolic process;cell surface receptor linked signaling pathway;cellular biosynthetic process;cellular catabolic process;cellular macromolecule biosynthetic process;cellular macromolecule catabolic process;cellular macromolecule metabolic process;cellular metabolic process;cellular nitrogen compound metabolic process;c…	adenyl nucleotide binding;adenyl ribonucleotide binding;ATP binding;ATPase activity;ATPase activity, coupled;ATP-dependent helicase activity;ATP-dependent RNA helicase activity;binding;catalytic activity;double-stranded RNA binding;helicase activity;hydrolase activity;hydrolase activity, acting on acid anhydrides;hydrolase activity, acting on acid anhydrides, in phosphorus-containing anhydrides;m…	cell part;cytoplasm;cytoplasmic part;cytosol;eukaryotic translation initiation factor 4F complex;extracellular membrane-bounded organelle;extracellular organelle;extracellular region part;extracellular vesicular exosome;intracellular non-membrane-bounded organelle;intracellular organelle;intracellular organelle part;intracellular part;macromolecular complex;membrane;membrane-bounded organelle;mem…	RNA transport	12	12	42.6	42.6	33	46.153	0	70.257	P60842;J3KT12;J3KTB5;J3QS69;J3QR64;J3QL43;J3QLN6;J3QKZ9;J3KS25;J3KSZ0;J3KT04;J3KS93;J3KTN0;E7EMV8;J3KSN7;J3QL52;J3QQP0;E9PBH4;F8WE11
B4DLR8;H3BRK3;P15559;H3BNV2	NAD(P)H dehydrogenase [quinone] 1	NQO1	24.8948	22.5526	25.2067	7	6	7	343130000	67672000	425970000	10	7	7		aging;biological regulation;biosynthetic process;cell communication;cell-cell signaling;cellular biosynthetic process;cellular metabolic process;cellular nitrogen compound biosynthetic process;cellular nitrogen compound metabolic process;cellular process;developmental process;metabolic process;negative regulation of catalytic activity;negative regulation of molecular function;nitric oxide biosynt…	antioxidant activity;binding;catalytic activity;cytochrome-b5 reductase activity;identical protein binding;NAD(P)H dehydrogenase (quinone) activity;oxidoreductase activity;oxidoreductase activity, acting on NADH or NADPH;oxidoreductase activity, acting on NADH or NADPH, heme protein as acceptor;oxidoreductase activity, acting on NADH or NADPH, quinone or similar compound as acceptor;oxidoreductas…	cell body;cell part;cytoplasm;cytoplasmic part;cytosol;extracellular membrane-bounded organelle;extracellular organelle;extracellular region part;extracellular vesicular exosome;intracellular part;membrane-bounded organelle;membrane-bounded vesicle;neuronal cell body;organelle;vesicle		8	8	38.6	38.6	38.6	22.793	0	44.806	B4DLR8;H3BRK3;P15559;H3BNV2
O95573	Long-chain-fatty-acid--CoA ligase 3	ACSL3	23.3522	20.8232	24.0156	7	6	7	353370000	61224000	559650000	9	6	10		acyl-CoA biosynthetic process;acyl-CoA metabolic process;acylglycerol biosynthetic process;acylglycerol metabolic process;anatomical structure development;biological regulation;biosynthetic process;brain development;carboxylic acid biosynthetic process;carboxylic acid metabolic process;cellular biosynthetic process;cellular component assembly;cellular component organization;cellular component org…	adenyl nucleotide binding;adenyl ribonucleotide binding;ATP binding;binding;catalytic activity;enzyme binding;fatty acid ligase activity;kinase binding;ligase activity;ligase activity, forming carbon-sulfur bonds;long-chain fatty acid-CoA ligase activity;nucleotide binding;protein binding;protein domain specific binding;protein kinase binding;purine nucleotide binding;purine ribonucleoside tripho…	cell part;cytoplasmic part;endoplasmic reticulum;endoplasmic reticulum membrane;endoplasmic reticulum part;Golgi apparatus;integral to membrane;intracellular membrane-bounded organelle;intracellular organelle;intracellular organelle part;intracellular part;intrinsic to membrane;lipid particle;membrane;membrane part;membrane-bounded organelle;microbody;microbody membrane;microbody part;mitochondri…	Adipocytokine signaling pathway;Fatty acid metabolism;Peroxisome;PPAR signaling pathway	12	12	23.8	23.8	18.9	80.419	0	48.23	O95573;F5GWH2
P48047;A0A494C0K9;H7C0C1	ATP synthase subunit O, mitochondrial	ATP5O	24.7499	24.0352	24.6254	7	6	7	338560000	206310000	310570000	9	8	10		ATP biosynthetic process;ATP metabolic process;ATP synthesis coupled proton transport;biosynthetic process;cation transport;cellular biosynthetic process;cellular metabolic process;cellular nitrogen compound biosynthetic process;cellular nitrogen compound metabolic process;cellular process;electron transport chain;energy coupled proton transport, down electrochemical gradient;establishment of loc…	binding;cation transmembrane transporter activity;drug binding;hydrogen ion transmembrane transporter activity;hydrogen ion transporting ATP synthase activity, rotational mechanism;inorganic cation transmembrane transporter activity;ion transmembrane transporter activity;monovalent inorganic cation transmembrane transporter activity;substrate-specific transmembrane transporter activity;substrate-…	cell part;cytoplasmic part;extracellular membrane-bounded organelle;extracellular organelle;extracellular region part;extracellular vesicular exosome;intracellular membrane-bounded organelle;intracellular organelle;intracellular organelle part;intracellular part;macromolecular complex;membrane;membrane part;membrane-bounded organelle;membrane-bounded vesicle;mitochondrial inner membrane;mitochond…	Alzheimer's disease;Huntington's disease;Oxidative phosphorylation;Parkinson's disease	8	8	38.5	38.5	38.5	23.277	0	29.184	P48047;A0A494C0K9;H7C0C1;H7C068;H7C086
Q9Y3I0	tRNA-splicing ligase RtcB homolog	RTCB	23.9958	21.0259	23.4981	7	5	7	401460000	51243000	284360000	9	6	8		anatomical structure development;cellular macromolecule metabolic process;cellular metabolic process;cellular nitrogen compound metabolic process;cellular process;chordate embryonic development;developmental process;embryo development;embryo development ending in birth or egg hatching;in utero embryonic development;macromolecule metabolic process;metabolic process;ncRNA metabolic process;ncRNA pr…	adenyl nucleotide binding;adenyl ribonucleotide binding;ATP binding;binding;catalytic activity;cation binding;cytoskeletal protein binding;ion binding;ligase activity;ligase activity, forming phosphoric ester bonds;metal ion binding;nucleotide binding;protein binding;purine nucleotide binding;purine ribonucleoside triphosphate binding;purine ribonucleotide binding;ribonucleotide binding;RNA ligas…	cell part;cytoplasm;cytoplasmic part;endoplasmic reticulum membrane;endoplasmic reticulum part;envelope;intracellular membrane-bounded organelle;intracellular organelle;intracellular organelle part;intracellular part;macromolecular complex;membrane;membrane part;membrane-bounded organelle;nuclear envelope;nuclear part;nucleus;organelle;organelle envelope;organelle membrane;organelle part;protein …		9	9	31.3	31.3	31.3	55.21	0	67.135	Q9Y3I0
O15371	Eukaryotic translation initiation factor 3 subunit D	EIF3D	22.9632	20.6162	23.4099	7	4	7	204440000	40181000	278620000	8	7	9		biological regulation;biosynthetic process;cellular biosynthetic process;cellular component assembly;cellular component assembly at cellular level;cellular component organization;cellular component organization at cellular level;cellular component organization or biogenesis;cellular component organization or biogenesis at cellular level;cellular macromolecular complex assembly;cellular macromolec…	binding;nucleic acid binding;RNA binding;translation factor activity, nucleic acid binding;translation initiation factor activity	cell part;cytoplasmic part;cytosol;eukaryotic 43S preinitiation complex;eukaryotic 48S preinitiation complex;eukaryotic translation initiation factor 3 complex;eukaryotic translation initiation factor 3 complex, eIF3m;intracellular part;macromolecular complex;membrane;protein complex;ribonucleoprotein complex;translation preinitiation complex	RNA transport	9	9	27.2	27.2	27.2	63.972	0	139.66	O15371;B0QYA4;B0QYA5
P63244;J3KPE3;H0YAF8;D6RHH4;D6RAC2;D6RFZ9;H0Y8W2;D6RAU2;E9PD14;D6REE5	Guanine nucleotide-binding protein subunit beta-2-like 1;Guanine nucleotide-binding protein subunit beta-2-like 1, N-terminally processed	GNB2L1	24.3343	22.6842	24.6486	7	8	7	423040000	134790000	526030000	8	8	8		activation of caspase activity;anatomical structure morphogenesis;biological regulation;carbohydrate homeostasis;cell cycle;cell differentiation;cellular chemical homeostasis;cellular developmental process;cellular glucose homeostasis;cellular homeostasis;cellular process;cellular response to carbohydrate stimulus;cellular response to chemical stimulus;cellular response to glucose stimulus;cellul…	apoptotic protease activator activity;binding;binding, bridging;caspase activator activity;caspase regulator activity;channel inhibitor activity;channel regulator activity;enzyme activator activity;enzyme binding;enzyme inhibitor activity;enzyme regulator activity;identical protein binding;ion channel inhibitor activity;kinase binding;kinase inhibitor activity;kinase regulator activity;peptidase …	cell body;cell part;cell projection;cytoplasm;cytoplasmic part;cytoskeleton;cytosol;dendrite;extracellular membrane-bounded organelle;extracellular organelle;extracellular region part;extracellular vesicular exosome;intracellular membrane-bounded organelle;intracellular non-membrane-bounded organelle;intracellular organelle;intracellular organelle part;intracellular part;macromolecular complex;me…	Measles	12	12	42.9	42.9	42.9	35.076	0	60.384	P63244;J3KPE3;H0YAF8;D6RHH4;D6RAC2;D6RFZ9;H0Y8W2;D6RAU2;E9PD14;D6REE5;D6RF23;D6RFX4;D6R9Z1;H0YAM7;D6R9L0;D6RHJ5;D6RBD0;D6RGK8;H0Y9P0;D6R909;D6RDI0;H0Y8R5
Q96AG4	Leucine-rich repeat-containing protein 59	LRRC59	24.7293	22.4295	25.0253	7	4	7	389380000	79083000	478090000	6	4	10				cell part;cytoplasmic part;endoplasmic reticulum;endoplasmic reticulum membrane;endoplasmic reticulum part;envelope;integral to membrane;intracellular membrane-bounded organelle;intracellular non-membrane-bounded organelle;intracellular organelle;intracellular organelle part;intracellular part;intrinsic to membrane;membrane;membrane part;membrane-bounded organelle;mitochondrial nucleoid;mitochond…		8	8	30.3	30.3	30.3	34.93	0	34.076	Q96AG4
E9PKZ0;P62917;G3V1A1;E9PKU4	60S ribosomal protein L8	RPL8	26.4524	24.8289	27.8258	6	6	7	734610000	238410000	1903300000	11	6	9		biosynthetic process;catabolic process;cellular biosynthetic process;cellular catabolic process;cellular component disassembly;cellular component disassembly at cellular level;cellular component organization;cellular component organization at cellular level;cellular component organization or biogenesis;cellular component organization or biogenesis at cellular level;cellular macromolecular complex…	binding;nucleic acid binding;RNA binding;rRNA binding;structural constituent of ribosome;structural molecule activity	adherens junction;anchoring junction;cell junction;cell part;cell-substrate adherens junction;cell-substrate junction;cytoplasm;cytoplasmic part;cytosol;cytosolic large ribosomal subunit;focal adhesion;intracellular non-membrane-bounded organelle;intracellular organelle;intracellular organelle part;intracellular part;large ribosomal subunit;macromolecular complex;membrane;non-membrane-bounded org…	Ribosome	8	8	46.3	46.3	46.3	22.389	0	40.584	E9PKZ0;P62917;G3V1A1;E9PKU4;E9PP36
G8JLB6;P31943;E9PCY7;H0YB39;E5RGV0;D6RIT2;D6RIU0;D6RBM0	Heterogeneous nuclear ribonucleoprotein H;Heterogeneous nuclear ribonucleoprotein H, N-terminally processed	HNRNPH1	25.1271	22.3551	26.4968	6	4	7	696250000	101930000	1799200000	10	10	18		biological regulation;cellular macromolecule metabolic process;cellular metabolic process;cellular nitrogen compound metabolic process;cellular process;gene expression;macromolecule metabolic process;metabolic process;mRNA metabolic process;mRNA processing;nitrogen compound metabolic process;nuclear mRNA splicing, via spliceosome;nucleic acid metabolic process;nucleobase-containing compound metab…	binding;nucleic acid binding;nucleotide binding;poly(U) RNA binding;poly-pyrimidine tract binding;RNA binding;single-stranded RNA binding	catalytic step 2 spliceosome;cell part;intracellular membrane-bounded organelle;intracellular organelle;intracellular organelle part;intracellular part;macromolecular complex;membrane;membrane-bounded organelle;nuclear part;nucleoplasm;nucleus;organelle;organelle part;ribonucleoprotein complex;spliceosomal complex		10	9	30.7	27.1	20.8	51.229	0	85.21	G8JLB6;P31943;E9PCY7;H0YB39;E5RGV0;D6RIT2;D6RIU0;D6RBM0;E7EQJ0;D6RAM1;D6R9T0;D6RFM3;E7EN40;D6RDU3;D6RJ04;D6RIH9;H0YBG7;H0YBD7;D6R9D3;D6RF17;D6RDL0;E5RJ94;E5RGH4;H0YAQ2
Q5T7C4;P09429	High mobility group protein B1	HMGB1	27.3788	24.808	26.1405	6	6	7	872610000	146870000	369870000	10	7	11		anatomical structure development;apoptosis;base-excision repair, DNA ligation;biological regulation;catabolic process;cell activation;cell chemotaxis;cell death;cell migration;cell motility;cell projection organization;cellular catabolic process;cellular component assembly;cellular component assembly at cellular level;cellular component disassembly;cellular component disassembly at cellular level…	binding;chemoattractant activity;chromatin binding;cytokine activity;damaged DNA binding;DNA bending activity;DNA binding;double-stranded DNA binding;nucleic acid binding;nucleic acid binding transcription factor activity;protein binding;RAGE receptor binding;receptor binding;regulatory region DNA binding;regulatory region nucleic acid binding;repressing transcription factor binding;sequence-spec…	cell part;cell surface;chromosome;condensed chromosome;cytoplasm;cytoplasmic part;extracellular region;extracellular region part;extracellular space;intracellular membrane-bounded organelle;intracellular non-membrane-bounded organelle;intracellular organelle;intracellular organelle part;intracellular part;macromolecular complex;membrane-bounded organelle;non-membrane-bounded organelle;nuclear par…	Base excision repair	10	10	52.5	52.5	52.5	18.311	0	74.875	Q5T7C4;P09429;B2RPK0;D6R9A6;P26583
Q02878	60S ribosomal protein L6	RPL6	26.9103	24.769	27.1682	6	5	7	1639700000	371650000	1960600000	10	6	9		biological regulation;biosynthetic process;catabolic process;cellular biosynthetic process;cellular catabolic process;cellular component disassembly;cellular component disassembly at cellular level;cellular component organization;cellular component organization at cellular level;cellular component organization or biogenesis;cellular component organization or biogenesis at cellular level;cellular …	binding;DNA binding;nucleic acid binding;RNA binding;structural constituent of ribosome;structural molecule activity	adherens junction;anchoring junction;cell junction;cell part;cell-substrate adherens junction;cell-substrate junction;cytoplasmic part;cytosol;cytosolic large ribosomal subunit;focal adhesion;intracellular membrane-bounded organelle;intracellular non-membrane-bounded organelle;intracellular organelle;intracellular organelle part;intracellular part;large ribosomal subunit;macromolecular complex;me…	Ribosome	7	7	27.4	27.4	27.4	32.728	0	103.12	Q02878;F8VR69;F8VZ45;U3KQR5
P67936;A0A2R8YGX3;A0A2R8Y5V9;A0A2R8YE05;K7ENT6;A0A2R8YEU4;A0A2R8YH90;A0A2R8YHD2	Tropomyosin alpha-4 chain	TPM4	24.5913	22.6125	27.1472	6	4	7	379160000	96188000	2229600000	7	4	9		actin filament-based movement;actin filament-based process;actin-mediated cell contraction;actin-myosin filament sliding;biological adhesion;cell adhesion;cell differentiation;cellular component movement;cellular developmental process;cellular process;developmental process;multicellular organismal process;muscle contraction;muscle filament sliding;muscle system process;osteoblast differentiation;…	binding;calcium ion binding;cation binding;ion binding;metal ion binding;structural constituent of muscle;structural molecule activity	actin filament bundle;actomyosin;adherens junction;anchoring junction;cell cortex part;cell junction;cell part;cell-substrate adherens junction;cell-substrate junction;contractile fiber part;cortical cytoskeleton;cytoplasmic part;cytoskeletal part;cytoskeleton;cytosol;extracellular membrane-bounded organelle;extracellular organelle;extracellular region part;extracellular vesicular exosome;filamen…	Cardiac muscle contraction;Dilated cardiomyopathy;Hypertrophic cardiomyopathy (HCM)	14	9	38.3	24.2	24.2	28.521	0	171.57	P67936;A0A2R8YGX3;A0A2R8Y5V9;A0A2R8YE05;K7ENT6;A0A2R8YEU4;A0A2R8YH90;A0A2R8YHD2;A0A590UJB9;A0A590UK79;A0A5F9UN72;K7EPB9;U3KQK2
P46087	Probable 28S rRNA (cytosine(4447)-C(5))-methyltransferase	NOP2	21.2293	18.5541	23.1581	5	5	7	78669000	12317000	299520000	7	3	8		biological regulation;cellular macromolecule metabolic process;cellular metabolic process;cellular nitrogen compound metabolic process;cellular process;macromolecule metabolic process;metabolic process;ncRNA metabolic process;ncRNA processing;nitrogen compound metabolic process;nucleic acid metabolic process;nucleobase-containing compound metabolic process;positive regulation of biological proces…	catalytic activity;methyltransferase activity;S-adenosylmethionine-dependent methyltransferase activity;transferase activity;transferase activity, transferring one-carbon groups	cell part;intracellular non-membrane-bounded organelle;intracellular organelle;intracellular organelle part;intracellular part;non-membrane-bounded organelle;nuclear part;nucleolus;organelle;organelle part		7	7	13.5	13.5	13.5	89.301	0	79.941	P46087;F5GYR3;F5H5X6
P62879;C9JIS1;C9JXA5;C9JZN1;E7EP32	Guanine nucleotide-binding protein G(I)/G(S)/G(T) subunit beta-2	GNB2	26.7936	23.4353	28.2491	4	3	7	1512300000	147470000	4147400000	12	8	21		biological regulation;cell communication;cell surface receptor linked signaling pathway;cell-cell signaling;cellular metabolic process;cellular process;cellular response to chemical stimulus;cellular response to endogenous stimulus;cellular response to glucagon stimulus;cellular response to hormone stimulus;cellular response to organic substance;cellular response to peptide hormone stimulus;cellu…	binding;calcium channel regulator activity;catalytic activity;channel regulator activity;enzyme binding;GTPase activity;GTPase binding;hydrolase activity;hydrolase activity, acting on acid anhydrides;hydrolase activity, acting on acid anhydrides, in phosphorus-containing anhydrides;molecular transducer activity;nucleoside-triphosphatase activity;protein binding;protein complex binding;pyrophospha…	adherens junction;anchoring junction;cell body;cell junction;cell part;cell-substrate adherens junction;cell-substrate junction;cytoplasmic part;extracellular membrane-bounded organelle;extracellular organelle;extracellular region part;extracellular space;extracellular vesicular exosome;focal adhesion;intracellular organelle part;intracellular part;lysosomal membrane;macromolecular complex;membra…	Chemokine signaling pathway	14	14	41.5	41.5	22.4	37.331	0	323.31	P62879;C9JIS1;C9JXA5;C9JZN1;E7EP32;H7C5J5
P78527	DNA-dependent protein kinase catalytic subunit	PRKDC	17.9617	15.055	17.8199	4	3	7	56162000	7489300	50903000	4	4	7		anatomical structure development;anatomical structure formation involved in morphogenesis;anatomical structure homeostasis;anterior/posterior pattern specification;B cell lineage commitment;biological regulation;brain development;cell activation;cell death;cell differentiation;cell fate commitment;cellular component organization;cellular component organization at cellular level;cellular component…	adenyl nucleotide binding;adenyl ribonucleotide binding;ATP binding;binding;catalytic activity;DNA binding;DNA-dependent protein kinase activity;kinase activity;nucleic acid binding;nucleotide binding;phosphotransferase activity, alcohol group as acceptor;protein binding;protein kinase activity;protein serine/threonine kinase activity;purine nucleotide binding;purine ribonucleoside triphosphate b…	cell part;cytoplasmic part;cytosol;DNA-dependent protein kinase-DNA ligase 4 complex;intracellular non-membrane-bounded organelle;intracellular organelle;intracellular organelle part;intracellular part;macromolecular complex;membrane;nonhomologous end joining complex;non-membrane-bounded organelle;nuclear part;nucleolus;nucleoplasm;nucleoplasm part;organelle;organelle part;protein complex;transcr…	Cell cycle;Non-homologous end-joining	11	11	3.6	3.6	3.6	469.08	0	20.341	P78527
A0A2R8YFH5;Q15437;Q5QPE2	Protein transport protein Sec23B	SEC23B	20.2261	16.643	23.6686	3	0	7	45380000	3786700	493370000	6	2	10		cellular process;ER to Golgi vesicle-mediated transport;establishment of localization;establishment of localization in cell;establishment of protein localization;Golgi vesicle transport;intracellular protein transport;intracellular transport;protein transport;transport;vesicle-mediated transport	binding;cation binding;ion binding;metal ion binding;transition metal ion binding;zinc ion binding	cell part;COPII vesicle coat;cytoplasmic part;cytoplasmic vesicle part;endomembrane system;endoplasmic reticulum membrane;endoplasmic reticulum part;endoplasmic reticulum-Golgi intermediate compartment membrane;Golgi apparatus part;Golgi membrane;intracellular membrane-bounded organelle;intracellular organelle;intracellular organelle part;intracellular part;macromolecular complex;membrane;membran…	Protein processing in endoplasmic reticulum	9	9	16.7	16.7	13.8	84.472	0	158.65	A0A2R8YFH5;Q15437;Q5QPE2;A0A2R8Y633;A0A2R8Y7S7;A0A2R8YF30;Q5QPE1
P04844;Q5JYR4;Q5JYR7	Dolichyl-diphosphooligosaccharide--protein glycosyltransferase subunit 2	RPN2	21.8697	NaN	23.6858	3	0	7	88140000	0	310370000	3	0	8		aging;biosynthetic process;carbohydrate metabolic process;cellular biosynthetic process;cellular carbohydrate metabolic process;cellular macromolecule biosynthetic process;cellular macromolecule metabolic process;cellular metabolic process;cellular process;cellular protein metabolic process;cotranslational protein targeting to membrane;developmental process;establishment of localization;establish…	binding;catalytic activity;ribonucleoprotein binding;ribosome binding;transferase activity;transferase activity, transferring glycosyl groups	autophagic vacuole membrane;cell part;cytoplasmic part;endoplasmic reticulum;endoplasmic reticulum membrane;endoplasmic reticulum part;integral to membrane;intracellular membrane-bounded organelle;intracellular organelle;intracellular organelle part;intracellular part;intrinsic to membrane;macromolecular complex;membrane;membrane part;membrane-bounded organelle;nucleus;oligosaccharyltransferase c…	N-Glycan biosynthesis;Protein processing in endoplasmic reticulum;Various types of N-glycan biosynthesis	7	7	21.7	21.7	21.7	69.283	0	123.73	P04844;Q5JYR4;Q5JYR7;F2Z3K5
Q08380	Galectin-3-binding protein	LGALS3BP	21.3502	19.18	24.1174	3	3	7	69506000	15442000	473190000	2	3	10		biological adhesion;biological regulation;cell adhesion;cellular component organization;cellular component organization or biogenesis;cellular defense response;cellular membrane organization;cellular process;cellular response to stimulus;defense response;endocytosis;establishment of localization;membrane invagination;membrane organization;receptor-mediated endocytosis;regulation of biological pro…	cargo receptor activity;receptor activity;scavenger receptor activity	blood microparticle;cell part;extracellular matrix;extracellular membrane-bounded organelle;extracellular organelle;extracellular region part;extracellular space;extracellular vesicular exosome;membrane;membrane-bounded organelle;membrane-bounded vesicle;organelle;proteinaceous extracellular matrix;vesicle		7	7	20.7	20.7	20.7	65.33	0	56.745	Q08380;K7ERZ6;K7EJD3;K7ESM3;K7EKQ5;K7EP36
Q9UJX2	Cell division cycle protein 23 homolog	CDC23	19.516	NaN	23.6009	2	0	7	23990000	0	407140000	4	0	10		anaphase-promoting complex-dependent proteasomal ubiquitin-dependent protein catabolic process;biological regulation;catabolic process;cell cycle;cell cycle checkpoint;cell cycle phase;cell cycle process;cell division;cellular catabolic process;cellular component organization;cellular component organization at cellular level;cellular component organization or biogenesis;cellular component organiz…	acid-amino acid ligase activity;catalytic activity;ligase activity;ligase activity, forming carbon-nitrogen bonds;small conjugating protein ligase activity;ubiquitin-protein ligase activity	anaphase-promoting complex;cell part;cullin-RING ubiquitin ligase complex;cytoplasmic part;cytosol;intracellular;intracellular organelle part;intracellular part;macromolecular complex;nuclear part;nuclear ubiquitin ligase complex;nucleoplasm;organelle part;protein complex;ubiquitin ligase complex	Cell cycle;Cell cycle - yeast;Meiosis - yeast;Oocyte meiosis;Progesterone-mediated oocyte maturation;Ubiquitin mediated proteolysis	7	7	14.7	14.7	14.7	68.833	0	112.98	Q9UJX2
O75746	Calcium-binding mitochondrial carrier protein Aralar1	SLC25A12	19.5676	NaN	23.1266	2	0	7	28750000	0	338830000	2	0	8		acidic amino acid transport;alcohol biosynthetic process;alcohol metabolic process;amine transport;amino acid transport;anion transport;aspartate transport;biosynthetic process;carbohydrate biosynthetic process;carbohydrate metabolic process;carboxylic acid transport;cellular biosynthetic process;cellular carbohydrate biosynthetic process;cellular carbohydrate metabolic process;cellular metabolic…	acidic amino acid transmembrane transporter activity;active transmembrane transporter activity;amine transmembrane transporter activity;amino acid transmembrane transporter activity;binding;calcium ion binding;carboxylic acid transmembrane transporter activity;cation binding;ion binding;L-amino acid transmembrane transporter activity;L-aspartate transmembrane transporter activity;L-glutamate tran…	cell part;cytoplasmic part;integral to membrane;intracellular membrane-bounded organelle;intracellular organelle;intracellular organelle part;intracellular part;intrinsic to membrane;membrane;membrane part;membrane-bounded organelle;mitochondrial inner membrane;mitochondrial membrane;mitochondrial part;mitochondrion;organelle;organelle inner membrane;organelle membrane;organelle part		12	7	19.8	14.6	14.6	74.761	0	48.771	O75746;F8W9J0;H0YFB2;B4DGK6
O43166;F5GYF8	Signal-induced proliferation-associated 1-like protein 1	SIPA1L1	14.9181	14.0466	18.7911	1	2	7	2817400	1539900	41278000	1	2	7		actin cytoskeleton organization;actin cytoskeleton reorganization;actin filament-based process;biological regulation;cell surface receptor linked signaling pathway;cellular component organization;cellular component organization at cellular level;cellular component organization or biogenesis;cellular component organization or biogenesis at cellular level;cellular process;cellular response to stimu…	enzyme activator activity;enzyme regulator activity;GTPase activator activity;GTPase regulator activity;nucleoside-triphosphatase regulator activity	cell junction;cell part;cell projection;cell projection part;cytoplasm;cytoskeletal part;cytoskeleton;dendritic spine;intracellular non-membrane-bounded organelle;intracellular organelle;intracellular organelle part;intracellular part;membrane;neuron projection;neuron spine;non-membrane-bounded organelle;organelle;organelle part;postsynaptic density;postsynaptic membrane;synapse part;synaptic mem…		8	8	6.8	6.8	6.8	200.03	0	39.615	O43166;F5GYF8
P18206	Vinculin	VCL	23.5229	18.7517	19.9222	22	8	6	903960000	33104000	74516000	29	9	6		adherens junction assembly;adherens junction organization;anatomical structure morphogenesis;apical junction assembly;axon extension;biological adhesion;biological regulation;blood coagulation;cell activation;cell adhesion;cell growth;cell junction assembly;cell junction organization;cell projection assembly;cell projection organization;cell-cell adhesion;cell-cell junction assembly;cell-cell jun…	actin binding;alpha-catenin binding;beta-catenin binding;binding;cadherin binding;cell adhesion molecule binding;cytoskeletal protein binding;dystroglycan binding;enzyme binding;glycoprotein binding;protein binding;structural molecule activity;ubiquitin protein ligase binding	actin cytoskeleton;adherens junction;anchoring junction;cell junction;cell part;cell-cell adherens junction;cell-cell junction;cell-substrate adherens junction;cell-substrate junction;contractile fiber part;costamere;cytoplasmic part;cytoskeleton;cytosol;extracellular membrane-bounded organelle;extracellular organelle;extracellular region;extracellular region part;extracellular vesicular exosome;…	Adherens junction;Amoebiasis;Bacterial invasion of epithelial cells;Focal adhesion;Leukocyte transendothelial migration;Regulation of actin cytoskeleton;Shigellosis	23	23	30.6	30.6	30.6	123.8	0	189.45	P18206
Q15233;C9JYS8	Non-POU domain-containing octamer-binding protein	NONO	27.3935	25.3873	25.4114	20	12	6	3702600000	921620000	937170000	68	34	20		biological regulation;biosynthetic process;cellular biosynthetic process;cellular macromolecule biosynthetic process;cellular macromolecule metabolic process;cellular metabolic process;cellular nitrogen compound metabolic process;cellular process;cellular response to stimulus;cellular response to stress;circadian rhythm;DNA metabolic process;DNA recombination;DNA repair;macromolecule biosynthetic…	binding;core promoter binding;DNA binding;identical protein binding;nucleic acid binding;nucleotide binding;protein binding;regulatory region DNA binding;regulatory region nucleic acid binding;transcription regulatory region DNA binding	cell part;intracellular membrane-bounded organelle;intracellular non-membrane-bounded organelle;intracellular organelle;intracellular organelle part;intracellular part;membrane;membrane-bounded organelle;non-membrane-bounded organelle;nuclear body;nuclear matrix;nuclear part;nuclear speck;nucleolus;nucleoplasm;nucleoplasm part;nucleus;organelle;organelle part;paraspeckles		21	21	46.3	46.3	46.3	54.231	0	159.49	Q15233;C9JYS8;H7C367;C9IZL7;C9J4X2
[truncated: 2,189 more rows]
